# Supplementary material for: Assessment of Genetic Variation and Population Structure of Diverse Rice Genotypes Adapted to Lowland and Upland Ecologies in Africa Using SNPs
Source: Front Plant Sci. 2018 Apr 9;9:446. doi: 10.3389/fpls.2018.00446 (PMC5900792; doi:10.3389/fpls.2018.00446)
Supplement: Supplementary file 1 [file Table_1.xlsx]

## Sheet: Summary
Supplementary Table S1 Summary of the 330 genotypes used in the present study, including group membership based on cluster and model-based population structure analyses.
SN	Accession number	Name	Ecotype/Type	Ecology	Lowland vs upland	Group membership based on cluster analysis	Group membership at K = 2	Group membership at K = 3	Redundancy based on maximum length sub tree method	Residual heterozygosity (%)	Pedigree/parents
1	WAB0003712	CISADANE	Indica	Rainfed lowland	Lowland	Group 2	Group 2	Group 2	Not redundant	0.01072	Pelita I-1//IR989-98-2-3/IR2157-3
2	WAB0018571	IAC165	Japonica	Upland	Upland	Group 1	Group 1	Group 1	Not redundant	0.02237	Dourado Precoce/IAC 1246
3	WAB0006858	IRAT146B	Japonica	Upland	Upland	Group 1	Group 1	Group 1	Not redundant	0.00706	IRAT13/DOURADO PRECOCE
4	WABTMP116	NERICA-S44	NERICA	Irrigated lowland	Lowland	Group 2	Group 2	Group 3	Redundant	0.00872	IR64/Tog5681/4*IR64
5	WAB0033741	OWARIHATAMOCHI (TOKAI MOCHI33)	Japonica	Upland	Upland	Group 1	Group 1	Group 1	Not redundant	0.00826	RIKUTO NORIN MOCHI 1/NORIN MOCHI 4
6	WABTMP40	ARC37-16-P-3	Indica	Rainfed lowland	Lowland	Group 2	Group 2	Group 2	Not redundant	0.01072	sahelika/gigante///sahelika
7	WAB0002265	C74	Indica	Irrigated lowland	Lowland	Group 2	Group 2	Group 2	Not redundant	0.00919
8	WAB0004879	FARO44(SIPI692033)	Indica	Irrigated lowland	Lowland	Group 2	Group 2	Group 2	Not redundant	0.00766	Si-Pi 661044/Si-Pi 651020
9	WABTMP75	Azucena	Japonica	Upland	Upland	Group 2	Group 2	Group 2	Not redundant	0.00772
10	WAB0019621	NERICA12	NERICA	Upland	Upland	Group 1	Group 1	Group 1	Not redundant	0.00812	WAB56-50/CG14//2*WAB56-50
11	WABTMP45	ARC39-130-P-1	Indica	Irrigated lowland	Lowland	Group 2	Group 2	Group 3	Not redundant	0.00932	IR64/gigante///IR64
12	WAB0016249	IR64	Indica	Irrigated lowland	Lowland	Group 2	Group 2	Group 3	Not redundant	0.00826	GAM PAI30-12-15//TAICHUNG Native1
13	WABTMP124	TOX3145	Indica	Rainfed lowland	Lowland	Group 2	Group 2	Group 2	Not redundant	0.02111	FARO35/B2161 C-MR-57-1-3-1
14	WABTMP42	ARC39-130-1-3-S	Indica	Irrigated lowland	Lowland	Group 2	Group 2	Group 3	Not redundant	0.00712	IR64/gigante///IR64
15	WAB0019714	NERICA-L18	NERICA	Rainfed lowland	Lowland	Group 2	Group 2	Group 3	Not redundant	0.01258	TOG5681/3*IR64
16	WAB0000010	IAC164	Japonica	Upland	Upland	Group 1	Group 1	Group 1	Redundant	0.00792	Dourado Precoce/IAC 1246
17	WAB0019697	NERICA-L01	NERICA	Rainfed lowland	Lowland	Group 2	Group 2	Group 3	Not redundant	0.00932	TOG5681/3*IR64
18	WAB0018253	WAB56-50	Japonica	Upland	Upland	Group 1	Group 1	Group 1	Not redundant	0.00985	IDSA 6 x IAC 164
19	WAB0004896	WITA7	Indica	Rainfed lowland	Lowland	Group 2	Group 2	Group 2	Not redundant	0.00859	TOX891-212-1-201-1-105/TOX3056-5-1
20	WABTMP88	FKR28	Indica	Rainfed lowland	Lowland	Group 2	Group 2	Group 2	Not redundant	0.00806	0S6/.
21	WAB0004841	WITA8	Indica	Rainfed lowland	Lowland	Group 2	Group 2	Group 2	Not redundant	0.01518	TOX891-212-1-201-1-105/TOX3056-5-1
22	WABTMP30	08FAN2	Indica	Irrigated lowland	Lowland	Group 2	Group 2	Group 2	Not redundant	0.00919
23	WABTMP93	FOFIFA171	Japonica	Upland	Upland	Group 1	Group 1	Group 1	Not redundant	0.01112	Chhomrong Dhan x SLIP 48-M-1
24	WAB0006850A	GAMBIAKA CC	Indica	Rainfed lowland	Lowland	Group 2	Group 2	Group 2	Not redundant	0.01258
25	WAB0004848	WITA6	Indica	Rainfed lowland	Lowland	Group 2	Group 2	Group 2	Not redundant	0.00892	ITA247/TOX3057-46-2
26	WAB0004838	WITA2	Indica	Rainfed lowland	Lowland	Group 2	Group 2	Group 2	Not redundant	0.00639	IR42/SUAKOKO8
27	WAB0004489	LEIZGHUNG	Indica	Rainfed lowland	Lowland	Group 2	Group 2	Group 2	Not redundant	0.00932
28	WAB0004728	SIPI681032	Indica	Irrigated lowland	Lowland	Group 2	Group 2	Group 2	Not redundant	0.00945	Si-Pi 632063/Chianung Sen Yu 7// Tainung Sen 12
29	WAB0000056	WAB96-3	Japonica	Upland	Upland	Group 1	Group 1	Group 1	Not redundant	0.00659	ITA257/YS121
30	WAB0007903	WAB337-B-B-7-H4	Japonica	Upland	Upland	Group 1	Group 1	Group 1	Not redundant	0.00846	ITA135/WABC 165
31	WAB0019713A	NERICA-L17	NERICA	Rainfed lowland	Lowland	Group 2	Group 2	Group 2	Redundant	0.00772	TOG5681/3*IR64
32	WAB0006881	MOROBEREKAN	Japonica	Upland	Upland	Group 1	Group 1	Group 1	Not redundant	0.00613
33	WABTMP57	ARC39-154-EP-3	Indica	Irrigated lowland	Lowland	Group 2	Group 2	Group 2	Not redundant	0.00699	IR64/gigante///IR64
34	WAB0019708	NERICA-L12	NERICA	Rainfed lowland	Lowland	Group 2	Group 2	Group 3	Not redundant	0.01465	TOG5681/3*IR64
35	WAB0026474	B6144F-MR-6-0-0	Indica	Rainfed lowland	Lowland	Group 2	Group 2	Group 2	Not redundant	0.01152	IRAT112/IR50
36	WAB0002367	ITA306	Indica	Rainfed lowland	Lowland	Group 2	Group 2	Group 2	Not redundant	0.01385	TOX494-3-6-9-6/TOX711//BG6812
37	WABTMP130	WAS161-B-9-3	Indica	Irrigated lowland	Lowland	Group 2	Group 2	Group 2	Not redundant	0.00826	WAB1291/4*IR64
38	WABTMP41	ARC39-130-1-3-G	Indica	Irrigated lowland	Lowland	Group 2	Group 2	Group 3	Redundant	0.00726	IR64/gigante///IR64
39	WABTMP106	Kalalu	Japonica	Upland	Upland	Group 1	Group 1	Group 1	Not redundant	0.01039
40	WAB0007739	NERICA01	NERICA	Upland	Upland	Group 1	Group 1	Group 1	Not redundant	0.01158	WAB56-104/CG14//2*WAB56-104
41	WAB0000221	IRAT104	Japonica	Upland	Upland	Group 1	Group 1	Group 1	Not redundant	0.00826	IRAT13/Moroberekan
42	WABTMP50	ARC39-135-VL-5	Indica	Irrigated lowland	Lowland	Group 2	Group 2	Group 3	Redundant	0.00692	IR64/gigante///IR64
43	WABTMP52	ARC39-139-L-5	Indica	Irrigated lowland	Lowland	Group 2	Group 2	Group 3	Not redundant	0.00812	IR64/gigante///IR64
44	WAB0007089	WAB506-125-3	Japonica	Upland	Upland	Group 1	Group 1	Group 1	Not redundant	0.02237	WAB56-50/DR2
45	WAB0003665	Bouake189	Indica	Rainfed lowland	Lowland	Group 2	Group 2	Group 2	Not redundant	0.01019	B 189 b-52-8-3-1
46	WAB0037222	WITA12	Indica	Rainfed lowland	Lowland	Group 2	Group 2	Group 2	Not redundant	0.01272	ITA235/IR9828-91-2-3//CT19
47	WABTMP122	SR-5	Indica	Rainfed lowland	Lowland	Group 2	Group 2	Group 2	Not redundant	0.00892	KWANOK/YUHKARA
48	WABTMP76	CAMARO	Indica	Rainfed lowland	Lowland	Group 2	Group 2	Group 2	Not redundant	0.00959
49	WAB0004076	LAC23	Japonica	Upland	Upland	Group 1	Group 1	Group 1	Not redundant	0.01059
50	WABTMP64	ARC39-157-I-4-M	Indica	Rainfed lowland	Lowland	Group 2	Group 2	Group 2	Not redundant	0.00792	IR64/gigante///IR64
51	WAB0007133	Kleminsin	Japonica	Upland	Upland	Group 1	Group 1	Group 1	Not redundant	0.00732
52	WABTMP66	ARC39-157-P-3-M	Indica	Irrigated lowland	Lowland	Group 2	Group 2	Group 2	Not redundant	0.00892	IR64/gigante///IR64
53	WABTMP68	ARC39-163-I-2	Indica	Irrigated lowland	Lowland	Group 2	Group 2	Group 2	Not redundant	0.00679	IR64/gigante///IR64
54	WAB0037214	ARICA 09	ARICA	Irrigated lowland	Lowland	Group 2	Group 2	Group 2	Not redundant	0.00992	JUMALI/IR9129-159-3/KN-1B-361-1-8-6-9
55	WAB0019716	NERICA-L20	NERICA	Rainfed lowland	Lowland	Group 2	Group 2	Group 2	Not redundant	0.00812	TOG5681/3*IR64
56	WAB0012386	TETEP	Indica	Rainfed lowland	Lowland	Group 2	Group 2	Group 2	Not redundant	0.01511
57	WABTMP112	Mwangaza	Indica	Irrigated lowland	Lowland	Group 1	Group 1	Group 1	Not redundant	0.01511	Mutant of Supa
58	WABTMP84	FARO44(SIPI)	Indica	Irrigated lowland	Lowland	Group 2	Group 2	Group 2	Not redundant	0.02357	SIPI661044/ SIPI651020
59	WAB0019742	NERICA-L46	NERICA	Rainfed lowland	Lowland	Group 2	Group 2	Group 3	Not redundant	0.00979	TOG5681/5*IR64
60	WAB0019710	NERICA-L14	NERICA	Rainfed lowland	Lowland	Group 2	Group 2	Group 2	Redundant	0.00799	TOG5681/3*IR64
61	WAB0036890A	SAHEL317	Indica	Irrigated lowland	Lowland	Group 2	Group 2	Group 2	Not redundant	0.00899	4456 / 32 Xuan 5C
62	WAB0006994	WAB217-B-B-2-HB	Japonica	Upland	Upland	Group 1	Group 1	Group 1	Not redundant	0.00905	IRAT216/ROK16/SEL IRAT194/GNONKONSOKA
63	WAB0006775	JAYA	Indica	Irrigated lowland	Lowland	Group 2	Group 2	Group 2	Not redundant	0.02104	Taïchung Native 1 * 141
64	WAB0037071	Sahel108	Indica	Irrigated lowland	Lowland	Group 2	Group 2	Group 2	Not redundant	0.00812	IR 30 (BPH)/Babawee// IR36
65	WAB0007899	WAB583-6-1	Japonica	Upland	Upland	Group 1	Group 1	Group 1	Not redundant	0.03835	WAB56-125/IREM192
66	WAB0019720	NERICA-L24	NERICA	Rainfed lowland	Lowland	Group 2	Group 2	Group 3	Not redundant	0.01245	TOG5681/2*IR64//IR31851-96-2-3-2-1
67	WABTMP103	JARMISSA	Indica	Rainfed lowland	Lowland	Group 2	Group 2	Group 2	Not redundant	0.01312
68	WAB0006772	IkongPao	Indica	Rainfed lowland	Lowland	Group 2	Group 2	Group 2	Not redundant	0.01039	Dee Geo Wos Gen / Tall
69	WAB0019739	NERICA-L43	NERICA	Rainfed lowland	Lowland	Group 2	Group 2	Group 2	Not redundant	0.01298	TOG5674/4*IR31785
70	WAB0019711	NERICA-L15	NERICA	Rainfed lowland	Lowland	Group 2	Group 2	Group 2	Redundant	0.00852	TOG5681/3*IR64
71	WAB0019721	NERICA-L25	NERICA	Rainfed lowland	Lowland	Group 2	Group 2	Group 3	Not redundant	0.00972	TOG5681/2*IR64//IR31851-96-2-3-2-1
72	WABTMP128	WAS127-12-1-2-1	NERICA	Irrigated lowland	Lowland	Group 2	Group 2	Group 2	Not redundant	0.01005	TOG5681/2*IR64/IR31851-96-2-3-2-1
73	WABTMP129	WAS161-B-6-B-1	Indica	Irrigated lowland	Lowland	Group 2	Group 2	Group 2	Not redundant	0.07031	WAB1291/4*IR64
74	WAB0015865	IR36	Indica	Rainfed lowland	Lowland	Group 2	Group 2	Group 2	Not redundant	0.01025	IR1561-228-1-2/IR 1737//CR94-13
75	WAB0006831	FKR16(4456)	Indica	Irrigated lowland	Lowland	Group 2	Group 2	Group 2	Not redundant	0.00872	TKM9/IR8
76	WAB0019722	NERICA-L26	NERICA	Rainfed lowland	Lowland	Group 2	Group 2	Group 2	Not redundant	0.01125	TOG5681/4*IR64
77	WABTMP119	Sahelika	Indica	Irrigated lowland	Lowland	Group 2	Group 2	Group 2	Not redundant	0.01198
78	WAB0034964	ARICA 04	ARICA	Upland	Upland	Group 1	Group 1	Group 1	Not redundant	0.00726	WAB56-104/CG14//WAB56-104(White)]///MOROBEREKAN
79	WAB0016397	FARO35(ITA212)	Indica	Irrigated lowland	Lowland	Group 2	Group 2	Group 2	Redundant	0.00959	BG90-2*4/Tetep
80	WABTMP44	ARC39-130-EP-4	Indica	Rainfed lowland	Lowland	Group 2	Group 2	Group 3	Not redundant	0.05885	IR64/gigante///IR64
81	WABTMP61	ARC39-157-EP-2	Indica	Rainfed lowland	Lowland	Group 2	Group 2	Group 3	Not redundant	0.00672	IR64/gigante///IR64
82	WAB0019732	NERICA-L36	NERICA	Rainfed lowland	Lowland	Group 2	Group 2	Group 3	Redundant	0.00626	TOG5681/4*IR64
83	WAB0015720	IR22	Indica	Irrigated lowland	Lowland	Group 2	Group 2	Group 2	Not redundant	0.00726	IRS/Tadukan
84	WABTMP48	ARC39-135-L-3	Indica	Irrigated lowland	Lowland	Group 2	Group 2	Group 3	Not redundant	0.00712	IR64/gigante///IR64
85	WABTMP109	KCDI	Indica	Rainfed lowland	Lowland	Group 2	Group 2	Group 2	Not redundant	0.00965
86	WAB0018042	NERICA05	NERICA	Upland	Upland	Group 1	Group 1	Group 1	Not redundant	0.02597	WAB56-104/CG14//2*WAB56-104
87	WAB0004423	Giza181	Indica	Irrigated lowland	Lowland	Group 2	Group 2	Group 2	Not redundant	0.00786	IR 28 / IR 22
88	WAB0018818	WAS21-B-B-20-4-3-3	Indica	Irrigated lowland	Lowland	Group 2	Group 2	Group 2	Not redundant	0.02603	IR64/32XUAN5C
89	WAB0006902	WAB189-B-B-B-8-HB	Japonica	Upland	Upland	Group 1	Group 1	Group 1	Not redundant	0.00925	IRAT104/ITA257
90	WAB0019618	NERICA09	NERICA	Upland	Upland	Group 1	Group 1	Group 1	Not redundant	0.00799	WAB56-104/CG14//2*WAB56-104
91	WAB0019706	NERICA-L10	NERICA	Rainfed lowland	Lowland	Group 2	Group 2	Group 3	Not redundant	0.00746	TOG5681/3*IR64
92	WABTMP107	Kalamata	Indica	Rainfed lowland	Lowland	Group 2	Group 2	Group 2	Not redundant	0.00719
93	WAB0034969	ARICA 03	ARICA	Rainfed lowland	Lowland	Group 2	Group 2	Group 2	Not redundant	0.03336	WITA4/WAB875-5A1-1
94	WAB0037220	ARICA 07	ARICA	Irrigated lowland	Lowland	Group 2	Group 2	Group 3	Not redundant	0.00646	IR64/32XUAN5C
95	WAB0019617	NERICA08	NERICA	Upland	Upland	Group 1	Group 1	Group 1	Not redundant	0.00952	WAB56-104/CG14//2*WAB56-104
96	WAB0019744	NERICA-L48	NERICA	Rainfed lowland	Lowland	Group 2	Group 2	Group 3	Not redundant	0.00812	IR64/TOG5681//4*IR64
97	WAB0019718	NERICA-L22	NERICA	Rainfed lowland	Lowland	Group 2	Group 2	Group 3	Not redundant	0.01019	TOG5681/2*IR64//IR31785-58-1-2-3-3
98	WAB0007088	WAB519-55-3	Japonica	Upland	Upland	Group 1	Group 1	Group 1	Not redundant	0.01784	WAB56-14/DR2
99	WAB0007144	IDSA77	Japonica	Upland	Upland	Group 2	Group 1	Group 1	Not redundant	0.08688	IDSA6 x Mut.IAC5100
100	WAB0021100	FKR19(Tox728-1)	Indica	Rainfed lowland	Lowland	Group 2	Group 2	Group 2	Not redundant	0.00779	Mashuri/RPCB-2B-849
101	WABTMP49	ARC39-135-P-4	Indica	Rainfed lowland	Lowland	Group 2	Group 2	Group 3	Not redundant	0.01571	IR64/gigante///IR64
102	WABTMP34	ARC36-2-P-2	Indica	Rainfed lowland	Lowland	Group 2	Group 2	Group 2	Not redundant	0.01025	FKR28/gigante///FKR28
103	WAB0007114	WAB128-B-B-13-HB	Japonica	Upland	Upland	Group 1	Group 1	Group 1	Not redundant	0.00759	WabC4/DOURADO PRECOCE
104	WABTMP71	ARC39-165-I-2	Indica	Rainfed lowland	Lowland	Group 2	Group 2	Group 2	Not redundant	0.00779	IR64/gigante///IR64
105	WABTMP105	K5	Indica	Rainfed lowland	Lowland	Group 2	Group 2	Group 2	Not redundant	0.00866	SHRUYUKI/IR8
106	WAB0021074	D14	Indica	Rainfed lowland	Lowland	Group 2	Group 2	Group 2	Not redundant	0.00706
107	WAB0019749	NERICA-L53	NERICA	Rainfed lowland	Lowland	Group 2	Group 2	Group 3	Not redundant	0.00699	TOG5681/4*IR31785
108	WABTMP120	Santhi Sufaid (P207)	Indica	Rainfed lowland	Lowland	Group 2	Group 2	Group 2	Not redundant	0.00839	REXARK ROGUE(B46-4799)//GULFROSE
109	WAB0019734	NERICA-L38	NERICA	Rainfed lowland	Lowland	Group 2	Group 2	Group 2	Not redundant	0.07397	TOG5681/4*IR64
110	WABTMP83	DJ123	Indica	Rainfed lowland	Lowland	Group 2	Group 2	Group 2	Not redundant	0.00999
111	WABTMP500	SUITO-11	Indica	Rainfed lowland	Lowland	Group 2	Group 2	Group 2	Not redundant	0.00846	Norin1xTanshin Wase
112	WAB0004899	WITA10	Indica	Rainfed lowland	Lowland	Group 2	Group 2	Group 2	Not redundant	0.00772	IR2042-178-1/CT19//IR9828-91-2-3
113	WAB0007131	IRAT170	Japonica	Upland	Upland	Group 1	Group 1	Group 1	Not redundant	0.01165	IRAT 13/Palawan
114	WAB0037219	ARICA 06	ARICA	Rainfed lowland	Lowland	Group 2	Group 2	Group 2	Not redundant	0.00759	OG1039-12/IR64//IR64
115	WAB0019701	NERICA-L05	NERICA	Rainfed lowland	Lowland	Group 2	Group 2	Group 2	Not redundant	0.00799	TOG5681/3*IR64
116	WAB0031316	GIZA178	Indica	Irrigated lowland	Lowland	Group 2	Group 2	Group 2	Not redundant	0.01498	Giza 175 / Milyang 49
117	WAB0019724	NERICA-L28	NERICA	Rainfed lowland	Lowland	Group 2	Group 2	Group 2	Not redundant	0.01019	TOG5681/4*IR64
118	WAB0019723	NERICA-L27	NERICA	Rainfed lowland	Lowland	Group 2	Group 2	Group 3	Not redundant	0.00872	TOG5681/4*IR64
119	WAB0000092	WAB36-54	Japonica	Upland	Upland	Group 2	Group 2	Group 2	Not redundant	0.00806	IRAT144/OS6
120	WAB0003892	FARO31	Indica	Rainfed lowland	Lowland	Group 2	Group 2	Group 2	Not redundant	0.00792	Faro15/IR28
121	WAB0019743	NERICA-L47	NERICA	Rainfed lowland	Lowland	Group 2	Group 2	Group 3	Not redundant	0.01338	TOG5675/4*IR28
122	WAB0019707	NERICA-L11	NERICA	Rainfed lowland	Lowland	Group 2	Group 2	Group 3	Not redundant	0.01145	TOG5681/3*IR64
123	WABTMP33	ARC36-2-I-2	Indica	Rainfed lowland	Lowland	Group 2	Group 2	Group 2	Not redundant	0.00839	FKR28/gigante///FKR28
124	WABTMP97	IR03A262	Indica	Rainfed lowland	Lowland	Group 2	Group 2	Group 2	Not redundant	0.00732	IR71606-1-2-1-3-2-3-1/IRRI118
125	WAB0019626	NERICA17	NERICA	Upland	Upland	Group 1	Group 1	Group 1	Not redundant	0.00965	CG14/WAB181-18//2*WAB181-18
126	WAB0019625	NERICA16	NERICA	Upland	Upland	Group 1	Group 1	Group 1	Not redundant	0.00786	CG14/WAB181-18//2*WAB181-18
127	WABTMP85	FARO57(TOX4043-1-2-1)	Indica	Rainfed lowland	Lowland	Group 2	Group 2	Group 3	Not redundant	0.00939	TOX 4004-43-1-2-1
128	WAB0019715	NERICA-L19	NERICA	Rainfed lowland	Lowland	Group 2	Group 2	Group 2	Not redundant	0.00732	TOG5681/3*IR64
129	WABTMP91	FOFIFA161	Japonica	Upland	Upland	Group 1	Group 1	Group 1	Not redundant	0.00965	IRAT 114 × FOFIFA 133 C546-F880-1-98-2-4-1
130	WAB0006850B	GAMBIAKACCB.FASO	Indica	Rainfed lowland	Lowland	Group 2	Group 2	Group 2	Redundant	0.00759
131	WAB0019751	NERICA-L55	NERICA	Rainfed lowland	Lowland	Group 2	Group 2	Group 3	Not redundant	0.00892	IR64/TOG5681//4*IR64
132	WAB0019699	NERICA-L03	NERICA	Rainfed lowland	Lowland	Group 2	Group 2	Group 3	Redundant	0.00792	TOG5681/3*IR64
133	WAB0004436	BASMATI PUNJAB	Indica	Irrigated lowland	Lowland	Group 1	Group 1	Group 1	Not redundant	0.01245
134	WAB0004963	WITA11	Indica	Rainfed lowland	Lowland	Group 2	Group 2	Group 2	Not redundant	0.01119	ITA306/DG84247
135	WAB0007096	WAB384-B-11-H2-H1-HB	Japonica	Upland	Upland	Group 1	Group 1	Group 1	Not redundant	0.00666	TOX516-28-103-3-1/ROK16
136	WAB0030291	Sahel177	Indica	Irrigated lowland	Lowland	Group 2	Group 2	Group 2	Not redundant	0.00812	Sahel 134 / IR 66231-37-1-2
137	WAB0019737	NERICA-L41	NERICA	Rainfed lowland	Lowland	Group 2	Group 2	Group 2	Not redundant	0.00739	TOG5681/4*IR64
138	WAB0005164	DM16	Indica	Rainfed lowland	Lowland	Group 2	Group 2	Group 2	Not redundant	0.00766	RAM120///NERICA/ SIK350-A150
139	WABTMP56	ARC39-145-P-2	Indica	Irrigated lowland	Lowland	Group 2	Group 2	Group 2	Not redundant	0.00826	IR64/gigante///IR64
140	WAB0004323	Kogoni91-1	Indica	Rainfed lowland	Lowland	Group 2	Group 2	Group 2	Not redundant	0.00739	Gambiaka kokoum/IR36
141	WAB0015598	GAMBIAKA Cote DIVOIRE	Indica	Irrigated lowland	Lowland	Group 2	Group 2	Group 2	Not redundant	0.01005
142	WAB0013445	TOS14519	Indica	Rainfed lowland	Lowland	Group 2	Group 2	Group 2	Not redundant	0.01172	KAFUNTING
143	WAB0031253	DKA-M2	Indica	Rainfed lowland	Lowland	Group 2	Group 2	Group 2	Not redundant	0.00806	ML8 (mutant longistaminata) / DK11
144	WAB0019622	NERICA13	NERICA	Upland	Upland	Group 1	Group 1	Group 1	Not redundant	0.01238	WAB56-50/CG14//2*WAB56-50
145	WABTMP104	Jumbo	Indica	Rainfed lowland	Lowland	Group 2	Group 2	Group 2	Not redundant	0.01079
146	WABTMP60	ARC39-155-L-2	Indica	Rainfed lowland	Lowland	Group 2	Group 2	Group 3	Not redundant	0.00659	IR64/gigante///IR64
147	WAB0019729	NERICA-L33	NERICA	Rainfed lowland	Lowland	Group 2	Group 2	Group 3	Redundant	0.00606	TOG5681/4*IR64
148	WAB0019747	NERICA-L51	NERICA	Rainfed lowland	Lowland	Group 2	Group 2	Group 3	Not redundant	0.00925	IR64/TOG5681//4*IR64
149	WAB0004742	NIONO2	Indica	Irrigated lowland	Lowland	Group 2	Group 2	Group 2	Not redundant	0.01192
150	WAB0019619	NERICA10	NERICA	Upland	Upland	Group 1	Group 1	Group 1	Not redundant	0.01125	WAB56-104/CG14//2*WAB56-104
151	WAB0000005	IDSA10	Japonica	Upland	Upland	Group 1	Group 1	Group 1	Not redundant	0.00726	(IRAT 112 x Iguape Caleto )
152	WAB0037221	ARICA 10	ARICA	Irrigated lowland	Lowland	Group 2	Group 2	Group 2	Not redundant	0.00846	IR50*IkongPao
153	WAB0030292	Sahel208	Indica	Irrigated lowland	Lowland	Group 2	Group 2	Group 2	Redundant	0.00965	ITA 212 / UPL R17
154	WAB0034201	SK-19-38-2	Indica	Irrigated lowland	Lowland	Group 2	Group 2	Group 2	Not redundant	0.00759	Kogoni-91-1/Gigante
155	WABTMP53	ARC39-139-P-5	Indica	Irrigated lowland	Lowland	Group 2	Group 2	Group 3	Not redundant	0.00892	IR64/gigante///IR64
156	WABTMP86	FAROX508-3-10-F43-1-1	Indica	Rainfed lowland	Lowland	Group 2	Group 2	Group 2	Not redundant	0.00866	TOG6542/TOS3056-28-1-1-1//IRAT126///WITA1
157	WAB0004380	BASMATI 270	Indica	Irrigated lowland	Lowland	Group 2	Group 2	Group 2	Not redundant	0.16372
158	WAB0019731	NERICA-L35	NERICA	Rainfed lowland	Lowland	Group 2	Group 2	Group 3	Not redundant	0.01105	TOG5681/4*IR64
159	WAB0019753	NERICA-L57	NERICA	Rainfed lowland	Lowland	Group 2	Group 2	Group 2	Not redundant	0.00699	IR64/TOG5681//4*IR64
160	WAB0004901	WITA1	Indica	Rainfed lowland	Lowland	Group 2	Group 2	Group 2	Not redundant	0.00905	Faro 35/IR13149-19-1
161	WABTMP82	Dakawa	Indica	Rainfed lowland	Lowland	Group 2	Group 2	Group 2	Not redundant	0.01099
162	WAB0019756	NERICA-L60	NERICA	Rainfed lowland	Lowland	Group 2	Group 2	Group 3	Not redundant	0.01778	IR64/TOG5681//4*IR64
163	WABTMP121	SARO5 (TXD 306)	Indica	Rainfed lowland	Lowland	Group 2	Group 2	Group 2	Not redundant	0.00779	SupaxPyongyang 8 ou Korean SubrimatixSupa
164	WABTMP62	ARC39-157-I-4-C	Indica	Rainfed lowland	Lowland	Group 2	Group 2	Group 2	Redundant	0.00692	IR64/gigante///IR64
165	WAB0007036	WAB307-B-B-B1-L3-L1-LB	Japonica	Upland	Upland	Group 1	Group 1	Group 1	Not redundant	0.01831	ITA311/WABIS701
166	WAB0019620	NERICA11	NERICA	Upland	Upland	Group 1	Group 1	Group 1	Not redundant	0.0287	WAB56-104/CG14//2*WAB56-104
167	WAB0031998	MODAN	Indica	Irrigated lowland	Lowland	Group 2	Group 2	Group 2	Not redundant	0.00819
168	WABTMP63	ARC39-157-I-4-H	Indica	Irrigated lowland	Lowland	Group 2	Group 2	Group 2	Redundant	0.00626	IR64/gigante///IR64
169	WAB0037212	ARICA 02	ARICA	Rainfed lowland	Lowland	Group 2	Group 2	Group 2	Not redundant	0.01019	WITA4/CC9704
170	WAB0019702	NERICA-L06	NERICA	Rainfed lowland	Lowland	Group 2	Group 2	Group 3	Not redundant	0.00872	TOG5681/3*IR64
171	WAB0019709	NERICA-L13	NERICA	Rainfed lowland	Lowland	Group 2	Group 2	Group 3	Not redundant	0.00826	TOG5681/3*IR64
172	WAB0019623	NERICA15	NERICA	Upland	Upland	Group 1	Group 1	Group 1	Not redundant	0.00992	CG14/WAB181-18//2*WAB181-18
173	WAB0006897	WAB100-B-B-B-B-21-H2	Japonica	Upland	Upland	Group 1	Group 1	Group 1	Not redundant	0.00719	ITA257/WABA
174	WAB0007050	WAB306-B-B-6-L2-L1-LB	Japonica	Upland	Upland	Group 1	Group 1	Group 1	Not redundant	0.00885	ITA311/WABIS93
175	WAB0023974	IR29	Indica	Rainfed lowland	Lowland	Group 2	Group 2	Group 2	Not redundant	0.00846	FB 24/Kaohsiung 68
176	WAB0019700	NERICA-L04	NERICA	Rainfed lowland	Lowland	Group 2	Group 2	Group 3	Not redundant	0.01092	TOG5681/4*IR64
177	WAB0030257	JASMINE85	Indica	Rainfed lowland	Lowland	Group 2	Group 2	Group 2	Not redundant	0.00992	IR262-43-8-11/khao DAWK Mali 4-2-105
178	WAB0007888	WAB706-2-K1-K1	Japonica	Upland	Upland	Group 1	Group 1	Group 1	Not redundant	0.00746	WAB56-104/M17//TGR68
179	WAB0019748	NERICA-L52	NERICA	Rainfed lowland	Lowland	Group 2	Group 2	Group 3	Not redundant	0.00872	IR64/TOG5681//4*IR64
180	WAB0018251	WAB56-125	Japonica	Upland	Upland	Group 1	Group 1	Group 1	Not redundant	0.00659	IDAS6/IAC164
181	WAB0004105	OS-6(FARO11)	Japonica	Upland	Upland	Group 1	Group 1	Group 1	Not redundant	0.00719	Local variety from Zaire
182	WAB0004741	NIONO1	Indica	Irrigated lowland	Lowland	Group 2	Group 2	Group 2	Not redundant	0.01558
183	WAB0004053	ITA150	Japonica	upland	Upland	Group 1	Group 1	Group 1	Not redundant	0.00766	63-83 x Dourado Précoce
184	WAB0000058	WAB96-1-1	Japonica	Upland	Upland	Group 1	Group 1	Group 1	Not redundant	0.01065	ITA257/YS121
185	WAB0019712	NERICA-L16	NERICA	Rainfed lowland	Lowland	Group 2	Group 2	Group 2	Redundant	0.00879	TOG5681/3*IR64
186	WAB0018102	NERICA 04	NERICA	Upland	Upland	Group 1	Group 1	Group 1	Not redundant	0.01212	WAB56-104/CG14//2*WAB56-104
187	WAB0019728	NERICA-L32	NERICA	Rainfed lowland	Lowland	Group 2	Group 2	Group 3	Not redundant	0.00606	TOG5681/4*IR64
188	WAB0036889	Sahel217	Japonica	Irrigated lowland	Lowland	Group 2	Group 2	Group 2	Not redundant	0.01711	Sahel 201 / 4456
189	WAB0019740	NERICA-L44	NERICA	Rainfed lowland	Lowland	Group 2	Group 2	Group 2	Not redundant	0.00885	TOG5681/5*IR64
190	WABTMP46	ARC39-133-P-2	Indica	Rainfed lowland	Lowland	Group 2	Group 2	Group 3	Redundant	0.00706	IR64/gigante///IR64
191	WAB0006849	Basmati370	Indica	Irrigated lowland	Lowland	Group 2	Group 2	Group 2	Not redundant	0.04221
192	WAB0019755	NERICA-L59	NERICA	Rainfed lowland	Lowland	Group 2	Group 2	Group 3	Redundant	0.00905	IR31785//TOG5674/4*IR31785-58
193	WAB0019624	NERICA14	NERICA	Upland	Upland	Group 1	Group 1	Group 1	Not redundant	0.00832	WAB56-50/CG14//2*WAB56-50
194	WAB0004168	SUAKOKO8	Indica	Rainfed lowland	Lowland	Group 2	Group 2	Group 2	Not redundant	0.01059	Siam/3*Malunja
195	WAB0037211	ARICA 01	ARICA	Rainfed lowland	Lowland	Group 2	Group 2	Group 2	Not redundant	0.00859	WITA4 /WAS161-B-9-3
196	WABTMP90	FL478-1-53	Indica	Irrigated lowland	Lowland	Group 2	Group 2	Group 2	Not redundant	0.00779	Pokkali x IR29
197	WAB0019754	NERICA-L58	NERICA	Rainfed lowland	Lowland	Group 2	Group 2	Group 3	Not redundant	0.01138	IR64/TOG5681//4*IR64
198	WAB0015667	IR1529-680-3	Indica	Irrigated lowland	Lowland	Group 2	Group 2	Group 2	Not redundant	0.00712	IR305-3-17-1-3/1R661-1-140-3
199	WABTMP58	ARC39-154-I-2	Indica	Irrigated lowland	Lowland	Group 2	Group 2	Group 3	Not redundant	0.00639	IR64/gigante///IR64
200	WABTMP131	WAS194-B3-2-5	Indica	Irrigated lowland	Lowland	Group 2	Group 2	Group 2	Not redundant	0.00952	IR67410-84-2-3-2-1/JAYA
201	WAB0026704	IR8	Indica	Irrigated lowland	Lowland	Group 2	Group 2	Group 2	Not redundant	0.01119	Peta * Dee-Geo-Woo-Gen
202	WAB0021103	WITA4	Indica	Rainfed lowland	Lowland	Group 2	Group 2	Group 2	Not redundant	0.00812	11975/IR13146-45-2-3
203	WAB0019717	NERICA-L21	NERICA	Rainfed lowland	Lowland	Group 2	Group 2	Group 3	Not redundant	0.02031	TOG5681/3*IR1529-680-3-2
204	WAB0019725	NERICA-L29	NERICA	Rainfed lowland	Lowland	Group 2	Group 2	Group 3	Not redundant	0.00892	TOG5681/4*IR64
205	WAB0019733	NERICA-L37	NERICA	Rainfed lowland	Lowland	Group 2	Group 2	Group 3	Not redundant	0.01185	TOG5681/4*IR64
206	WABTMP36	ARC37-16-1-5-G	Indica	Rainfed lowland	Lowland	Group 2	Group 2	Group 2	Not redundant	0.01032	sahelika/gigante///sahelika
207	WABTMP114	NERICA-S19	NERICA	Irrigated lowland	Lowland	Group 2	Group 2	Group 2	Redundant	0.00799	Tog5681/2*IR64//IR31785
208	WAB0019727	NERICA-L31	NERICA	Rainfed lowland	Lowland	Group 2	Group 2	Group 3	Not redundant	0.01092	TOG5681/4*IR64
209	WAB0036897	Sahel134	Indica	Irrigated lowland	Lowland	Group 2	Group 2	Group 2	Not redundant	0.00959	IR 1791-5-4-3-3 / IR 9129-209-2-2-2-1
210	WAB0007132	Danane	Japonica	Upland	Upland	Group 1	Group 1	Group 1	Not redundant	0.00792
211	WAB0000147	IRAT144	Japonica	Upland	Upland	Group 1	Group 1	Group 1	Not redundant	0.01005	IRAT10/IRAT13
212	WABTMP80	CT18491-7-3-1-4-4P	Indica	Rainfed lowland	Lowland	Group 2	Group 2	Group 2	Not redundant	0.00872	IR43/FEDEARROZ50//CT10532-1-1-2-1-1 T-3P
213	WABTMP38	ARC37-16-EP-3	Indica	Irrigated lowland	Lowland	Group 2	Group 2	Group 2	Not redundant	0.00692	sahelika/gigante///sahelika
214	WAB0006956	WAB365-B-2-H1-HB	Japonica	Upland	Upland	Group 2	Group 2	Group 2	Not redundant	0.01411	ITA257/WAB 56-57
215	WAB0004805	DM24	Indica	Rainfed lowland	Lowland	Group 1	Group 1	Group 1	Not redundant	0.01025	Mutant of Basmati 370
216	WAB0007134	IDSA92(TOX1785xIAC164)	Japonica	Upland	Upland	Group 1	Group 1	Group 1	Not redundant	0.01039	TOX1785 x IAC164
217	WABTMP59	ARC39-154-P-2	Indica	Irrigated lowland	Lowland	Group 2	Group 2	Group 3	Not redundant	0.00732	IR64/gigante///IR64
218	WABTMP55	ARC39-145-L-3	Indica	Irrigated lowland	Lowland	Group 2	Group 2	Group 2	Not redundant	0.00846	IR64/gigante///IR64
219	WAB0019736	NERICA-L40	NERICA	Rainfed lowland	Lowland	Group 2	Group 2	Group 3	Not redundant	0.0277	TOG5681/4*IR64
220	WABTMP89	FL378	Indica	Irrigated lowland	Lowland	Group 2	Group 2	Group 2	Not redundant	0.02304	IR29/Pokkali B
221	WAB0004835	WITA5	Indica	Rainfed lowland	Lowland	Group 2	Group 2	Group 2	Not redundant	0.00939	IR9729-67-3//ITA235/ITA230
222	WABTMP118	Sahel202	Indica	Irrigated lowland	Lowland	Group 2	Group 2	Group 2	Not redundant	0.01158	TOX 494-3696 / TOX 711 / BG 6812
223	WAB0031247	IET2885	Indica	Irrigated lowland	Lowland	Group 2	Group 2	Group 2	Not redundant	0.00806	IR8/SIAM29
224	WAB0036918	Sahel159	Indica	Irrigated lowland	Lowland	Group 1	Group 1	Group 1	Not redundant	0.05493	IR 13240-108-2-2-3 / IR 9129-209-2-2-2-1
225	WAB0007101	IDSA85(Araguaiaxcuiabana)	Japonica	Upland	Upland	Group 1	Group 1	Group 1	Not redundant	0.00846	Araguaia x cuiabana
226	WAB0018257	WAB570-35-53	Japonica	Upland	Upland	Group 1	Group 1	Group 1	Not redundant	0.00719	WAB56-104/IAC47
227	WAB0019704	NERICA-L08	NERICA	Rainfed lowland	Lowland	Group 2	Group 2	Group 3	Redundant	0.01025	TOG5681/3*IR64
228	WAB0023417	ITA222 (FARO36)	Indica	Rainfed lowland	Lowland	Group 2	Group 2	Group 2	Redundant	0.00872	Mahsuri/IET1444
229	WABTMP99	IR47	Japonica	Upland	Upland	Group 1	Group 1	Group 1	Not redundant	0.00832	DEE Geo WoO Gen / /PETA/I GEO TZE
230	WABTMP47	ARC39-135-I-1	Indica	Irrigated lowland	Lowland	Group 2	Group 2	Group 3	Not redundant	0.00639	IR64/gigante///IR64
231	WABTMP100	IR58025A	Indica	Irrigated lowland	Lowland	Group 2	Group 2	Group 2	Not redundant	0.00872	IR48483 A/8*PUSA 167-120-3-2//PUSA 167-120-3-2
232	WABTMP78	CK801	Indica	Rainfed lowland	Lowland	Group 2	Group 2	Group 2	Not redundant	0.00812	CK44x(CK211xCK4)
233	WABTMP54	ARC39-145-EP-3	Indica	Rainfed lowland	Lowland	Group 2	Group 2	Group 2	Not redundant	0.00786	IR64/gigante///IR64
234	WAB0018095	NERICA07	NERICA	Upland	Upland	Group 1	Group 1	Group 1	Not redundant	0.00879	WAB56-104/CG14//2*WAB56-104
235	WABTMP95	Giza179	Indica	Irrigated lowland	Lowland	Group 2	Group 2	Group 2	Not redundant	0.01039	IR 6269-12-1- 2-1-1 / GZ 1368-5-5-4
236	WAB0007262	WAB492-81-2	Japonica	Upland	Upland	Group 1	Group 1	Group 1	Not redundant	0.01232	WAB326-B-B-2-L3/DR2
237	WAB0037218	NERICA03	NERICA	Upland	Upland	Group 1	Group 1	Group 1	Not redundant	0.00706	WAB56-104/CG14//2*WAB56-104
238	WAB0032929	Sahel328	Indica	Irrigated lowland	Lowland	Group 2	Group 2	Group 2	Not redundant	0.00752	Sahel 134 / IR 66231-37-1-2
239	WABTMP37	ARC37-16-4-5-G	Indica	Rainfed lowland	Lowland	Group 2	Group 2	Group 2	Redundant	0.00945	sahelika/gigante///sahelika
240	WAB0019741	NERICA-L45	NERICA	Rainfed lowland	Lowland	Group 2	Group 2	Group 3	Not redundant	0.01684	TOG5681/5*IR64
241	WAB0015645	IR13240-108-2-2-3	Indica	Irrigated lowland	Lowland	Group 2	Group 2	Group 2	Not redundant	0.01059	IR30 (BPH S)/Babawee//IR36
242	WABTMP39	ARC37-16-L-2	Indica	Rainfed lowland	Lowland	Group 2	Group 2	Group 2	Redundant	0.00859	sahelika/gigante///sahelika
243	WAB0019745	NERICA-L49	NERICA	Rainfed lowland	Lowland	Group 2	Group 2	Group 3	Redundant	0.00772	OG5681/3*IR64
244	WABTMP81	CT19558-2-17-4P-3-1-1-M	Indica	Rainfed lowland	Lowland	Group 2	Group 2	Group 2	Not redundant	0.00839	CT18228-(8)-F2//POOLBCF/FL00593-6P-1-3P-M
245	WAB0000038	WAB99-1-1	Japonica	Upland	Upland	Group 1	Group 1	Group 1	Not redundant	0.00792	ITA257/WABUKA
246	WABTMP123	Supa(SupaBC)	Indica	Rainfed lowland	Lowland	Group 2	Group 2	Group 2	Not redundant	0.00739
247	WAB0019746	NERICA-L50	NERICA	Rainfed lowland	Lowland	Group 2	Group 2	Group 3	Not redundant	0.01551	IR64/TOG5681//4*IR64
248	WABTMP72	ARC39-165-P-2	Indica	Rainfed lowland	Lowland	Group 2	Group 2	Group 2	Not redundant	0.00679	IR64/gigante///IR64
249	WAB0021101	FKR54(WABIR12979)	Indica	Rainfed lowland	Lowland	Group 2	Group 2	Group 2	Not redundant	0.00739	IR3179-25/KPATONG//IR26///IR8*2/IR407
250	WAB0030284	ORYLUX6	Indica	Rainfed lowland	Lowland	Group 1	Group 1	Group 1	Not redundant	0.00732	wita1//pusa basmati
251	WAB0007091	WAB497-25-1	Japonica	Upland	Upland	Group 1	Group 1	Group 1	Not redundant	0.00959	WAB56-104/DR2
252	WABTMP108	KATRIN	Indica	Irrigated lowland	Lowland	Group 2	Group 2	Group 2	Not redundant	0.05979	TAICHUNG NATIVE1/ASD1
253	WAB0004863	KHAO DAWK MALI 105	Indica	Rainfed lowland	Lowland	Group 2	Group 2	Group 2	Not redundant	0.00905	KHAO DAWK MALI selection
254	WAB0037084	SR-1	Japonica	Upland	Upland	Group 2	Group 2	Group 2	Not redundant	0.00779	NAHDA/SUWEON 82
255	WAB0006874	IDSA76	Japonica	Upland	Upland	Group 1	Group 1	Group 1	Not redundant	0.00726	Khao Youak / IRAT 257
256	WAB0019730A	NERICA-L34	NERICA	Rainfed lowland	Lowland	Group 2	Group 2	Group 2	Not redundant	0.00932	TOG5681/4*IR64
257	WABTMP110	MADINA KOYO	Indica	Rainfed lowland	Lowland	Group 2	Group 2	Group 2	Not redundant	0.00919
258	WABTMP51	ARC39-139-I-2	Indica	Rainfed lowland	Lowland	Group 2	Group 2	Group 3	Not redundant	0.00866	IR64/gigante///IR64
259	WAB0019735	NERICA-L39	NERICA	Rainfed lowland	Lowland	Group 2	Group 2	Group 3	Not redundant	0.0277	TOG5681/4*IR64
260	WABTMP101	IR64-SUB1	Indica	Irrigated lowland	Lowland	Group 2	Group 2	Group 3	Not redundant	0.00606	IR64/Swana
261	WABTMP32	ARC36-2-EP-3	Indica	Rainfed lowland	Lowland	Group 2	Group 2	Group 2	Not redundant	0.00826	FKR28/gigante///FKR28
262	WABTMP70	ARC39-165-EP-1	Indica	Rainfed lowland	Lowland	Group 2	Group 2	Group 2	Not redundant	0.01105	IR64/gigante///IR64
263	WAB0000211	ITA128(FARO43)	Japonica	Upland	Upland	Group 1	Group 1	Group 1	Not redundant	0.00885	(63-83/iguape cateto, IET 144, IR 1416-131, Lite 506)
264	WAB0007045	WAB285-B-B-4-L2-L1-LB	Japonica	Upland	Upland	Group 1	Group 1	Group 1	Not redundant	0.05619	ITA150/WABIS764
265	WABTMP92	FOFIFA167	Japonica	Upland	Upland	Group 1	Group 1	Group 1	Not redundant	0.00826	CA 148 × Shin Ei -1366-4-7-4-5-3
266	WABTMP96	GOLDCOASTFINGO	Indica	Rainfed lowland	Lowland	Group 2	Group 2	Group 2	Not redundant	0.00692
267	WAB0006774	ITA123	Indica	Rainfed lowland	Lowland	Group 2	Group 2	Group 2	Not redundant	0.00752	Mutant of OS-6
268	WAB0000067	WAB32-46	Japonica	Upland	Upland	Group 1	Group 1	Group 1	Not redundant	0.00772	IRAT144/WABIS764
269	WABTMP31	AD9246 (Nionoka)	Indica	Irrigated lowland	Lowland	Group 2	Group 2	Group 2	Not redundant	0.00832	ADT31/AD198
270	WAB0018092	NERICA06	NERICA	Upland	Upland	Group 1	Group 1	Group 1	Not redundant	0.00999	WAB56-104/CG14//2*WAB56-104
271	WAB0004876	WITA9	Indica	Rainfed lowland	Lowland	Group 2	Group 2	Group 2	Not redundant	0.00859	IR2042-178-1/CT19
272	WABTMP65	ARC39-157-P-3-H	Indica	Rainfed lowland	Lowland	Group 2	Group 2	Group 2	Not redundant	0.00779	IR64/gigante///IR64
273	WABTMP98	IR05N221	Indica	Irrigated lowland	Lowland	Group 2	Group 2	Group 2	Not redundant	0.00959	IR74052-297-2-1/IR71700-247-1-1-2
274	WAB0019752	NERICA-L56	NERICA	Rainfed lowland	Lowland	Group 2	Group 2	Group 3	Not redundant	0.01012	IR64/TOG5681//4*IR64
275	WAB0030282	ORYLUX4	Indica	Rainfed lowland	Lowland	Group 2	Group 2	Group 2	Not redundant	0.02417	wita1//pusa basmati
276	WABTMP125	TXD85	Indica	Rainfed lowland	Lowland	Group 2	Group 2	Group 2	Not redundant	0.00826
277	WABTMP126	TXD88	Indica	Rainfed lowland	Lowland	Group 2	Group 2	Group 2	Not redundant	0.00712
278	WAB0019698	NERICA-L02	NERICA	Rainfed lowland	Lowland	Group 2	Group 2	Group 3	Not redundant	0.00979	TOG5681/3*IR64
279	WAB0003660	BG90-2(FARO29)(GR14)(ROK28)	Indica	Irrigated lowland	Lowland	Group 2	Group 2	Group 2	Not redundant	0.00872	(Peta 3 * TN 1) / Remadja
280	WAB0006898	WAB176-8-HB	Indica	Rainfed lowland	Lowland	Group 2	Group 2	Group 2	Not redundant	0.00939	ITA257//IDSA6/LAC20
281	WAB0017309	SINDANO	Indica	Irrigated lowland	Lowland	Group 2	Group 2	Group 2	Not redundant	0.00905
282	WAB0000054	WAB181-18	Japonica	Upland	Upland	Group 1	Group 1	Group 1	Not redundant	0.00766	WAB MIXED Fis#1
283	WAB0008009	WAB224-8-HB	Japonica	Upland	Upland	Group 1	Group 1	Group 1	Not redundant	0.00719	IDAS6/LAC20//IDSA6/IAC164
284	WABTMP102	IWA2	Indica	Rainfed lowland	Lowland	Group 2	Group 2	Group 2	Not redundant	0.00839
285	WABTMP35	ARC36-4-EP-2	Indica	Irrigated lowland	Lowland	Group 2	Group 2	Group 2	Not redundant	0.00999	FKR28/gigante///FKR28
286	WAB0036890B	WAS62B-B-14-1 (Sahel317)	Indica	Irrigated lowland	Lowland	Group 2	Group 2	Group 2	Not redundant	0.00832	4456/32 XUAN 5C
287	WABTMP115	NERICA-S36	NERICA	Irrigated lowland	Lowland	Group 2	Group 2	Group 3	Not redundant	0.01977	Tog5681/2*IR1529/IR1529
288	WAB0019705	NERICA-L09	NERICA	Rainfed lowland	Lowland	Group 2	Group 2	Group 3	Not redundant	0.01052	TOG5681/3*IR64
289	WAB0019750	NERICA-L54	NERICA	Rainfed lowland	Lowland	Group 2	Group 2	Group 3	Not redundant	0.16305	IR64/TOG5681//4*IR64
290	WABTMP132	WAS200-B-B-1-1-1	Indica	Irrigated lowland	Lowland	Group 2	Group 2	Group 2	Not redundant	0.07137	IR 50 X IR 28
291	WAB0019627	NERICA18	NERICA	Upland	Upland	Group 1	Group 1	Group 1	Redundant	0.00919	CG14/WAB181-18//2*WAB181-18
292	WAB0019726	NERICA-L30	NERICA	Rainfed lowland	Lowland	Group 2	Group 2	Group 2	Not redundant	0.00826	TOG5681/4*IR64
293	WAB0000030	ITA257	Japonica	Upland	Upland	Group 1	Group 1	Group 1	Not redundant	0.01205	IRAT13/DP689//TOX490-1
294	WAB0037215	ARICA 11	ARICA	Mangrove lowland	Lowland	Group 2	Group 2	Group 2	Not redundant	0.00866	IR68/TCCP266-2-49-B-B-3
295	WAB0037078	Sahel209	Indica	Irrigated lowland	Lowland	Group 2	Group 2	Group 2	Not redundant	0.01072	TSY / Morobérékan // ITA306
296	WABTMP69	ARC39-163-L-2	Indica	Rainfed lowland	Lowland	Group 2	Group 2	Group 2	Not redundant	0.00752	IR64/gigante///IR64
297	WAB0004845	WITA3	Indica	Rainfed lowland	Lowland	Group 2	Group 2	Group 2	Not redundant	0.00679	11975/IR13146-45-2-3
298	WAB0019703	NERICA-L07	NERICA	Rainfed lowland	Lowland	Group 2	Group 2	Group 3	Not redundant	0.01531	TOG5681/3*IR64
299	WABTMP67	ARC39-163-EP-2	Indica	Rainfed lowland	Lowland	Group 2	Group 2	Group 2	Not redundant	0.20067	IR64/gigante///IR64
300	WAB0000026	WAB56-104(WABSON)	Japonica	Upland	Upland	Group 1	Group 1	Group 1	Not redundant	0.01105	IDAS6/IAC164
301	WAB0018262	WAB638-1	Japonica	Upland	Upland	Group 1	Group 1	Group 1	Not redundant	0.01119	DR2/DR2
302	WAB0019719	NERICA-L23	NERICA	Rainfed lowland	Lowland	Group 2	Group 2	Group 3	Not redundant	0.00919	TOG5681/2*IR64//IR31851-96-2-3-2-1
303	WAB0018053	NERICA02	NERICA	Upland	Upland	Group 1	Group 1	Group 1	Not redundant	0.01079	WAB56-104/CG14//2*WAB56-104
304	WABTMP113	NERICABOYO_P130	NERICA	Upland	Upland	Group 1	Group 1	Group 1	Not redundant	0.00979	CG14/WAB181-18//2*WAB181-18
305	WAB0019738	NERICA-L42	NERICA	Rainfed lowland	Lowland	Group 2	Group 2	Group 2	Not redundant	0.00919	TOG5681/4*IR64
306	WAB0007150	VANDANA	Indica	Rainfed lowland	Lowland	Group 2	Group 2	Group 2	Not redundant	0.01072	C-22 x Kalakeri
307	WABTMP111	Mudgo	Indica	Rainfed lowland	Lowland	Group 2	Group 2	Group 2	Not redundant	0.00839
308	WAB0016078	IR54	Indica	Irrigated lowland	Lowland	Group 2	Group 2	Group 2	Not redundant	0.00732	Nam Sagui 19/IR2071-88//IR2061-214-3-6-20
309	WABTMP117	RASSI	Indica	Rainfed lowland	Lowland	Group 2	Group 2	Group 2	Not redundant	0.00772
310	WABTMP73	ARICA18(FAROX521-83-H1)	ARICA	Rainfed lowland	Lowland	Group 2	Group 2	Group 2	Not redundant	0.05925	(TOG7442/Faro 52)//Faro 52 3*
311	WAB0030297	Sahel305	Indica	Irrigated lowland	Lowland	Group 2	Group 2	Group 2	Not redundant	0.00985	IR 64 / 4456
312	WAB0030296	Sahel222	Indica	Irrigated lowland	Lowland	Group 2	Group 2	Group 2	Not redundant	0.00965	Sahel 201 / 4456
313	WAB0036901	Sahel329	Indica	Irrigated lowland	Lowland	Group 2	Group 2	Group 2	Not redundant	0.00766	Jaya / Basmati 370
314	WABTMP87	Farox508-3-10-F44-2-1	Indica	Rainfed lowland	Lowland	Group 2	Group 2	Group 2	Not redundant	0.00852	TOG6542/TOS3056-28-1-1-1//IRAT126///WITA1
315	WABTMP127	WAB189-B-B-B-HB (Edget)	Japonica	Upland	Upland	Group 1	Group 1	Group 1	Not redundant	0.00932	IRAT104/ITA257
316	WABTMP77	Chomrong(Dhan)	Japonica	Upland	Upland	Group 1	Group 1	Group 1	Not redundant	0.00945
317	WAB0031829	IR841	Indica	Irrigated lowland	Lowland	Group 2	Group 2	Group 2	Not redundant	0.00806	IR262-43-8-11/khao DAWK Mali 4-2-105
318	WABTMP43	ARC39-130-CI-53	Indica	Irrigated lowland	Lowland	Group 2	Group 2	Group 3	Not redundant	0.02863	IR64/gigante///IR64
319	WAB0019891	GAMBIAKA Sebela	Indica	Irrigated lowland	Lowland	Group 2	Group 2	Group 2	Not redundant	0.00692
320	WAB0003684	Sahel201	Indica	Irrigated lowland	Lowland	Group 2	Group 2	Group 2	Not redundant	0.00799	IR 2071-586 / BG 400-1
321	WAB0037213	ARICA 08	ARICA	Irrigated lowland	Lowland	Group 2	Group 2	Group 2	Not redundant	0.01158	SIPI692033/CK4
322	WAB0006875	IGUAPE CATETO	Japonica	Upland	Upland	Group 1	Group 1	Group 1	Not redundant	0.00819
323	WAB0006907	WAB272-B-B-1-H1	Japonica	Upland	Upland	Group 1	Group 1	Group 1	Not redundant	0.00905	AGULHA/WABC165
324	WAB0000025	IDSA6 (IRAT 216) (ROK 18)	Japonica	Upland	Upland	Group 1	Group 1	Group 1	Not redundant	0.03875	IRAT 144 / IRAT 13
325	WABTMP79	CK90	Indica	Rainfed lowland	Lowland	Group 2	Group 2	Group 2	Not redundant	0.00799	CK44xCK801
326	WABTMP94	FOFIFA172	Japonica	Upland	Upland	Group 1	Group 1	Group 1	Not redundant	0.00852	IRAT 265 57-2 x Jumli Marshi (C553 45-8-5-1-3)
327	WAB0015977	IR4630-22-2	Indica	Irrigated lowland	Lowland	Group 2	Group 2	Group 2	Not redundant	0.07816	PELITAI-1/POKKALI//IR2061-464-2/IR1820-52-2
328	WAB0004324	Gambiaka kokun Mali	Indica	Irrigated lowland	Lowland	Group 2	Group 2	Group 2	Not redundant	0.04394
329	WAB0019713B	NL17	NERICA	Rainfed lowland	Lowland	Group 2	Group 2	Group 2	Not redundant	0.00919	TOG5681/3*IR64
330	WAB0019730B	NL34	NERICA	Rainfed lowland	Lowland	Group 2	Group 2	Group 3	Redundant	0.00632	TOG5681/4*IR64
