# Supplementary material for: Assessment of Genetic Variation and Population Structure of Diverse Rice Genotypes Adapted to Lowland and Upland Ecologies in Africa Using SNPs
Source: Front Plant Sci. 2018 Apr 9;9:446. doi: 10.3389/fpls.2018.00446 (PMC5900792; doi:10.3389/fpls.2018.00446)
Supplement: Supplementary file 3 [file Table_3.XLSX]

## Sheet: All 330 samples
Supplementary Table S3 (a) Relative kinship coefficient between pair of 330 genotypes based on 15,020 SNPs that were polymorphic across all genotypes, each with a minor allele frequency of > 0.01.
Unit	Accession number	Ecotype/subspecies/type	Ecology	1	2	3	4	5	6	7	8	9	10	11	12	13	14	15	16	17	18	19	20	21	22	23	24	25	26	27	28	29	30	31	32	33	34	35	36	37	38	39	40	41	42	43	44	45	46
1	WAB0003712	Indica	Rainfed lowland
2	WAB0018571	Japonica	Upland	0.213148
3	WAB0006858	Japonica	Upland	0.119367	1.79382
4	WABTMP116	NERICA	Irrigated lowland	1.54743	0.18322	0.0789308
5	WAB0033741	Japonica	Upland	0.20618	1.66669	1.64932	0.162773
6	WABTMP40	Indica	Rainfed lowland	1.60706	0.244331	0.152265	1.49557	0.228568
7	WAB0002265	Indica	Irrigated lowland	1.51682	0.367125	0.282826	1.43412	0.349763	1.50208
8	WAB0004879	Indica	Irrigated lowland	1.56045	0.243418	0.152493	1.56811	0.230053	1.56662	1.45034
9	WABTMP75	Japonica	Upland	1.53887	0.257125	0.164258	1.54652	0.250386	1.52996	1.45479	1.6066
10	WAB0019621	NERICA	Upland	0.100862	1.63939	1.73694	0.0685362	1.552	0.146439	0.267862	0.136387	0.150094
11	WABTMP45	Indica	Irrigated lowland	1.58216	0.216803	0.105089	1.75156	0.191102	1.56354	1.45011	1.61391	1.5624	0.0942372
12	WAB0016249	Indica	Irrigated lowland	1.58627	0.229825	0.12405	1.81278	0.203667	1.52938	1.46576	1.58673	1.56251	0.11297	1.74139
13	WABTMP124	Indica	Rainfed lowland	1.54035	0.321892	0.228682	1.52367	0.294706	1.53807	1.45342	1.52219	1.51853	0.212005	1.52539	1.56959
14	WABTMP42	Indica	Irrigated lowland	1.58193	0.227654	0.119481	1.74904	0.205266	1.56411	1.44737	1.60615	1.56228	0.104975	1.90725	1.75635	1.52847
15	WAB0019714	NERICA	Rainfed lowland	1.50825	0.168485	0.0681935	1.86224	0.144383	1.45285	1.38649	1.53178	1.50208	0.0499172	1.69947	1.76892	1.49535	1.7021
16	WAB0000010	Japonica	Upland	0.125878	1.85904	1.88726	0.0839568	1.6604	0.15889	0.283054	0.153064	0.168942	1.72254	0.111714	0.131475	0.235879	0.125193	0.0708207
17	WAB0019697	NERICA	Rainfed lowland	1.53704	0.205152	0.103604	1.8314	0.176709	1.48621	1.42224	1.55589	1.5247	0.0932092	1.73419	1.77212	1.50357	1.75019	1.84557	0.10646
18	WAB0018253	Japonica	Upland	0.210178	1.65743	1.68873	0.161403	1.49946	0.232909	0.354561	0.223428	0.236793	1.56	0.192929	0.202296	0.301331	0.203324	0.152265	1.73122	0.190416
19	WAB0004896	Indica	Rainfed lowland	1.61734	0.227083	0.129876	1.58753	0.220115	1.62682	1.52185	1.58536	1.57519	0.118682	1.60603	1.62237	1.58022	1.60432	1.54743	0.134902	1.56194	0.2216
20	WABTMP88	Indica	Rainfed lowland	1.67982	0.251299	0.159804	1.56023	0.238392	1.82638	1.56342	1.62922	1.57131	0.144954	1.58501	1.60329	1.59358	1.58798	1.52082	0.164715	1.55166	0.242618	1.6853
21	WAB0004841	Indica	Rainfed lowland	1.53967	0.292878	0.203324	1.47478	0.280085	1.56914	1.4813	1.50368	1.51865	0.181278	1.49934	1.51693	1.50985	1.50106	1.4404	0.205837	1.46211	0.289908	1.7519	1.60946
22	WABTMP30	Indica	Irrigated lowland	1.59518	0.240105	0.144497	1.56834	0.229825	1.57816	1.48267	1.61608	1.59358	0.126906	1.58227	1.58947	1.51602	1.58638	1.51579	0.152721	1.53647	0.221029	1.58239	1.61803	1.51591
23	WABTMP93	Japonica	Upland	0.143926	1.65618	1.69627	0.111714	1.67068	0.173282	0.298247	0.173282	0.189274	1.57508	0.129762	0.151922	0.248101	0.141641	0.0946942	1.7037	0.128277	1.55212	0.156605	0.179793	0.219658	0.171455
24	WAB0006850A	Indica	Rainfed lowland	1.53864	0.214632	0.118225	1.48666	0.209949	1.51488	1.44874	1.50574	1.54206	0.114113	1.52105	1.51728	1.51305	1.51431	1.43423	0.130447	1.45411	0.190188	1.52345	1.53875	1.45251	1.5817	0.145639
25	WAB0004848	Indica	Rainfed lowland	1.55954	0.272089	0.179565	1.48358	0.245702	1.52893	1.52801	1.54423	1.56491	0.163687	1.53909	1.52093	1.50528	1.53338	1.43652	0.186076	1.47376	0.254269	1.55429	1.59027	1.49603	1.53989	0.197841	1.5287
26	WAB0004838	Indica	Rainfed lowland	1.60078	0.200697	0.106688	1.59918	0.198641	1.60843	1.5279	1.61517	1.58296	0.0978925	1.6106	1.61734	1.63413	1.60923	1.55611	0.109772	1.56708	0.188474	1.68942	1.66394	1.59883	1.58684	0.139471	1.57325	1.57016
27	WAB0004489	Indica	Rainfed lowland	1.57747	0.230967	0.128505	1.54366	0.226626	1.55748	1.42852	1.60717	1.58513	0.11674	1.57679	1.57599	1.51408	1.57268	1.51019	0.141413	1.51956	0.200468	1.59849	1.60043	1.52904	1.63664	0.153064	1.55303	1.5584	1.58935
28	WAB0004728	Indica	Irrigated lowland	1.59198	0.223656	0.12862	1.53624	0.228225	1.6066	1.46428	1.57119	1.56788	0.12405	1.56023	1.57576	1.54126	1.55383	1.49729	0.134674	1.503	0.211206	1.62396	1.64498	1.52938	1.58079	0.159232	1.52836	1.54184	1.63676	1.59998
29	WAB0000056	Japonica	Upland	0.131018	1.72631	1.82649	0.103947	1.68302	0.176138	0.305671	0.17294	0.184477	1.7029	0.130333	0.149295	0.247873	0.143355	0.0893255	1.80856	0.121766	1.63207	0.156491	0.17808	0.223885	0.165972	1.69182	0.146782	0.186418	0.131932	0.156834	0.154549
30	WAB0007903	Japonica	Upland	0.249586	1.73659	1.71969	0.210635	1.62739	0.286824	0.408019	0.294934	0.307156	1.59072	0.239306	0.260437	0.355132	0.251642	0.198869	1.71603	0.233937	1.57233	0.26889	0.29699	0.339026	0.290708	1.63573	0.260552	0.310012	0.2505	0.279399	0.261466	1.67731
31	WAB0019713A	NERICA	Rainfed lowland	1.5929	0.267862	0.171569	1.57736	0.246159	1.5833	1.46336	1.59164	1.58981	0.154778	1.59609	1.59609	1.59107	1.59872	1.54264	0.175567	1.55406	0.252556	1.64464	1.63699	1.57542	1.58764	0.198869	1.55657	1.57508	1.67148	1.6066	1.60763	0.18539	0.312639
32	WAB0006881	Japonica	Upland	0.0838426	1.70587	1.80444	0.0519733	1.69307	0.119596	0.250842	0.120167	0.138329	1.72848	0.075504	0.093095	0.196927	0.0872694	0.0352961	1.79645	0.0697927	1.61677	0.0964076	0.12565	0.17134	0.113999	1.68496	0.0950368	0.139014	0.0848706	0.104289	0.101319	1.85025	1.66029	0.132846
33	WABTMP57	Indica	Irrigated lowland	1.60786	0.244446	0.135359	1.6716	0.216917	1.61083	1.49158	1.62876	1.56879	0.125535	1.70015	1.71637	1.53955	1.71569	1.63333	0.148038	1.65206	0.217031	1.68268	1.64921	1.59826	1.60557	0.158319	1.54355	1.55554	1.65983	1.62248	1.58147	0.166086	0.273574	1.65001	0.107602
34	WAB0019708	NERICA	Rainfed lowland	1.38032	0.170427	0.0808727	1.69798	0.148381	1.34948	1.29305	1.41619	1.39471	0.143012	1.5608	1.62762	1.37072	1.56994	1.68736	0.0804158	1.70118	0.2216	1.4404	1.40636	1.33668	1.40568	0.0986921	1.33508	1.33714	1.45091	1.39071	1.39688	0.0996059	0.176823	1.43195	0.051859	1.51511
35	WAB0026474	Indica	Rainfed lowland	1.53875	0.314695	0.220001	1.44668	0.296076	1.51796	1.43549	1.52162	1.51933	0.217945	1.47673	1.4942	1.48826	1.48861	1.41116	0.230967	1.43526	0.307842	1.53784	1.57645	1.46496	1.48735	0.242275	1.46622	1.53395	1.52265	1.5062	1.53978	0.237478	0.350448	1.51488	0.1943	1.51705	1.30436
36	WAB0002367	Indica	Rainfed lowland	1.64407	0.193272	0.103147	1.5905	0.193957	1.63607	1.55463	1.59507	1.5873	0.0968645	1.60009	1.61997	1.62876	1.59644	1.54766	0.103947	1.55714	0.190873	1.73157	1.69456	1.64144	1.60923	0.134331	1.59324	1.59644	1.77931	1.59986	1.66212	0.127249	0.246844	1.6965	0.0710492	1.65138	1.43663	1.53887
37	WABTMP130	Indica	Irrigated lowland	1.64281	0.2505	0.156605	1.52607	0.234965	1.60991	1.5624	1.55726	1.56183	0.148381	1.55063	1.55463	1.50951	1.56628	1.47901	0.164715	1.52333	0.2497	1.59758	1.67537	1.53601	1.57519	0.176366	1.52562	1.59609	1.62579	1.55394	1.57599	0.170312	0.288423	1.59072	0.11891	1.61665	1.3866	1.60432	1.65241
38	WABTMP41	Indica	Irrigated lowland	1.5857	0.221829	0.110457	1.75818	0.194643	1.57016	1.45011	1.61437	1.564	0.096636	1.91707	1.76492	1.52767	1.93398	1.70998	0.116968	1.75167	0.196013	1.60832	1.58993	1.50551	1.5921	0.133874	1.51693	1.5327	1.6146	1.57805	1.55714	0.134674	0.243989	1.60101	0.0781312	1.72494	1.57405	1.48803	1.60135	1.56936
39	WABTMP106	Japonica	Upland	0.325433	1.59004	1.56594	0.306585	1.52002	0.364498	0.478268	0.366212	0.391227	1.46964	0.324062	0.350677	0.440345	0.337198	0.287395	1.56434	0.31915	1.44783	0.365069	0.37158	0.430978	0.372723	1.50014	0.342681	0.39157	0.324747	0.353989	0.330459	1.54321	1.60146	0.392255	1.51271	0.364727	0.242161	0.43075	0.330344	0.37969	0.330573
40	WAB0007739	NERICA	Upland	0.135587	1.55554	1.6315	0.165172	1.45365	0.168028	0.301217	0.194985	0.202068	1.54858	0.131589	0.145982	0.243989	0.140042	0.166886	1.62625	0.160489	1.45696	0.163459	0.180707	0.215432	0.178879	1.48975	0.145982	0.214747	0.139128	0.171569	0.15215	1.56422	1.5624	0.210749	1.55931	0.165401	0.140156	0.233937	0.141641	0.17214	0.133303	1.39563
41	WAB0000221	Japonica	Upland	0.17134	1.74539	1.80913	0.133874	1.65869	0.207665	0.336741	0.200011	0.214632	1.71123	0.160146	0.178308	0.274602	0.173511	0.118453	1.80467	0.151579	1.62773	0.183677	0.214061	0.24079	0.192472	1.68702	0.176481	0.227769	0.163116	0.184248	0.184591	1.79268	1.69284	0.22457	1.79256	0.194643	0.128962	0.277343	0.160146	0.21052	0.165401	1.54972	1.62522
42	WABTMP50	Indica	Irrigated lowland	1.57142	0.232566	0.120738	1.75327	0.206637	1.56811	1.454	1.61129	1.57873	0.110686	1.88452	1.75213	1.5359	1.89388	1.7037	0.125079	1.73054	0.204809	1.61323	1.58193	1.4982	1.59872	0.142213	1.52916	1.52653	1.62248	1.57919	1.56422	0.14918	0.255069	1.60249	0.0927523	1.71512	1.57176	1.47844	1.60009	1.55417	1.90565	0.340396	0.140271	0.175567
43	WABTMP52	Indica	Irrigated lowland	1.57119	0.238049	0.126449	1.74596	0.210749	1.56651	1.44737	1.61368	1.56891	0.111942	1.90108	1.74345	1.52596	1.90279	1.69593	0.132732	1.73625	0.21132	1.59941	1.5833	1.49889	1.58604	0.147581	1.51419	1.52984	1.61585	1.57085	1.55326	0.150323	0.259981	1.58753	0.0967502	1.71043	1.5648	1.47753	1.59221	1.55806	1.91387	0.34348	0.144383	0.181164	1.89742
44	WAB0007089	Japonica	Upland	0.249929	1.7029	1.68839	0.202524	1.64441	0.283054	0.402079	0.284197	0.307842	1.5576	0.231424	0.244331	0.354218	0.242847	0.188703	1.68371	0.218973	1.53407	0.267177	0.294591	0.327717	0.270718	1.6106	0.245588	0.307042	0.248101	0.262037	0.268319	1.66566	1.65321	0.309555	1.68656	0.270718	0.203324	0.357987	0.237249	0.289794	0.234965	1.52676	1.46508	1.67651	0.246616	0.254269
45	WAB0003665	Indica	Rainfed lowland	1.64578	0.244103	0.147581	1.51591	0.233708	1.61357	1.55497	1.54835	1.55394	0.140499	1.54298	1.556	1.50471	1.55589	1.47273	0.156262	1.50711	0.241019	1.59175	1.66817	1.5311	1.56856	0.169399	1.51499	1.58878	1.61917	1.55349	1.58284	0.162317	0.279742	1.58547	0.1116	1.60969	1.37175	1.59883	1.64921	1.92827	1.56183	0.370781	0.162659	0.202867	1.54652	1.55063	0.283169
46	WAB0037222	Indica	Rainfed lowland	1.50254	0.330916	0.246844	1.44646	0.328517	1.48678	1.46565	1.45057	1.49021	0.233937	1.43675	1.48347	1.54218	1.45205	1.40099	0.248786	1.42498	0.310812	1.53167	1.53704	1.50003	1.46553	0.278143	1.46919	1.47855	1.63973	1.46028	1.51636	0.275287	0.382775	1.54766	0.223542	1.50734	1.3127	1.48552	1.62191	1.59609	1.45388	0.465818	0.247301	0.292193	1.45742	1.442	0.378434	1.59038
47	WABTMP122	Indica	Rainfed lowland	1.52002	0.261466	0.161974	1.49523	0.25347	1.50814	1.40785	1.57256	1.53441	0.147353	1.53213	1.54366	1.47913	1.53464	1.46428	0.173968	1.48152	0.245245	1.55406	1.54241	1.491	1.57233	0.188703	1.53327	1.53018	1.53018	1.69524	1.53453	0.190416	0.296876	1.5608	0.134331	1.55429	1.36535	1.4749	1.54995	1.4942	1.53235	0.367697	0.182078	0.216346	1.53864	1.5343	0.287624	1.48427	1.42852
48	WABTMP76	Indica	Rainfed lowland	1.5351	0.210977	0.113085	1.49866	0.203781	1.52562	1.44326	1.52287	1.55943	0.11594	1.54172	1.52927	1.491	1.54561	1.4484	0.12782	1.47844	0.194186	1.54755	1.55097	1.46782	1.57382	0.14187	1.73751	1.53567	1.5769	1.55714	1.54149	0.140842	0.256097	1.54869	0.0873836	1.5584	1.35131	1.47159	1.5889	1.55006	1.54264	0.347478	0.147581	0.176252	1.54298	1.54515	0.235993	1.53738	1.45959
49	WAB0004076	Japonica	Upland	0.103375	1.71352	1.81015	0.071963	1.67708	0.142669	0.272774	0.136615	0.155577	1.71055	0.0949226	0.113656	0.211434	0.106117	0.0565423	1.80284	0.0943515	1.61643	0.119824	0.149752	0.191216	0.13376	1.68496	0.11594	0.153864	0.107259	0.124165	0.122109	1.81986	1.66486	0.157519	1.88246	0.130105	0.0685362	0.215318	0.0925238	0.135245	0.0974356	1.51888	1.57016	1.77886	0.109429	0.115141	1.68348	0.128163	0.241247
50	WABTMP64	Indica	Rainfed lowland	1.61871	0.210977	0.101776	1.67046	0.18105	1.59187	1.47867	1.64133	1.58718	0.0928665	1.69787	1.71089	1.5568	1.69593	1.63459	0.114798	1.63973	0.186761	1.64955	1.63402	1.54709	1.61768	0.129191	1.54995	1.55623	1.63893	1.63916	1.6098	0.126335	0.24536	1.65069	0.0672797	1.85973	1.51305	1.52607	1.65949	1.59861	1.69981	0.328745	0.136273	0.159004	1.69136	1.69262	0.235536	1.59564	1.47958
51	WAB0007133	Japonica	Upland	0.142898	1.7431	1.82957	0.104289	1.66314	0.179679	0.315038	0.175567	0.192701	1.68736	0.134102	0.146896	0.248444	0.146211	0.0922954	1.82181	0.127706	1.6748	0.157291	0.186304	0.229254	0.164715	1.70609	0.139585	0.195214	0.138329	0.157519	0.156491	1.79291	1.69707	0.196813	1.78788	0.165172	0.104403	0.247073	0.132846	0.181849	0.136615	1.59267	1.60466	1.78354	0.145525	0.153521	1.67285	0.173625	0.272203
52	WABTMP66	Indica	Irrigated lowland	1.62842	0.239191	0.131818	1.68428	0.208236	1.58958	1.48541	1.62648	1.57633	0.120281	1.70255	1.71706	1.55052	1.71775	1.6339	0.14404	1.65869	0.213719	1.6411	1.63607	1.54561	1.61391	0.156834	1.54972	1.55394	1.63207	1.63664	1.59575	0.156377	0.271632	1.64007	0.0969787	1.85836	1.51625	1.5343	1.64875	1.61266	1.72414	0.35833	0.159118	0.190987	1.71832	1.70918	0.262151	1.60843	1.49375
53	WABTMP68	Indica	Irrigated lowland	1.60066	0.240105	0.134217	1.62693	0.221715	1.60934	1.49637	1.60752	1.564	0.128734	1.66075	1.66463	1.52539	1.68074	1.5889	0.147239	1.61346	0.220115	1.65001	1.64327	1.59472	1.59038	0.164944	1.54481	1.55303	1.64373	1.58182	1.60592	0.164944	0.279856	1.6066	0.101776	1.79222	1.47353	1.52893	1.65606	1.62671	1.68805	0.361643	0.167799	0.196356	1.67502	1.66657	0.261466	1.61551	1.50574
54	WAB0037214	ARICA	Irrigated lowland	1.64178	0.227197	0.129305	1.6082	0.212919	1.54972	1.49626	1.57028	1.57382	0.121195	1.6411	1.64053	1.55817	1.63116	1.56171	0.134217	1.59255	0.211434	1.60717	1.60969	1.49375	1.57656	0.154206	1.53967	1.56114	1.62979	1.58124	1.56845	0.15078	0.272774	1.58661	0.0992632	1.63527	1.44269	1.49352	1.63916	1.59072	1.63653	0.359586	0.16106	0.190416	1.63619	1.63207	0.252099	1.58536	1.47376
55	WAB0019716	NERICA	Rainfed lowland	1.55154	0.250842	0.158433	1.52036	0.230167	1.54355	1.4428	1.5913	1.58935	0.152036	1.5544	1.54835	1.50962	1.54995	1.47684	0.163573	1.4942	0.235993	1.55623	1.57542	1.51305	1.59986	0.188703	1.53133	1.56171	1.58456	1.59541	1.57839	0.176938	0.304301	1.5833	0.124736	1.58627	1.37392	1.48586	1.58433	1.54572	1.55292	0.383346	0.188703	0.21349	1.5608	1.55509	0.279628	1.54732	1.46325
56	WAB0012386	Indica	Rainfed lowland	1.42121	0.366326	0.278828	1.37289	0.361643	1.41824	1.36307	1.41653	1.44029	0.243532	1.40819	1.40385	1.45011	1.40568	1.33805	0.284197	1.36193	0.323262	1.4492	1.43698	1.39825	1.42544	0.30807	1.44863	1.44486	1.4524	1.4532	1.61094	0.296191	0.405848	1.46713	0.246959	1.42955	1.2758	1.41573	1.43321	1.41801	1.40465	0.462277	0.277457	0.324176	1.4147	1.40556	0.403564	1.4083	1.42955
57	WABTMP112	Indica	Irrigated lowland	0.122109	1.71386	1.8009	0.0894397	1.63242	0.159575	0.286253	0.154663	0.170312	1.68119	0.113313	0.129305	0.222514	0.12485	0.0758467	1.7961	0.1116	1.62968	0.141527	0.164373	0.21349	0.149523	1.68348	0.124165	0.173739	0.112856	0.134902	0.136615	1.76538	1.66703	0.173054	1.75613	0.146782	0.0879548	0.22834	0.107488	0.163916	0.116283	1.55017	1.56697	1.73636	0.123594	0.133531	1.62237	0.157062	0.252213
58	WABTMP84	Indica	Irrigated lowland	1.55748	0.226398	0.133531	1.55086	0.212234	1.5512	1.44052	1.86967	1.59701	0.12405	1.59004	1.57473	1.51282	1.58501	1.51476	0.136615	1.53144	0.209721	1.57622	1.60786	1.48644	1.60889	0.153521	1.50391	1.52516	1.61506	1.58718	1.56011	0.154321	0.281455	1.58067	0.100406	1.61346	1.39711	1.50608	1.59872	1.5608	1.59564	0.354561	0.170312	0.181849	1.59187	1.59084	0.264435	1.5576	1.48541
59	WAB0019742	NERICA	Rainfed lowland	1.54949	0.184819	0.0815581	1.9205	0.16026	1.4966	1.4348	1.56697	1.54343	0.0702496	1.74687	1.81095	1.52482	1.75087	1.87378	0.0863556	1.84648	0.164144	1.58616	1.55828	1.47444	1.57085	0.110572	1.48701	1.48369	1.59724	1.54389	1.53315	0.10646	0.209378	1.57599	0.0509452	1.66726	1.70678	1.44337	1.5889	1.52516	1.75487	0.304186	0.177623	0.133303	1.75384	1.74516	0.204581	1.51865	1.4516
60	WAB0019710	NERICA	Rainfed lowland	1.59335	0.26752	0.172483	1.57405	0.247987	1.58044	1.46667	1.5913	1.58981	0.156377	1.59084	1.58981	1.58958	1.59324	1.53601	0.176709	1.55189	0.254383	1.64453	1.63527	1.57736	1.58547	0.199897	1.55577	1.57233	1.67148	1.60683	1.60626	0.184248	0.313667	1.9534	0.133303	1.64647	1.42944	1.51077	1.69364	1.59552	1.59381	0.393055	0.213262	0.22537	1.59838	1.5809	0.309784	1.58753	1.5488
61	WAB0036890A	Indica	Irrigated lowland	1.57508	0.262608	0.166429	1.59381	0.24376	1.57656	1.47364	1.62237	1.5833	0.152721	1.59975	1.64133	1.57793	1.60009	1.55017	0.169513	1.56811	0.249929	1.63939	1.62476	1.56514	1.61357	0.184933	1.52048	1.52847	1.60934	1.5881	1.57279	0.191444	0.307727	1.5921	0.138672	1.64076	1.43149	1.47284	1.6194	1.55691	1.60398	0.388029	0.206065	0.213947	1.61528	1.59998	0.304301	1.55451	1.44863
62	WAB0006994	Japonica	Upland	0.18322	1.71112	1.75898	0.148267	1.64453	0.208464	0.3324	0.207322	0.23131	1.65252	0.176823	0.191559	0.295162	0.191901	0.128848	1.75053	0.164373	1.58821	0.196813	0.217145	0.261808	0.200811	1.66863	0.18402	0.233137	0.181278	0.199555	0.190074	1.75361	1.65892	0.242961	1.75613	0.206065	0.139471	0.292193	0.168599	0.226284	0.183449	1.54561	1.63242	1.77771	0.188132	0.194757	1.65412	0.219316	0.31184
63	WAB0006775	Indica	Irrigated lowland	1.62351	0.273117	0.180022	1.5745	0.258153	1.59392	1.44486	1.64521	1.60523	0.1662	1.60295	1.60043	1.52641	1.60409	1.53361	0.185505	1.56491	0.254955	1.62271	1.666	1.55623	1.62773	0.202182	1.50597	1.5536	1.60192	1.67023	1.63402	0.202639	0.32509	1.6411	0.147124	1.6475	1.4131	1.54264	1.62648	1.60729	1.60694	0.405163	0.213947	0.23348	1.60009	1.60603	0.314695	1.59872	1.50243
64	WAB0037071	Indica	Irrigated lowland	1.5897	0.236678	0.136844	1.56525	0.210635	1.55292	1.48724	1.58467	1.55189	0.12268	1.59095	1.67765	1.52813	1.59758	1.51933	0.146439	1.54149	0.207322	1.61243	1.62214	1.5247	1.57336	0.163801	1.52413	1.56125	1.63048	1.55783	1.56959	0.157976	0.273231	1.57622	0.104289	1.61277	1.40693	1.48735	1.60615	1.58536	1.60066	0.365298	0.159918	0.186076	1.60123	1.5889	0.266606	1.56994	1.47684
65	WAB0007899	Japonica	Upland	0.170312	1.78879	1.78777	0.125992	1.6644	0.199897	0.31915	0.200354	0.216574	1.65732	0.154321	0.175795	0.275287	0.167457	0.116055	1.79965	0.148495	1.62671	0.182649	0.20915	0.254498	0.197613	1.67799	0.169856	0.229025	0.155463	0.187675	0.18105	1.76995	1.71169	0.225598	1.72311	0.192815	0.123137	0.276429	0.151693	0.208464	0.159689	1.58261	1.56377	1.7696	0.167457	0.17294	1.69479	0.204009	0.298704
66	WAB0019720	NERICA	Rainfed lowland	1.53304	0.188018	0.0924096	1.71055	0.168827	1.44623	1.41207	1.49317	1.50163	0.0837284	1.60866	1.74425	1.47536	1.61974	1.6652	0.0969787	1.66029	0.17431	1.53361	1.51979	1.44783	1.51533	0.120624	1.46096	1.47741	1.53133	1.49957	1.48358	0.116397	0.224913	1.51054	0.0645382	1.57233	1.53373	1.42281	1.53624	1.49089	1.61985	0.31618	0.170198	0.141413	1.60877	1.60774	0.215432	1.4765	1.40842
67	WABTMP103	Indica	Rainfed lowland	1.5608	0.264435	0.172483	1.56331	0.253013	1.54583	1.44634	1.63299	1.59152	0.160146	1.5801	1.58558	1.53841	1.58102	1.52756	0.177851	1.53727	0.253812	1.6138	1.59644	1.52596	1.58993	0.193272	1.51533	1.54401	1.59632	1.64407	1.61014	0.176595	0.307727	1.61506	0.139471	1.60889	1.42384	1.50277	1.6026	1.56445	1.58307	0.37969	0.205037	0.222057	1.59301	1.58319	0.298475	1.55783	1.47261
68	WAB0006772	Indica	Rainfed lowland	1.51933	0.278828	0.184933	1.48689	0.259524	1.53887	1.40796	1.56571	1.54778	0.161974	1.53293	1.52207	1.49078	1.53304	1.45	0.194529	1.4653	0.249814	1.59883	1.55954	1.53361	1.58204	0.207322	1.52413	1.54264	1.52413	1.64944	1.56799	0.208236	0.333429	1.56148	0.15375	1.54606	1.34319	1.50357	1.53818	1.49306	1.53772	0.401622	0.206522	0.234508	1.53487	1.53715	0.302587	1.49512	1.43309
69	WAB0019739	NERICA	Rainfed lowland	1.50848	0.23942	0.154435	1.4733	0.223542	1.48061	1.3858	1.46873	1.45285	0.145068	1.45879	1.45719	1.40374	1.47147	1.47764	0.161174	1.49078	0.246273	1.45297	1.54903	1.37803	1.50665	0.185162	1.41424	1.42121	1.47239	1.42635	1.45617	0.171683	0.276315	1.43995	0.125535	1.45799	1.3585	1.39414	1.47787	1.48027	1.46233	0.361186	0.232795	0.209721	1.46131	1.45525	0.272774	1.46039	1.36992
70	WAB0019711	NERICA	Rainfed lowland	1.58718	0.269005	0.174082	1.57565	0.2505	1.57827	1.46188	1.59027	1.58513	0.159689	1.5905	1.59278	1.58947	1.59347	1.53887	0.17808	1.55714	0.254955	1.64293	1.63619	1.57519	1.58284	0.202182	1.55417	1.57302	1.6724	1.6066	1.60649	0.187675	0.315838	1.94791	0.136044	1.64967	1.43458	1.51442	1.69067	1.5929	1.59427	0.394997	0.215889	0.228454	1.59861	1.58182	0.312182	1.58204	1.55006
71	WAB0019721	NERICA	Rainfed lowland	1.43869	0.183334	0.0943515	1.63013	0.15592	1.36353	1.35679	1.4508	1.44246	0.0834999	1.54526	1.55063	1.40351	1.55029	1.60272	0.093095	1.61448	0.169741	1.46302	1.43229	1.3914	1.45342	0.114227	1.38523	1.40888	1.46953	1.41744	1.40648	0.11594	0.213833	1.43995	0.0662516	1.49683	1.51042	1.35096	1.44611	1.43229	1.55314	0.312525	0.187789	0.146782	1.56948	1.54926	0.220572	1.41402	1.35051
72	WABTMP128	NERICA	Irrigated lowland	1.58707	0.245816	0.143812	1.59335	0.232109	1.5921	1.4781	1.58775	1.57862	0.140842	1.60295	1.64133	1.53373	1.59484	1.55337	0.152836	1.57953	0.233823	1.62922	1.65195	1.53955	1.57279	0.174196	1.51328	1.53909	1.62534	1.55851	1.57987	0.171112	0.28968	1.5905	0.119253	1.64624	1.43777	1.47216	1.61197	1.58878	1.60146	0.373408	0.179679	0.193615	1.59872	1.59746	0.290137	1.58182	1.46576
73	WABTMP129	Indica	Irrigated lowland	1.55611	0.251299	0.154549	1.57816	0.237935	1.48952	1.43926	1.50882	1.51602	0.142327	1.56765	1.59621	1.48609	1.5753	1.54663	0.158204	1.56537	0.236107	1.54606	1.53909	1.47193	1.5287	0.184134	1.48598	1.47284	1.55531	1.53395	1.52162	0.172825	0.28591	1.56982	0.125764	1.58102	1.43115	1.42738	1.57565	1.51122	1.58376	0.370781	0.174881	0.21132	1.58821	1.56959	0.282369	1.51134	1.44257
74	WAB0015865	Indica	Rainfed lowland	1.63984	0.214747	0.125764	1.58399	0.204352	1.62157	1.55052	1.58022	1.57896	0.118796	1.59084	1.61814	1.66246	1.59027	1.54229	0.12782	1.5544	0.214176	1.73636	1.6853	1.6612	1.58696	0.156034	1.56708	1.59118	1.79588	1.58707	1.61997	0.14701	0.27186	1.71352	0.093095	1.63961	1.43412	1.53407	1.87721	1.64213	1.59392	0.353647	0.168713	0.180936	1.59529	1.58478	0.260666	1.63607	1.65012
75	WAB0006831	Indica	Irrigated lowland	1.56731	0.332857	0.243189	1.52504	0.321206	1.55737	1.4934	1.50974	1.52881	0.237821	1.51796	1.56491	1.49192	1.5375	1.48084	0.244446	1.51556	0.331144	1.58227	1.60866	1.51374	1.53201	0.257125	1.46587	1.50049	1.564	1.54012	1.54332	0.266948	0.362099	1.61608	0.214518	1.60306	1.38923	1.47764	1.57496	1.57656	1.53955	0.467188	0.269918	0.304758	1.54241	1.52276	0.374208	1.56434	1.49249
76	WAB0019722	NERICA	Rainfed lowland	1.64727	0.248329	0.155577	1.51625	0.236107	1.60809	1.5504	1.5464	1.54892	0.146553	1.53989	1.55474	1.50231	1.55966	1.47421	0.163345	1.51248	0.242275	1.58113	1.66737	1.52276	1.56891	0.175224	1.51476	1.58216	1.60969	1.54755	1.57291	0.168942	0.284996	1.58399	0.117083	1.60934	1.36113	1.59975	1.63939	1.9165	1.55783	0.379805	0.165972	0.205951	1.54332	1.54823	0.28808	1.93044	1.58478
77	WABTMP119	Indica	Irrigated lowland	1.67217	0.248101	0.147695	1.6098	0.23565	1.72003	1.51157	1.64544	1.59975	0.137072	1.64967	1.64635	1.60306	1.64932	1.57268	0.156491	1.59678	0.233366	1.68416	1.81267	1.58022	1.62054	0.166771	1.54309	1.58696	1.64384	1.62625	1.63459	0.168371	0.287281	1.63322	0.116055	1.68131	1.44166	1.58261	1.67205	1.6307	1.65446	0.365184	0.169627	0.20538	1.63801	1.64818	0.285567	1.62819	1.53156
78	WAB0034964	ARICA	Upland	0.19944	1.75053	1.75647	0.157976	1.62454	0.236678	0.3605	0.23268	0.250157	1.71169	0.185276	0.20618	0.314467	0.199098	0.141527	1.77372	0.175453	1.61917	0.208807	0.241476	0.265349	0.22537	1.64076	0.204466	0.258724	0.192587	0.20755	0.215318	1.6981	1.67171	0.267291	1.67308	0.222857	0.14998	0.312525	0.194643	0.246159	0.190987	1.54869	1.66977	1.77029	0.200811	0.203667	1.6355	0.238849	0.32589
79	WAB0016397	Indica	Irrigated lowland	1.64544	0.195442	0.106231	1.58753	0.195671	1.6419	1.55726	1.59895	1.58844	0.0967502	1.59883	1.62476	1.63128	1.59518	1.54663	0.108287	1.55509	0.194871	1.73728	1.70461	1.65264	1.60272	0.137301	1.56251	1.59221	1.78891	1.60089	1.66006	0.126792	0.247987	1.69593	0.0724199	1.65047	1.43423	1.54538	1.9245	1.65355	1.60032	0.331829	0.143241	0.162431	1.59952	1.59232	0.237592	1.65641	1.6299
80	WABTMP44	Indica	Rainfed lowland	1.37838	0.258267	0.166314	1.54126	0.234394	1.36867	1.275	1.40545	1.36741	0.154778	1.68268	1.52276	1.3344	1.68405	1.50437	0.168599	1.55212	0.246959	1.40042	1.37769	1.3031	1.38078	0.17808	1.32263	1.34137	1.40762	1.36273	1.35336	0.184248	0.277457	1.39357	0.139471	1.49523	1.442	1.2846	1.39254	1.36421	1.6861	0.342338	0.189845	0.209035	1.67765	1.67902	0.26889	1.34971	1.2581
81	WABTMP61	Indica	Rainfed lowland	1.58456	0.216803	0.108858	1.8129	0.190759	1.55166	1.46667	1.60763	1.57108	0.0934377	1.80444	1.8274	1.552	1.81233	1.776	0.115255	1.78057	0.19647	1.62431	1.58787	1.51522	1.58764	0.141413	1.52379	1.53133	1.62248	1.57725	1.57393	0.13296	0.239877	1.61391	0.0791593	1.75121	1.63367	1.48918	1.62431	1.57005	1.82569	0.331372	0.130447	0.165401	1.81358	1.81004	0.244446	1.56114	1.47878
82	WAB0019732	NERICA	Rainfed lowland	1.59746	0.228911	0.124393	1.88474	0.201382	1.53909	1.48358	1.62317	1.58821	0.1108	1.79325	1.88132	1.57793	1.8041	1.84237	0.12782	1.84157	0.20618	1.63859	1.60729	1.52573	1.6082	0.151922	1.52767	1.5319	1.64395	1.59758	1.5841	0.147124	0.253241	1.6299	0.0921812	1.74367	1.70198	1.4974	1.63562	1.57713	1.81689	0.347593	0.148952	0.179336	1.81095	1.80216	0.247873	1.57233	1.49409
83	WAB0015720	Indica	Irrigated lowland	1.62294	0.214632	0.113656	1.62042	0.202524	1.61254	1.47707	1.72163	1.61917	0.104175	1.67685	1.65823	1.55154	1.67274	1.5865	0.120852	1.60398	0.199326	1.62831	1.66931	1.53521	1.64692	0.138329	1.5576	1.57588	1.67251	1.64989	1.65104	0.135359	0.263065	1.67914	0.0849849	1.69627	1.47113	1.53453	1.66406	1.61311	1.68096	0.332172	0.152036	0.173168	1.66771	1.66452	0.25187	1.60694	1.50323
84	WABTMP48	Indica	Irrigated lowland	1.57096	0.233023	0.120167	1.76709	0.207436	1.55463	1.44885	1.61071	1.57176	0.108744	1.89822	1.76892	1.53567	1.90439	1.719	0.126107	1.74048	0.204695	1.61026	1.57793	1.49923	1.59118	0.143583	1.52139	1.52573	1.62042	1.57782	1.56183	0.147124	0.255297	1.60066	0.0918385	1.72026	1.5817	1.47593	1.59895	1.55577	1.91513	0.339368	0.141984	0.176823	1.92724	1.89959	0.248329	1.54698	1.45297
85	WABTMP109	Indica	Rainfed lowland	1.53624	0.253584	0.163687	1.49592	0.232566	1.53087	1.42727	1.56914	1.56834	0.154663	1.52824	1.52984	1.49169	1.52265	1.45605	0.168142	1.46873	0.238163	1.53304	1.55988	1.49123	1.5825	0.190645	1.51214	1.54412	1.56765	1.58261	1.56639	0.178765	0.306585	1.56377	0.126678	1.56856	1.35119	1.47901	1.56365	1.52516	1.52687	0.379005	0.18699	0.214632	1.53407	1.53156	0.282141	1.53224	1.44874
86	WAB0018042	NERICA	Upland	0.118111	1.41836	1.4966	0.147239	1.32515	0.143012	0.271061	0.162202	0.179907	1.446	0.111714	0.127592	0.219316	0.120509	0.144154	1.49363	0.143698	1.34811	0.142441	0.158319	0.184362	0.155806	1.36832	0.131932	0.184819	0.124279	0.137872	0.135587	1.42647	1.38546	0.187903	1.45868	0.144726	0.136958	0.217717	0.122337	0.153521	0.112742	1.25158	1.6877	1.48335	0.11754	0.122451	1.33166	0.145525	0.233251
87	WAB0004423	Indica	Irrigated lowland	1.5472	0.29185	0.197156	1.55097	0.287395	1.54663	1.46964	1.61174	1.57085	0.182763	1.54755	1.5921	1.51808	1.5608	1.49306	0.202753	1.52356	0.278028	1.58227	1.59861	1.52927	1.64875	0.222628	1.51545	1.51876	1.60889	1.58696	1.58113	0.217717	0.346793	1.58741	0.168942	1.6026	1.40739	1.49763	1.6146	1.57153	1.56742	0.428465	0.221715	0.248558	1.57667	1.552	0.303958	1.55634	1.50106
88	WAB0018818	Indica	Irrigated lowland	1.56205	0.25484	0.155577	1.63779	0.237821	1.55874	1.46005	1.60306	1.57096	0.138786	1.62762	1.67731	1.56354	1.63527	1.5889	0.160717	1.60706	0.237249	1.62385	1.6106	1.53407	1.609	0.176024	1.53053	1.51808	1.62031	1.56868	1.56	0.182192	0.297561	1.58878	0.132161	1.6483	1.46599	1.46976	1.61551	1.55166	1.63984	0.380833	0.190759	0.202182	1.64784	1.63482	0.28671	1.54035	1.46165
89	WAB0006902	Japonica	Upland	0.108401	1.74493	1.87389	0.0739048	1.66006	0.146782	0.286024	0.141641	0.154778	1.72871	0.0968645	0.120509	0.220344	0.1116	0.0559712	1.83746	0.0980067	1.64807	0.126906	0.150894	0.201839	0.142213	1.70472	0.116283	0.164715	0.104975	0.122223	0.127135	1.84796	1.70632	0.156605	1.8402	0.130447	0.0718488	0.213033	0.0959507	0.150665	0.102462	1.55063	1.58376	1.82009	0.115027	0.118111	1.68896	0.142898	0.245931
90	WAB0019618	NERICA	Upland	0.124964	1.75224	1.85516	0.0895539	1.66486	0.163573	0.288309	0.159232	0.173397	1.72665	0.111714	0.135473	0.237364	0.126335	0.0790451	1.83723	0.107145	1.65641	0.141984	0.172597	0.214518	0.151922	1.69319	0.132046	0.181964	0.120624	0.147353	0.145411	1.86293	1.69159	0.179907	1.82066	0.151922	0.0892113	0.23645	0.113884	0.164715	0.118568	1.54789	1.57439	1.81484	0.130561	0.133074	1.69878	0.156948	0.258267
91	WAB0019706	NERICA	Rainfed lowland	1.56	0.201725	0.0972072	1.87172	0.177394	1.50437	1.4508	1.58524	1.55817	0.0854418	1.75498	1.82478	1.54926	1.76492	1.8812	0.101319	1.88874	0.18322	1.60957	1.57462	1.49672	1.56754	0.128163	1.49569	1.50208	1.6154	1.5592	1.55052	0.121195	0.230167	1.60169	0.0660232	1.6941	1.72163	1.46382	1.60386	1.54332	1.76938	0.317894	0.157062	0.151579	1.76344	1.75567	0.224228	1.53076	1.46211
92	WABTMP107	Indica	Rainfed lowland	1.55451	0.267862	0.175795	1.47638	0.260552	1.5279	1.46211	1.52687	1.52824	0.160032	1.51705	1.51454	1.52048	1.51545	1.43777	0.184248	1.4725	0.253584	1.53213	1.58558	1.47764	1.57291	0.201268	1.67617	1.55417	1.56525	1.55669	1.52093	0.203895	0.315952	1.55006	0.152836	1.53338	1.34582	1.49397	1.58182	1.54492	1.51591	0.395796	0.202639	0.230053	1.51214	1.51522	0.302587	1.52539	1.48644
93	WAB0034969	ARICA	Rainfed lowland	1.61711	0.219544	0.126678	1.609	0.201953	1.59941	1.49649	1.60717	1.58981	0.111257	1.6299	1.64133	1.61083	1.62442	1.57131	0.128048	1.58718	0.212234	1.66394	1.67125	1.57256	1.57862	0.156034	1.54046	1.56834	1.72289	1.58981	1.6467	0.145982	0.266035	1.67891	0.0954937	1.63813	1.46233	1.51796	1.74527	1.60626	1.62751	0.350791	0.165401	0.176366	1.62454	1.62339	0.261922	1.60295	1.56651
94	WAB0037220	ARICA	Irrigated lowland	1.54435	0.240676	0.134559	1.75099	0.216917	1.5078	1.44828	1.61311	1.5905	0.118225	1.72483	1.75715	1.5488	1.71992	1.6941	0.141413	1.71546	0.210406	1.60774	1.56125	1.49477	1.60386	0.161517	1.53247	1.50825	1.60991	1.56868	1.54983	0.160832	0.278371	1.5825	0.11297	1.66314	1.56559	1.46176	1.5929	1.52242	1.72745	0.363813	0.16403	0.183106	1.74162	1.72608	0.254269	1.51225	1.45811
95	WAB0019617	NERICA	Upland	0.141984	1.76218	1.82912	0.103832	1.67891	0.17808	0.303158	0.173968	0.190531	1.70529	0.125079	0.152721	0.250842	0.138329	0.0948084	1.82261	0.121537	1.64464	0.157062	0.186076	0.227083	0.166314	1.70507	0.144497	0.197727	0.134445	0.16323	0.163459	1.84968	1.70267	0.195557	1.79256	0.166314	0.102576	0.2497	0.128391	0.180022	0.131361	1.56045	1.55863	1.82032	0.143698	0.146667	1.70724	0.173054	0.274716
96	WAB0019744	NERICA	Rainfed lowland	1.54081	0.211891	0.111942	1.84956	0.189617	1.48803	1.4412	1.55897	1.54606	0.104289	1.72403	1.78605	1.52207	1.73694	1.78799	0.116055	1.83106	0.204352	1.57942	1.55703	1.4749	1.5592	0.140156	1.48289	1.48815	1.59118	1.53453	1.52801	0.137415	0.230967	1.57325	0.0829288	1.65835	1.67799	1.44977	1.57942	1.53213	1.73728	0.328631	0.158319	0.166086	1.73476	1.72734	0.232795	1.51374	1.45948
97	WAB0019718	NERICA	Rainfed lowland	1.55817	0.18836	0.0918385	1.83825	0.167114	1.48529	1.42624	1.57553	1.556	0.0759609	1.69947	1.75087	1.52127	1.70861	1.81701	0.0926381	1.78491	0.171226	1.56057	1.54709	1.45502	1.5592	0.117197	1.4797	1.49672	1.58136	1.54835	1.53532	0.11377	0.217145	1.56514	0.0580273	1.63516	1.65595	1.44509	1.56994	1.52059	1.70998	0.308755	0.187218	0.139585	1.71203	1.70484	0.210406	1.51065	1.43949
98	WAB0007088	Japonica	Upland	0.208921	1.77029	1.7246	0.170427	1.64658	0.247301	0.368268	0.23348	0.248786	1.64098	0.200925	0.219202	0.323377	0.213376	0.157291	1.75693	0.193957	1.60489	0.223771	0.253241	0.287966	0.237706	1.62614	0.215318	0.261922	0.204581	0.222971	0.227426	1.70038	1.69364	0.260323	1.67639	0.235764	0.160717	0.31915	0.19944	0.246959	0.206408	1.57313	1.55828	1.72483	0.216689	0.222057	1.65252	0.241704	0.337541
99	WAB0007144	Japonica	Upland	0.940888	0.927751	0.858644	0.930379	0.864355	0.94637	1.01993	0.965218	0.961563	0.817522	0.953909	1.02644	0.999143	0.964418	0.887544	0.865155	0.92204	0.853504	0.96339	0.981438	0.987378	0.959621	0.822548	0.92284	0.970701	0.97447	0.954024	0.93906	0.845965	0.9442	0.982466	0.807128	0.978011	0.811811	0.961563	0.952539	0.951396	0.962248	1.00577	0.802673	0.878977	0.963048	0.968873	0.916443	0.945685	0.952424
100	WAB0021100	Indica	Rainfed lowland	1.60386	0.221143	0.126335	1.55269	0.216346	1.6074	1.49409	1.61106	1.56217	0.111942	1.5921	1.60123	1.58833	1.58787	1.51339	0.132275	1.52459	0.218402	1.71489	1.66828	1.61266	1.59872	0.154892	1.54686	1.56765	1.69113	1.60021	1.62305	0.156377	0.280313	1.64407	0.100862	1.62488	1.40179	1.51294	1.75864	1.59849	1.59141	0.354218	0.166543	0.183791	1.59324	1.58296	0.259752	1.59221	1.52402
101	WABTMP49	Indica	Rainfed lowland	1.53635	0.266149	0.156148	1.72357	0.241247	1.51899	1.43092	1.57062	1.53544	0.146439	1.86041	1.72848	1.51042	1.87492	1.67914	0.161745	1.70815	0.234622	1.57702	1.54618	1.47958	1.55543	0.180136	1.48952	1.50563	1.58867	1.54275	1.5295	0.18105	0.285796	1.57736	0.125421	1.68074	1.55154	1.46051	1.57119	1.5295	1.87686	0.371123	0.176595	0.212119	1.87572	1.85916	0.281113	1.51785	1.43857
102	WABTMP34	Indica	Rainfed lowland	1.54366	0.287395	0.18836	1.52299	0.256668	1.58204	1.52333	1.54572	1.55257	0.185962	1.54823	1.55429	1.53681	1.55109	1.48084	0.19944	1.50985	0.2778	1.57919	1.5905	1.52493	1.56297	0.212691	1.51865	1.55257	1.56034	1.56982	1.57508	0.209835	0.323148	1.60146	0.152379	1.61608	1.37963	1.5038	1.57062	1.56354	1.55783	0.400594	0.225141	0.239762	1.56274	1.5544	0.316066	1.55463	1.49055
103	WAB0007114	Japonica	Upland	0.207893	1.73042	1.77132	0.1662	1.62099	0.245245	0.366669	0.241818	0.253355	1.66235	0.198869	0.215775	0.309784	0.211891	0.151693	1.74596	0.186304	1.59267	0.212119	0.249472	0.272431	0.236793	1.65549	0.216574	0.259866	0.199783	0.219658	0.218745	1.72266	1.70655	0.265692	1.69421	0.22971	0.156034	0.310012	0.199555	0.241476	0.202981	1.54903	1.64247	1.79451	0.213262	0.217945	1.65538	0.233937	0.331487
104	WABTMP71	Indica	Rainfed lowland	1.62317	0.225827	0.123479	1.64544	0.211548	1.63699	1.51602	1.59358	1.54903	0.11377	1.65903	1.68542	1.56936	1.67662	1.60923	0.12999	1.62134	0.20835	1.66726	1.66166	1.57816	1.5857	0.154206	1.54024	1.54035	1.65606	1.58718	1.62454	0.149409	0.26592	1.64041	0.0901251	1.76903	1.48472	1.52596	1.6692	1.62374	1.68462	0.344166	0.152493	0.176938	1.67834	1.66006	0.25781	1.61951	1.53818
105	WABTMP105	Indica	Rainfed lowland	1.60729	0.202867	0.102233	1.55075	0.18539	1.52893	1.45993	1.59941	1.57747	0.0894397	1.57096	1.59381	1.53738	1.56217	1.51796	0.111371	1.51785	0.18402	1.58867	1.57725	1.52105	1.60066	0.129076	1.53967	1.54858	1.60466	1.65252	1.55646	0.124279	0.250271	1.58353	0.0725341	1.63036	1.39791	1.50825	1.59975	1.55966	1.57051	0.32726	0.148724	0.153293	1.57382	1.56959	0.243189	1.56948	1.46462
106	WAB0021074	Indica	Rainfed lowland	1.57942	0.241362	0.145525	1.54069	0.227997	1.56799	1.41447	1.64944	1.57736	0.125992	1.58193	1.57439	1.50049	1.58947	1.48712	0.153178	1.52504	0.221486	1.57816	1.62248	1.49146	1.64007	0.168713	1.54366	1.55212	1.56982	1.66017	1.57473	0.165515	0.280085	1.6042	0.112628	1.59929	1.3818	1.51796	1.5793	1.55908	1.59324	0.362556	0.16917	0.193386	1.58376	1.58444	0.271175	1.54766	1.46702
107	WAB0019749	NERICA	Rainfed lowland	1.53967	0.204009	0.104746	1.87789	0.186304	1.48358	1.42909	1.55212	1.53498	0.0929808	1.73214	1.8009	1.51545	1.74425	1.79816	0.109315	1.83152	0.194871	1.57256	1.55029	1.4629	1.55075	0.136501	1.47296	1.47456	1.58547	1.52733	1.5279	0.129533	0.224456	1.56525	0.076989	1.66155	1.67857	1.44406	1.57256	1.52082	1.74425	0.322577	0.149752	0.158433	1.74345	1.73408	0.225141	1.50414	1.44783
108	WABTMP120	Indica	Rainfed lowland	1.12959	0.40482	0.333429	1.0903	0.389971	1.18191	1.12171	1.14455	1.15712	0.312297	1.17482	1.12993	1.13462	1.16523	1.06094	0.333657	1.09167	0.365983	1.1674	1.14455	1.14992	1.14341	0.364041	1.14798	1.15735	1.15084	1.15826	1.15198	0.354446	0.419441	1.16649	0.308413	1.17105	1.01868	1.11954	1.13439	1.12708	1.16397	0.497116	0.304186	0.374436	1.16911	1.1578	0.441373	1.11771	1.11657
109	WAB0019734	NERICA	Rainfed lowland	1.57645	0.185048	0.0850991	1.70929	0.16997	1.54366	1.48141	1.56297	1.54435	0.0756183	1.65709	1.72037	1.56617	1.6604	1.67308	0.086584	1.67708	0.169056	1.64772	1.6082	1.55908	1.55886	0.117768	1.49626	1.51259	1.67834	1.54709	1.58867	0.107488	0.226969	1.61654	0.0528871	1.65012	1.55006	1.47867	1.76252	1.56662	1.66897	0.308641	0.114227	0.142441	1.66463	1.65835	0.213947	1.57062	1.52459
110	WABTMP83	Indica	Rainfed lowland	1.08321	0.39534	0.327374	1.06528	0.40265	1.1401	1.09372	1.13256	1.13325	0.305786	1.14444	1.10732	1.11668	1.12902	1.03433	0.32806	1.06505	0.362328	1.13484	1.10526	1.12948	1.10629	0.35913	1.12708	1.12571	1.13005	1.12548	1.12582	0.337312	0.415215	1.13736	0.306128	1.12239	0.988178	1.09898	1.10834	1.09738	1.1313	0.470615	0.294363	0.35833	1.13759	1.12799	0.440459	1.0887	1.08504
111	WABTMP500	Indica	Rainfed lowland	1.54092	0.37832	0.294934	1.44189	0.343823	1.54401	1.46359	1.54298	1.57382	0.277229	1.48381	1.48221	1.46873	1.49112	1.40111	0.300188	1.45034	0.363242	1.51476	1.5913	1.47284	1.54401	0.318693	1.43629	1.50905	1.5094	1.49557	1.54618	0.309555	0.432121	1.52116	0.263864	1.50288	1.32321	1.50722	1.53784	1.53258	1.48724	0.49723	0.312868	0.348621	1.48072	1.48221	0.422754	1.52904	1.45045
112	WAB0004899	Indica	Rainfed lowland	1.53967	0.292764	0.195328	1.51419	0.269918	1.55417	1.47467	1.57016	1.54069	0.156948	1.5263	1.55326	1.49146	1.5311	1.48095	0.205494	1.50288	0.277115	1.60672	1.61962	1.60694	1.56434	0.216574	1.47867	1.54184	1.57233	1.55303	1.53544	0.222857	0.342224	1.55017	0.167343	1.57325	1.37449	1.48758	1.58387	1.57074	1.53407	0.420241	0.204809	0.240219	1.54058	1.53178	0.323034	1.55988	1.4773
113	WAB0007131	Japonica	Upland	0.145182	1.78365	1.87641	0.109201	1.66075	0.177966	0.316523	0.171797	0.182192	1.71786	0.134674	0.155006	0.250386	0.148838	0.0968645	1.84854	0.132161	1.66703	0.154778	0.183677	0.225712	0.166314	1.70689	0.146553	0.207779	0.135245	0.153178	0.156148	1.80604	1.73122	0.198298	1.77223	0.161288	0.108059	0.246959	0.128391	0.18539	0.139243	1.56148	1.60694	1.80673	0.149523	0.155234	1.69547	0.177166	0.277686
114	WAB0037219	ARICA	Rainfed lowland	1.61334	0.239648	0.142898	1.62328	0.225941	1.60557	1.48826	1.62842	1.60546	0.136844	1.65081	1.65915	1.57405	1.65686	1.58364	0.145182	1.61003	0.232338	1.6588	1.6676	1.54161	1.59107	0.174196	1.53567	1.56262	1.68702	1.59735	1.6668	0.167914	0.28294	1.66189	0.11674	1.65275	1.48175	1.52573	1.67582	1.61209	1.65298	0.355017	0.176138	0.19807	1.64258	1.64772	0.280656	1.59895	1.51591
115	WAB0019701	NERICA	Rainfed lowland	1.52996	0.207893	0.114798	1.47638	0.202981	1.52402	1.45502	1.52801	1.5488	0.10783	1.52436	1.50768	1.50471	1.52436	1.44097	0.122908	1.46233	0.202068	1.55017	1.55212	1.4685	1.56491	0.140728	1.70301	1.5496	1.58901	1.54789	1.53315	0.141527	0.249015	1.55234	0.0864698	1.55314	1.34399	1.48541	1.59358	1.54218	1.52219	0.345308	0.150551	0.174881	1.5207	1.52173	0.24673	1.52504	1.45628
116	WAB0031316	Indica	Irrigated lowland	1.51225	0.278143	0.180593	1.49477	0.27186	1.52767	1.41082	1.5504	1.54058	0.178879	1.53601	1.53315	1.48084	1.53784	1.45445	0.189959	1.4757	0.253355	1.57919	1.54823	1.53761	1.57953	0.209721	1.48872	1.50551	1.54058	1.5881	1.54126	0.200697	0.328631	1.5576	0.153978	1.56834	1.34388	1.45822	1.54046	1.51922	1.53841	0.41887	0.204695	0.237135	1.54024	1.52893	0.300188	1.51019	1.44737
117	WAB0019724	NERICA	Rainfed lowland	1.62259	0.228111	0.131133	1.68382	0.222286	1.58798	1.52162	1.58113	1.57074	0.128277	1.65241	1.71569	1.58718	1.66212	1.63139	0.135245	1.64681	0.212805	1.69364	1.6403	1.58387	1.59575	0.162317	1.52436	1.55463	1.70689	1.58341	1.64133	0.156377	0.277	1.65458	0.0997201	1.66566	1.51659	1.5199	1.8033	1.62317	1.6676	0.364384	0.163002	0.191444	1.66966	1.65915	0.251985	1.63082	1.57188
118	WAB0019723	NERICA	Rainfed lowland	1.61049	0.227197	0.125878	1.80764	0.208693	1.55611	1.48335	1.62442	1.59472	0.1108	1.7423	1.80901	1.57645	1.75944	1.76995	0.128505	1.78057	0.206065	1.64887	1.61905	1.52413	1.6138	0.150665	1.54298	1.53898	1.67674	1.60066	1.60877	0.15078	0.253241	1.64875	0.0959507	1.7238	1.64852	1.49809	1.64487	1.58022	1.76538	0.337655	0.148838	0.178765	1.7696	1.7519	0.25564	1.57222	1.50802
119	WAB0000092	Japonica	Upland	1.52801	0.291279	0.195899	1.48404	0.2786	1.51625	1.47353	1.53875	1.55257	0.178423	1.51545	1.50288	1.49786	1.51739	1.44417	0.204695	1.46759	0.26752	1.56194	1.54309	1.48301	1.54743	0.21132	1.53201	1.59072	1.54366	1.58536	1.54081	0.214061	0.328631	1.55863	0.167571	1.53315	1.35176	1.48004	1.54949	1.52013	1.51659	0.425495	0.227997	0.248901	1.51956	1.51168	0.318579	1.5078	1.44726
120	WAB0003892	Indica	Rainfed lowland	1.62488	0.185505	0.0858987	1.62157	0.173625	1.63379	1.47798	1.65675	1.60717	0.0765321	1.6411	1.63196	1.56594	1.63207	1.57245	0.0942372	1.60706	0.174767	1.63025	1.70175	1.53978	1.64053	0.111942	1.55429	1.55006	1.68245	1.64418	1.63596	0.112628	0.226626	1.61266	0.0584842	1.65698	1.45971	1.53064	1.65366	1.65423	1.63607	0.31698	0.120167	0.141299	1.6379	1.6363	0.221143	1.64236	1.51533
121	WAB0019743	NERICA	Rainfed lowland	1.46519	0.177166	0.0847564	1.65755	0.15078	1.38774	1.36444	1.47673	1.454	0.0710492	1.56297	1.57679	1.43001	1.57016	1.62819	0.0866983	1.63379	0.163002	1.47616	1.45719	1.40031	1.47753	0.10566	1.40499	1.42681	1.49192	1.43789	1.42898	0.107488	0.212691	1.46313	0.0560854	1.51454	1.50323	1.3673	1.4661	1.4516	1.5737	0.30887	0.172483	0.13673	1.59015	1.56891	0.214518	1.43606	1.37232
122	WAB0019707	NERICA	Rainfed lowland	1.4243	0.157062	0.067965	1.74664	0.136044	1.37267	1.32846	1.45103	1.42909	0.063396	1.60615	1.68131	1.40945	1.61471	1.73294	0.0671655	1.74459	0.213947	1.47513	1.4444	1.36958	1.43058	0.0849849	1.36753	1.36832	1.48335	1.41847	1.41573	0.0807585	0.164944	1.47159	0.0358673	1.56331	1.77771	1.3408	1.4685	1.41447	1.61734	0.248101	0.125421	0.114912	1.61528	1.60249	0.185505	1.40042	1.33931
123	WABTMP33	Indica	Rainfed lowland	1.55451	0.277572	0.179336	1.53487	0.248672	1.59107	1.53304	1.55177	1.56537	0.177737	1.5568	1.5648	1.5464	1.56274	1.4918	0.190531	1.5231	0.270718	1.59221	1.59838	1.53601	1.57313	0.20538	1.52664	1.55657	1.56971	1.57656	1.58341	0.202524	0.314924	1.60774	0.144726	1.62476	1.40042	1.51294	1.58147	1.57987	1.56434	0.39157	0.215546	0.231881	1.56936	1.564	0.310012	1.56651	1.50186
124	WABTMP97	Indica	Rainfed lowland	1.6026	0.273574	0.177509	1.58501	0.256554	1.56685	1.51111	1.58307	1.55303	0.159575	1.59518	1.64293	1.57016	1.60557	1.54561	0.182306	1.56971	0.255183	1.59724	1.63824	1.51853	1.56994	0.208807	1.54046	1.53761	1.63265	1.5616	1.58604	0.195671	0.320292	1.61585	0.148609	1.62796	1.44474	1.49397	1.60934	1.57051	1.60752	0.396025	0.204923	0.224913	1.61723	1.60135	0.300417	1.56011	1.50585
125	WAB0019626	NERICA	Upland	0.0645382	1.54252	1.64315	0.0396368	1.44863	0.112856	0.222743	0.102233	0.116397	1.7985	0.0632817	0.0784739	0.170998	0.0765321	0.02216	1.62374	0.067965	1.47044	0.0832715	0.112171	0.142669	0.0919527	1.47398	0.0783597	0.131475	0.0639671	0.0811011	0.0838426	1.59564	1.49112	0.121766	1.64007	0.0935519	0.121195	0.166657	0.0603118	0.112399	0.0699069	1.37895	1.56297	1.61643	0.0796162	0.0809869	1.46405	0.100862	0.187104
126	WAB0019625	NERICA	Upland	0.153293	1.78297	1.82341	0.113542	1.63664	0.187446	0.321206	0.177623	0.202068	1.67137	0.139585	0.159575	0.263522	0.154092	0.0942372	1.85447	0.133646	1.68154	0.162431	0.189959	0.230967	0.183791	1.69547	0.152836	0.206408	0.138786	0.158661	0.158204	1.78137	1.68428	0.205609	1.74573	0.17431	0.111371	0.257239	0.131704	0.190987	0.145525	1.55417	1.62945	1.7792	0.155006	0.162088	1.65252	0.183791	0.274602
127	WABTMP85	Indica	Rainfed lowland	1.44531	0.171912	0.0765321	1.79656	0.149409	1.40625	1.35679	1.46953	1.45674	0.141756	1.63527	1.69684	1.43835	1.64167	1.76412	0.0783597	1.76721	0.158661	1.5014	1.46405	1.40145	1.47547	0.102005	1.40671	1.39825	1.51008	1.4492	1.45422	0.0982352	0.202753	1.48484	0.0462619	1.56011	1.78308	1.35256	1.49535	1.44543	1.64612	0.263636	0.167457	0.126335	1.6427	1.63219	0.193158	1.42966	1.37906
128	WAB0019715	NERICA	Rainfed lowland	1.55611	0.309212	0.216803	1.50917	0.290137	1.5504	1.46131	1.58467	1.53281	0.198755	1.55029	1.54035	1.50311	1.56217	1.46964	0.222057	1.52196	0.294706	1.57233	1.62134	1.49832	1.55326	0.242275	1.50323	1.55086	1.58193	1.56034	1.54995	0.239191	0.355703	1.69479	0.188132	1.59758	1.37381	1.53453	1.58741	1.67674	1.56103	0.431892	0.202182	0.276886	1.55669	1.55349	0.335827	1.67011	1.52664
129	WABTMP91	Japonica	Upland	0.152836	1.72951	1.7872	0.119596	1.69262	0.191673	0.301102	0.182078	0.198641	1.63653	0.144497	0.164144	0.265806	0.157519	0.105546	1.77943	0.136159	1.59564	0.169513	0.192815	0.236907	0.185733	1.73088	0.163801	0.204009	0.148952	0.185276	0.173625	1.76298	1.67468	0.214518	1.74664	0.17431	0.112057	0.250043	0.145068	0.189503	0.149523	1.53532	1.52996	1.75738	0.160603	0.165629	1.66155	0.183449	0.293106
130	WAB0006850B	Indica	Rainfed lowland	1.53647	0.206751	0.110686	1.48506	0.20755	1.51259	1.44874	1.51019	1.54515	0.107145	1.52013	1.51362	1.50083	1.51739	1.43549	0.123708	1.45525	0.187104	1.52162	1.53875	1.45068	1.58204	0.140728	1.93192	1.53201	1.57245	1.55234	1.53064	0.141756	0.253698	1.55623	0.089097	1.54446	1.33863	1.47387	1.59061	1.52904	1.51773	0.337883	0.1397	0.168485	1.53018	1.51545	0.241704	1.51636	1.46999
131	WAB0019751	NERICA	Rainfed lowland	1.53167	0.188817	0.0895539	1.90005	0.167228	1.4765	1.41813	1.54332	1.52527	0.0782455	1.72597	1.79085	1.50528	1.72997	1.83928	0.0932092	1.81941	0.174539	1.56719	1.54195	1.45445	1.54652	0.116854	1.46336	1.4645	1.57805	1.5239	1.51808	0.114798	0.207436	1.55828	0.0587127	1.64784	1.67891	1.42978	1.56605	1.51054	1.73488	0.303615	0.170427	0.140156	1.73294	1.72231	0.209606	1.4982	1.43378
132	WAB0019699	NERICA	Rainfed lowland	1.54503	0.19807	0.095608	1.86007	0.172825	1.49146	1.4372	1.57553	1.53989	0.0815581	1.74173	1.80936	1.53464	1.75316	1.90097	0.098121	1.89811	0.180593	1.5889	1.5632	1.48164	1.55429	0.124736	1.48141	1.48415	1.59975	1.54446	1.53178	0.117882	0.226512	1.58467	0.0631675	1.68325	1.71203	1.44977	1.58673	1.52607	1.75852	0.316523	0.152493	0.149866	1.7519	1.74356	0.219658	1.51671	1.44988
133	WAB0004436	Indica	Irrigated lowland	0.579588	1.19333	1.14044	0.527386	1.1939	0.610429	0.659775	0.602205	0.609972	1.0767	0.56965	0.566223	0.650979	0.568393	0.499172	1.15232	0.533326	1.08082	0.598321	0.607116	0.649723	0.602776	1.165	0.577646	0.625507	0.58073	0.597521	0.592838	1.14524	1.19264	0.624936	1.13245	0.591581	0.478383	0.654064	0.564852	0.614541	0.56154	1.20784	1.01685	1.16888	0.572049	0.575818	1.1658	0.609972	0.67828
134	WAB0004963	Indica	Rainfed lowland	1.42281	0.423668	0.334228	1.34468	0.396596	1.37232	1.41299	1.40111	1.39837	0.300074	1.38603	1.38237	1.39186	1.38866	1.31053	0.346907	1.33486	0.397396	1.47398	1.43332	1.50757	1.40488	0.334342	1.36821	1.41482	1.43583	1.42407	1.38363	0.343595	0.478268	1.45308	0.293335	1.39288	1.21697	1.37963	1.49192	1.40042	1.38763	0.551945	0.341196	0.375921	1.38443	1.3866	0.444343	1.39585	1.34571
135	WAB0007096	Japonica	Upland	0.204352	1.69878	1.731	0.161403	1.68348	0.23428	0.367925	0.233937	0.239877	1.63059	0.190645	0.205152	0.299389	0.20321	0.136958	1.73933	0.170198	1.57359	0.214975	0.242047	0.287624	0.227769	1.67799	0.210406	0.246045	0.212119	0.217717	0.223199	1.77509	1.66817	0.249015	1.7872	0.22834	0.147467	0.297675	0.199783	0.237364	0.194985	1.51191	1.53418	1.77029	0.206979	0.210406	1.65812	0.229939	0.323605
136	WAB0030291	Indica	Irrigated lowland	1.61734	0.247416	0.147924	1.58558	0.232338	1.57565	1.52607	1.5897	1.55212	0.140042	1.59461	1.6483	1.53407	1.60226	1.54069	0.157405	1.57725	0.228911	1.62534	1.64144	1.53727	1.57873	0.171569	1.54092	1.53875	1.64121	1.55954	1.57805	0.165286	0.287966	1.57885	0.121423	1.62259	1.44257	1.50563	1.62922	1.60797	1.60557	0.373294	0.181964	0.204581	1.60889	1.59324	0.283626	1.58798	1.49455
137	WAB0019737	NERICA	Rainfed lowland	1.64601	0.25347	0.159118	1.52779	0.240105	1.61494	1.56377	1.56	1.56662	0.149523	1.55543	1.55908	1.51362	1.57313	1.48118	0.167457	1.5247	0.250386	1.60203	1.67742	1.54058	1.57713	0.180022	1.5239	1.59883	1.62808	1.55509	1.57816	0.172254	0.291165	1.59427	0.121081	1.62179	1.38831	1.6018	1.65755	1.94311	1.5753	0.383231	0.17511	0.21132	1.56	1.56651	0.292078	1.92861	1.60043
138	WAB0005164	Indica	Rainfed lowland	1.51545	0.247187	0.150323	1.45205	0.225484	1.51065	1.4348	1.49512	1.5231	0.139243	1.50597	1.49512	1.47444	1.50825	1.40225	0.163345	1.442	0.219773	1.50837	1.51945	1.45251	1.52424	0.16186	1.59427	1.5287	1.53373	1.51591	1.49866	0.164715	0.273002	1.51591	0.11297	1.51214	1.30687	1.45868	1.54469	1.5271	1.50711	0.373751	0.182535	0.197727	1.4958	1.507	0.274487	1.51088	1.44257
139	WABTMP56	Indica	Irrigated lowland	1.6042	0.263179	0.174196	1.53875	0.251185	1.59244	1.53989	1.54298	1.55166	0.163573	1.54549	1.57302	1.59586	1.56514	1.50094	0.176024	1.52767	0.266149	1.62328	1.65492	1.57462	1.55794	0.198526	1.52082	1.55337	1.69433	1.54583	1.57039	0.189731	0.300531	1.63196	0.137415	1.62259	1.39757	1.5777	1.70073	1.82466	1.56697	0.393169	0.188589	0.223542	1.56617	1.55874	0.298247	1.81381	1.66246
140	WAB0004323	Indica	Rainfed lowland	1.55851	0.206637	0.108858	1.53201	0.213262	1.53921	1.46587	1.57496	1.55886	0.100291	1.57725	1.56925	1.52801	1.5761	1.48929	0.117425	1.50791	0.187903	1.55817	1.58147	1.48484	1.58536	0.141756	1.76321	1.54766	1.62099	1.58696	1.56925	0.137643	0.247758	1.59415	0.0849849	1.59941	1.37918	1.4709	1.60489	1.54892	1.5785	0.335599	0.140499	0.162659	1.59255	1.57747	0.243989	1.53932	1.47787
141	WAB0015598	Indica	Irrigated lowland	1.52756	0.204809	0.109886	1.46816	0.207322	1.50448	1.43812	1.49363	1.53247	0.106117	1.5054	1.50448	1.48781	1.50174	1.41858	0.123137	1.43812	0.182877	1.50414	1.52482	1.43698	1.56982	0.140156	1.92552	1.5207	1.55566	1.54401	1.52173	0.140042	0.250157	1.5375	0.0879548	1.52573	1.32012	1.46188	1.57462	1.50985	1.49843	0.335028	0.135587	0.168371	1.51019	1.49626	0.239191	1.50882	1.46005
142	WAB0013445	Indica	Rainfed lowland	1.46736	0.263407	0.17294	1.43115	0.275515	1.48027	1.446	1.47707	1.50734	0.176138	1.46964	1.4693	1.45993	1.47753	1.3842	0.177166	1.40728	0.245474	1.48906	1.48586	1.43835	1.51956	0.20321	1.63276	1.49706	1.52744	1.49078	1.47787	0.21052	0.309098	1.50894	0.15809	1.4974	1.28951	1.44166	1.51945	1.48724	1.47753	0.409047	0.206751	0.235993	1.48678	1.47067	0.3051	1.48221	1.45902
143	WAB0031253	Indica	Rainfed lowland	1.5231	0.215204	0.123479	1.49969	0.204466	1.51237	1.45194	1.53087	1.5287	0.109315	1.52584	1.50734	1.48792	1.5255	1.46073	0.126906	1.48906	0.194186	1.5472	1.56171	1.49352	1.52893	0.153064	1.51945	1.68119	1.59906	1.52721	1.52721	0.137986	0.268319	1.53247	0.0901251	1.54481	1.36901	1.48735	1.62671	1.59872	1.52927	0.342452	0.185733	0.16997	1.51785	1.51785	0.248101	1.58284	1.47536
144	WAB0019622	NERICA	Upland	0.116169	1.64315	1.71832	0.0833857	1.55646	0.162317	0.283626	0.151808	0.169856	1.92427	0.1108	0.128048	0.224684	0.122451	0.0643098	1.71626	0.107259	1.55383	0.136273	0.160489	0.194757	0.143812	1.57942	0.131133	0.182877	0.112399	0.13296	0.140842	1.70324	1.59564	0.171912	1.6989	0.141413	0.157747	0.236907	0.1108	0.165286	0.113884	1.47821	1.54652	1.71934	0.126107	0.129876	1.56034	0.157862	0.249129
145	WABTMP104	Indica	Rainfed lowland	1.51579	0.238506	0.148267	1.46085	0.23348	1.53281	1.40111	1.68633	1.53841	0.150323	1.51705	1.49752	1.46496	1.50825	1.42909	0.149409	1.44943	0.220801	1.52653	1.54241	1.44566	1.56297	0.171797	1.50391	1.50654	1.51739	1.55611	1.51968	0.165972	0.285339	1.52185	0.113427	1.53578	1.32412	1.46999	1.52402	1.48141	1.51648	0.366897	0.184134	0.189731	1.51294	1.50825	0.273802	1.48392	1.39048
146	WABTMP60	Indica	Rainfed lowland	1.58056	0.208578	0.0988063	1.78343	0.181621	1.56354	1.4669	1.61757	1.57245	0.0861271	1.76458	1.80136	1.5351	1.77829	1.73716	0.107373	1.75338	0.185505	1.63699	1.59701	1.52664	1.59187	0.131818	1.53007	1.53921	1.63105	1.58981	1.57062	0.126678	0.237706	1.62408	0.0673939	1.7993	1.61357	1.48986	1.63642	1.57119	1.78308	0.329659	0.12485	0.154549	1.77155	1.76424	0.23131	1.56171	1.47604
147	WAB0019729	NERICA	Rainfed lowland	1.59324	0.230967	0.127249	1.8812	0.204466	1.53464	1.48484	1.62134	1.58741	0.110572	1.79211	1.87275	1.57599	1.80856	1.83928	0.131361	1.85071	0.207665	1.63573	1.60763	1.5255	1.60432	0.153521	1.52562	1.53213	1.6443	1.59221	1.58147	0.150094	0.256097	1.6299	0.0949226	1.73751	1.70347	1.49866	1.63162	1.57542	1.81758	0.351476	0.151922	0.180936	1.81015	1.80296	0.2497	1.56605	1.49512
148	WAB0019747	NERICA	Rainfed lowland	1.56308	0.193843	0.0896682	1.92678	0.168485	1.51214	1.44429	1.5833	1.56251	0.0788166	1.7559	1.82695	1.53624	1.75647	1.86898	0.0940088	1.8346	0.17134	1.60409	1.5761	1.49009	1.58536	0.118568	1.50106	1.49866	1.60729	1.56262	1.55154	0.114912	0.220801	1.5921	0.0595123	1.68508	1.6957	1.45971	1.60557	1.53955	1.76515	0.313896	0.175567	0.143126	1.76092	1.7535	0.212576	1.53213	1.46073
149	WAB0004742	Indica	Irrigated lowland	1.57793	0.229139	0.134788	1.65663	0.20915	1.54435	1.48141	1.62762	1.55737	0.118568	1.63562	1.67936	1.55543	1.63779	1.62454	0.136844	1.64327	0.208007	1.61471	1.61563	1.52664	1.58353	0.158433	1.51282	1.54481	1.67034	1.57542	1.5881	0.156034	0.253127	1.61266	0.107716	1.67103	1.52025	1.50917	1.62853	1.57393	1.64327	0.328631	0.161174	0.186875	1.64293	1.6379	0.274487	1.55794	1.48404
150	WAB0019619	NERICA	Upland	0.127706	1.5038	1.57873	0.158433	1.40442	0.155234	0.285339	0.183905	0.194985	1.5239	0.121081	0.139814	0.236793	0.12862	0.156377	1.58204	0.150437	1.42544	0.15375	0.166314	0.200468	0.174996	1.44806	0.14484	0.203324	0.133417	0.159347	0.14404	1.50814	1.50574	0.203895	1.51899	0.159004	0.123022	0.219316	0.133303	0.161288	0.121766	1.3593	1.82455	1.57633	0.128505	0.133074	1.40945	0.15215	0.242618
151	WAB0000005	Japonica	Upland	0.095608	1.78354	1.88851	0.0573419	1.64498	0.132846	0.258381	0.118453	0.132618	1.73842	0.0821292	0.100063	0.201382	0.0965218	0.0415786	1.87618	0.0789308	1.69056	0.107373	0.136387	0.178879	0.119938	1.69353	0.0983494	0.148609	0.0812154	0.107944	0.103375	1.80204	1.71717	0.142327	1.83209	0.112856	0.0579131	0.198412	0.0751613	0.132161	0.0882974	1.54937	1.6122	1.79816	0.0973214	0.102918	1.66589	0.122223	0.220572
152	WAB0037221	ARICA	Irrigated lowland	1.59347	0.236793	0.134102	1.62511	0.220001	1.59963	1.47558	1.63379	1.59038	0.129191	1.65149	1.65195	1.53761	1.64144	1.58353	0.144154	1.60957	0.227883	1.62545	1.65652	1.5351	1.60946	0.156948	1.5086	1.54206	1.6475	1.60889	1.61209	0.162888	0.283854	1.59735	0.111371	1.64967	1.45034	1.507	1.61197	1.61962	1.64795	0.35536	0.165515	0.19213	1.64247	1.65012	0.262265	1.62465	1.49123
153	WAB0030292	Indica	Irrigated lowland	1.66143	0.210292	0.119938	1.57793	0.209378	1.64487	1.56834	1.59507	1.59141	0.112856	1.59301	1.60809	1.61597	1.59484	1.5367	0.122451	1.54972	0.209035	1.72803	1.71032	1.65458	1.61517	0.148838	1.57062	1.59724	1.77806	1.60843	1.65047	0.142669	0.267634	1.68291	0.0877263	1.64258	1.42487	1.54698	1.88714	1.66303	1.59701	0.345993	0.159575	0.176823	1.59598	1.58855	0.252213	1.65915	1.6074
154	WAB0034201	Indica	Irrigated lowland	1.63596	0.227883	0.138215	1.57325	0.211891	1.59244	1.51031	1.5785	1.58056	0.122794	1.5809	1.59975	1.63105	1.58478	1.5343	0.142327	1.55143	0.221943	1.67468	1.66908	1.59781	1.58102	0.163801	1.54869	1.57108	1.72745	1.58581	1.63265	0.159232	0.279742	1.67936	0.106003	1.62042	1.42944	1.51945	1.78605	1.60557	1.58444	0.359701	0.174996	0.190759	1.5905	1.57885	0.269461	1.58741	1.6082
155	WABTMP53	Indica	Irrigated lowland	1.56514	0.226055	0.115141	1.74619	0.200011	1.57382	1.45674	1.60272	1.56445	0.101662	1.90085	1.73956	1.53144	1.88657	1.69993	0.121994	1.71352	0.198641	1.60923	1.5769	1.49215	1.59232	0.137072	1.52699	1.52779	1.61803	1.56891	1.56434	0.139928	0.247873	1.60021	0.0848706	1.6957	1.55931	1.46782	1.59998	1.53612	1.90234	0.334913	0.137529	0.170541	1.90576	1.89948	0.240334	1.53281	1.44154
156	WABTMP86	Indica	Rainfed lowland	1.53224	0.253013	0.164715	1.49637	0.261466	1.4765	1.43698	1.45434	1.47204	0.146667	1.45057	1.47616	1.50871	1.45948	1.47855	0.169856	1.46725	0.242847	1.52744	1.52619	1.46313	1.46667	0.19133	1.46439	1.48746	1.61985	1.48541	1.50643	0.184362	0.287281	1.52493	0.140385	1.49969	1.36673	1.4749	1.56971	1.56183	1.46302	0.375236	0.241818	0.215775	1.46565	1.44931	0.29916	1.55737	1.59175
157	WAB0004380	Indica	Irrigated lowland	1.12114	0.57559	0.490376	1.11565	0.582558	1.11817	1.09498	1.13759	1.12799	0.457251	1.14535	1.16032	1.14124	1.14535	1.08481	0.4994	1.10903	0.515049	1.13416	1.14375	1.11897	1.12228	0.535839	1.09909	1.1345	1.13599	1.11783	1.12114	0.510366	0.595808	1.13941	0.474042	1.16192	1.02359	1.12342	1.1192	1.13507	1.1457	0.65829	0.446856	0.538352	1.15997	1.1473	0.581644	1.13336	1.13896
158	WAB0019731	NERICA	Rainfed lowland	1.4083	0.128848	0.0373522	1.71923	0.117197	1.3609	1.30744	1.4396	1.42932	0.0290137	1.5777	1.63733	1.397	1.58376	1.68816	0.0395225	1.68142	0.178537	1.44497	1.42498	1.33303	1.43024	0.0670512	1.36558	1.36524	1.46051	1.42235	1.41356	0.0645382	0.128848	1.44486	0.0129076	1.51465	1.68736	1.32869	1.45342	1.40191	1.58524	0.222514	0.109544	0.0824719	1.58513	1.57336	0.161288	1.38786	1.3408
159	WAB0019753	NERICA	Rainfed lowland	1.55931	0.235536	0.142898	1.54378	0.215661	1.52562	1.44908	1.55257	1.55086	0.118682	1.58102	1.60889	1.51396	1.5897	1.49934	0.144954	1.52756	0.212119	1.56	1.55314	1.49238	1.56457	0.165401	1.54423	1.53418	1.57233	1.56731	1.5183	0.161174	0.26969	1.55748	0.110572	1.59449	1.39631	1.46245	1.55486	1.53681	1.58764	0.355589	0.16186	0.188589	1.58319	1.58353	0.270489	1.52767	1.44703
160	WAB0004901	Indica	Rainfed lowland	1.63939	0.209721	0.118682	1.5865	0.203552	1.62488	1.55451	1.59369	1.58113	0.111828	1.59015	1.60592	1.64178	1.59141	1.54732	0.123251	1.55943	0.211206	1.72814	1.69102	1.65549	1.59804	0.151465	1.56103	1.5817	1.78571	1.60112	1.64761	0.140842	0.266377	1.69399	0.0862414	1.63653	1.44497	1.53201	1.87926	1.64692	1.59324	0.344509	0.156719	0.173853	1.59495	1.58227	0.251528	1.63425	1.63493
161	WABTMP82	Indica	Rainfed lowland	1.58718	0.237821	0.140042	1.56205	0.218516	1.5785	1.51705	1.59084	1.56754	0.115027	1.57702	1.59735	1.53795	1.57439	1.51636	0.149409	1.54286	0.220915	1.62202	1.6467	1.55132	1.60386	0.169741	1.54858	1.5584	1.60889	1.5737	1.56822	0.161974	0.274944	1.59564	0.111257	1.61985	1.41013	1.53635	1.62499	1.58661	1.57862	0.34508	0.162773	0.184591	1.57599	1.56594	0.277229	1.5761	1.4958
162	WAB0019756	NERICA	Rainfed lowland	1.51613	0.176481	0.0787024	1.8876	0.154435	1.45856	1.40077	1.5303	1.51031	0.0660232	1.70986	1.77817	1.49249	1.70701	1.83209	0.0824719	1.78788	0.164487	1.54972	1.52424	1.44086	1.53053	0.10783	1.45045	1.44931	1.56582	1.5094	1.50391	0.100862	0.193843	1.55486	0.045805	1.62739	1.65983	1.41287	1.55337	1.48769	1.71443	0.291279	0.157633	0.129648	1.71009	1.70152	0.194757	1.48209	1.41573
163	WABTMP121	Indica	Rainfed lowland	1.66383	0.217374	0.126221	1.56103	0.205609	1.61471	1.50277	1.57439	1.56434	0.11377	1.57667	1.59141	1.56982	1.57565	1.52036	0.131133	1.55097	0.206637	1.64601	1.68382	1.57085	1.60843	0.148381	1.59335	1.56	1.65709	1.61962	1.6106	0.152493	0.266606	1.60969	0.096636	1.605	1.4163	1.51328	1.68793	1.61962	1.57885	0.343823	0.164601	0.180707	1.57222	1.57473	0.257468	1.605	1.53624
164	WABTMP62	Indica	Rainfed lowland	1.62728	0.216574	0.110572	1.67548	0.189388	1.59941	1.48369	1.65012	1.58867	0.100748	1.70038	1.70609	1.55623	1.69924	1.6379	0.122794	1.64384	0.193957	1.66029	1.63916	1.55691	1.62751	0.13673	1.56194	1.56765	1.65024	1.64807	1.61483	0.136387	0.25347	1.65389	0.075504	1.8691	1.51648	1.5343	1.66737	1.61368	1.70575	0.338112	0.14484	0.167914	1.6949	1.69764	0.243189	1.60306	1.4934
165	WAB0007036	Japonica	Upland	0.30213	1.65926	1.63733	0.266606	1.54378	0.334228	0.452681	0.33537	0.345537	1.50014	0.290365	0.31698	0.408133	0.305786	0.249357	1.63801	0.284197	1.50071	0.319607	0.343595	0.385973	0.341196	1.56171	0.315495	0.356731	0.290822	0.330002	0.303273	1.60169	1.75555	0.366212	1.57622	0.329887	0.209492	0.395911	0.299846	0.334114	0.296419	1.62305	1.45137	1.6058	0.308641	0.310583	1.57736	0.323833	0.430521
166	WAB0019620	NERICA	Upland	0.231767	1.72266	1.7182	0.194643	1.64053	0.261694	0.38426	0.260209	0.275515	1.60021	0.216232	0.242275	0.337541	0.230967	0.18242	1.71101	0.21132	1.54241	0.245816	0.271746	0.310355	0.255297	1.62088	0.235193	0.282712	0.223542	0.249357	0.248672	1.73785	1.68508	0.282141	1.67868	0.254383	0.179793	0.335142	0.218288	0.266149	0.221029	1.5793	1.46176	1.71181	0.233137	0.235422	1.6853	0.258724	0.357074
167	WAB0031998	Indica	Irrigated lowland	0.868125	0.741105	0.680679	0.836713	0.711177	0.913245	0.909247	0.918728	0.924553	0.640356	0.908219	0.880005	0.912445	0.907876	0.816152	0.683763	0.850534	0.687075	0.905934	0.880918	0.932206	0.877263	0.699526	0.866754	0.906163	0.89257	0.886972	0.882061	0.678622	0.743732	0.918613	0.653378	0.905249	0.782912	0.901251	0.868353	0.880918	0.901022	0.81204	0.628134	0.710263	0.907191	0.903535	0.761894	0.87258	0.910275
168	WABTMP63	Indica	Irrigated lowland	1.62671	0.217488	0.111029	1.68176	0.188018	1.59609	1.48666	1.65069	1.59107	0.101205	1.71226	1.71238	1.56331	1.70975	1.64281	0.121766	1.65252	0.196242	1.65561	1.6395	1.5536	1.62522	0.136387	1.56308	1.56731	1.64795	1.64533	1.61574	0.134902	0.253355	1.65755	0.0763036	1.85939	1.52127	1.52756	1.6644	1.60546	1.71489	0.335485	0.146096	0.168599	1.70655	1.70655	0.243646	1.59861	1.48689
169	WAB0037212	ARICA	Rainfed lowland	1.5873	0.245245	0.145868	1.57553	0.22754	1.59678	1.50094	1.61848	1.60249	0.138557	1.60432	1.61917	1.57599	1.6066	1.53544	0.15375	1.55737	0.229368	1.6403	1.65252	1.54618	1.6098	0.178308	1.55063	1.55463	1.65412	1.60637	1.63801	0.171569	0.293221	1.63893	0.120167	1.63116	1.44086	1.51374	1.64795	1.61643	1.61174	0.37021	0.186076	0.202867	1.61117	1.60192	0.287852	1.60455	1.49158
170	WAB0019702	NERICA	Rainfed lowland	1.52367	0.190873	0.0922954	1.87721	0.165058	1.4717	1.41424	1.55017	1.53327	0.0814438	1.7206	1.7728	1.50551	1.72711	1.84385	0.0942372	1.83894	0.174196	1.56434	1.54024	1.45879	1.55177	0.118111	1.46599	1.46976	1.57405	1.51842	1.50985	0.11594	0.221143	1.56045	0.0603118	1.63973	1.70804	1.42727	1.564	1.50768	1.7262	0.308984	0.185847	0.143126	1.72528	1.71706	0.208236	1.49386	1.43012
171	WAB0019709	NERICA	Rainfed lowland	1.44566	0.165172	0.0662516	1.79656	0.143126	1.40385	1.3585	1.46713	1.45571	0.133303	1.63242	1.69467	1.43686	1.63642	1.76298	0.0710492	1.76264	0.149866	1.49672	1.46211	1.39574	1.46919	0.0914958	1.40693	1.40031	1.51168	1.44817	1.45228	0.0909247	0.190759	1.48392	0.0394083	1.55703	1.79588	1.35005	1.49523	1.44269	1.64098	0.256782	0.162317	0.119367	1.6411	1.62911	0.193272	1.42761	1.37621
172	WAB0019623	NERICA	Upland	0.166543	1.78982	1.79359	0.127249	1.64178	0.200811	0.3324	0.190302	0.213604	1.64213	0.150208	0.173168	0.274602	0.164601	0.107031	1.82866	0.144497	1.64578	0.173739	0.203096	0.241818	0.195785	1.68713	0.166314	0.218174	0.149866	0.170998	0.170427	1.75099	1.68885	0.218174	1.71512	0.185847	0.117768	0.272089	0.143241	0.203895	0.15592	1.56502	1.60683	1.76001	0.165629	0.172711	1.65526	0.196242	0.285339
173	WAB0006897	Japonica	Upland	0.0982352	1.71432	1.82478	0.0607687	1.68519	0.134102	0.265806	0.134674	0.153521	1.72254	0.089097	0.106003	0.214518	0.0965218	0.0468331	1.80684	0.0793877	1.62762	0.114798	0.141984	0.187104	0.130447	1.69376	0.112628	0.152379	0.100291	0.125421	0.120053	1.85345	1.66303	0.15215	1.90245	0.119481	0.0579131	0.202867	0.089097	0.13376	0.0876121	1.52036	1.56228	1.79553	0.103033	0.106231	1.67571	0.125535	0.231881
174	WAB0007050	Japonica	Upland	0.213033	1.72014	1.72723	0.183563	1.66817	0.252099	0.365869	0.253241	0.280085	1.62294	0.214518	0.230396	0.324633	0.226169	0.171912	1.7246	0.206522	1.5745	0.230396	0.26455	0.30293	0.261237	1.64875	0.228797	0.263065	0.21726	0.239534	0.219316	1.75121	1.77543	0.269804	1.77783	0.239191	0.156948	0.327603	0.20755	0.248101	0.217945	1.56125	1.50585	1.73499	0.230624	0.23565	1.68382	0.239648	0.354903
175	WAB0023974	Indica	Rainfed lowland	1.57919	0.233251	0.13593	1.6114	0.221829	1.53624	1.4813	1.59415	1.60649	0.123251	1.62476	1.64453	1.5753	1.61574	1.57805	0.137986	1.58913	0.218288	1.61974	1.61106	1.54469	1.58798	0.163573	1.5343	1.56034	1.66566	1.58022	1.59666	0.162431	0.274259	1.59678	0.111257	1.60923	1.47159	1.48826	1.65389	1.59632	1.62259	0.359015	0.158661	0.190302	1.62728	1.62579	0.27186	1.5889	1.51568
176	WAB0019700	NERICA	Rainfed lowland	1.53875	0.1935	0.0900109	1.85505	0.166886	1.48369	1.42133	1.56365	1.53247	0.0763036	1.73739	1.81529	1.52584	1.74025	1.90074	0.0932092	1.87938	0.170884	1.58616	1.55052	1.47376	1.5472	0.117654	1.47147	1.47478	1.58935	1.54035	1.52904	0.112057	0.22023	1.57382	0.05837	1.67377	1.70027	1.44257	1.57964	1.51408	1.75041	0.31184	0.146211	0.14404	1.74642	1.73476	0.21349	1.51248	1.43606
177	WAB0030257	Indica	Rainfed lowland	1.63173	0.195671	0.103147	1.5745	0.18836	1.609	1.51648	1.58627	1.57188	0.0876121	1.61197	1.6074	1.59118	1.61243	1.53612	0.107488	1.55851	0.18105	1.61791	1.67765	1.53601	1.60592	0.128962	1.60809	1.59655	1.69581	1.58833	1.61837	0.125992	0.240676	1.63562	0.0751613	1.61288	1.42361	1.52664	1.75099	1.62465	1.61471	0.312182	0.132732	0.158661	1.59952	1.6034	0.233937	1.62499	1.5608
178	WAB0007888	Japonica	Upland	0.12268	1.75133	1.83825	0.0868125	1.66977	0.155234	0.278028	0.153064	0.176595	1.71181	0.108516	0.130333	0.235422	0.122908	0.0725341	1.84122	0.106802	1.65309	0.137986	0.161403	0.209264	0.148495	1.69593	0.136159	0.186761	0.11754	0.145982	0.145525	1.83997	1.68862	0.183791	1.83152	0.144726	0.0847564	0.23051	0.115027	0.167343	0.113542	1.54149	1.61483	1.79188	0.126906	0.130333	1.67502	0.15809	0.261466
179	WAB0019748	NERICA	Rainfed lowland	1.52413	0.182535	0.0847564	1.89091	0.160717	1.46622	1.4115	1.53944	1.51979	0.0739048	1.71786	1.78183	1.5006	1.72437	1.83506	0.0889828	1.81187	0.174425	1.55874	1.53464	1.44828	1.53864	0.1108	1.45879	1.45788	1.57348	1.51408	1.51282	0.107716	0.200583	1.55177	0.053344	1.64087	1.67354	1.42133	1.55897	1.49889	1.72928	0.296647	0.167799	0.134674	1.72597	1.71729	0.201154	1.48883	1.42635
180	WAB0018251	Japonica	Upland	0.115027	1.84751	1.89662	0.0745902	1.65332	0.150665	0.273459	0.143126	0.157976	1.74208	0.102804	0.120395	0.225941	0.115141	0.0621395	1.94551	0.098121	1.727	0.126221	0.155806	0.19727	0.141527	1.69479	0.121081	0.177623	0.0999486	0.132389	0.125421	1.80273	1.70724	0.168256	1.81838	0.138672	0.074476	0.222286	0.0954937	0.15512	0.107602	1.55246	1.62716	1.80022	0.116169	0.122451	1.67457	0.146096	0.240676
181	WAB0004105	Japonica	Upland	0.116283	1.76286	1.90245	0.0797304	1.64213	0.14918	0.28808	0.142213	0.155234	1.74116	0.107716	0.126335	0.22457	0.121537	0.0651094	1.8563	0.105089	1.67011	0.127135	0.155577	0.198412	0.139928	1.69718	0.116397	0.173168	0.105089	0.124964	0.126906	1.80604	1.71957	0.167457	1.79907	0.134902	0.0823576	0.217488	0.0976641	0.153978	0.112057	1.54995	1.61734	1.79668	0.122223	0.127477	1.67422	0.145868	0.250043
182	WAB0004741	Indica	Irrigated lowland	1.56091	0.215546	0.12188	1.64909	0.195671	1.53373	1.48232	1.60809	1.55726	0.111143	1.62305	1.65069	1.52984	1.62751	1.617	0.12702	1.64201	0.202524	1.60991	1.59609	1.52116	1.57245	0.150437	1.51237	1.53944	1.63756	1.56285	1.58261	0.150665	0.246388	1.59255	0.0961791	1.63813	1.5279	1.50231	1.61254	1.56491	1.63116	0.325547	0.147924	0.177851	1.62933	1.62545	0.257468	1.54869	1.46428
183	WAB0004053	Japonica	upland	0.106802	1.78971	1.9125	0.066937	1.6427	0.139928	0.270718	0.134902	0.145868	1.73911	0.0943515	0.113313	0.216803	0.108516	0.0535724	1.88566	0.090582	1.68633	0.118453	0.147353	0.188703	0.13296	1.69433	0.108858	0.163801	0.0932092	0.119824	0.114798	1.81415	1.71626	0.151808	1.81667	0.125193	0.0681935	0.206865	0.087041	0.142555	0.0996059	1.55394	1.61094	1.8033	0.109429	0.113085	1.67834	0.132389	0.233937
184	WAB0000058	Japonica	Upland	0.134445	1.73694	1.82832	0.100862	1.69239	0.168942	0.294134	0.173282	0.188703	1.71854	0.120395	0.143583	0.246959	0.132503	0.0844137	1.81461	0.116854	1.63904	0.149866	0.176366	0.220458	0.15809	1.70312	0.145411	0.189845	0.131704	0.156034	0.155234	1.88771	1.69833	0.189503	1.85939	0.154663	0.0934377	0.24239	0.125307	0.172483	0.123708	1.55269	1.57062	1.80833	0.1389	0.142555	1.68679	0.165286	0.26969
185	WAB0019712	NERICA	Rainfed lowland	1.58844	0.267976	0.171226	1.57211	0.248444	1.57999	1.46096	1.5889	1.58399	0.156262	1.59038	1.59072	1.58638	1.5921	1.5351	0.176938	1.55109	0.255183	1.64544	1.6363	1.57827	1.58467	0.199555	1.55292	1.56936	1.67068	1.60477	1.60318	0.184705	0.313781	1.9462	0.132275	1.64521	1.42955	1.51179	1.69227	1.59015	1.59404	0.39454	0.214518	0.22457	1.59769	1.58307	0.310126	1.58341	1.54766
186	WAB0018102	NERICA	Upland	0.227426	1.75258	1.72426	0.18619	1.6162	0.262608	0.38563	0.259295	0.274716	1.67605	0.212348	0.233708	0.341996	0.22537	0.167	1.74356	0.202182	1.59004	0.236336	0.26672	0.291507	0.25267	1.6114	0.231195	0.285796	0.221029	0.234736	0.241818	1.66509	1.68016	0.291393	1.63961	0.250157	0.172825	0.337541	0.219773	0.275059	0.218973	1.5616	1.6411	1.73648	0.22754	0.230853	1.6363	0.26889	0.353875
187	WAB0019728	NERICA	Rainfed lowland	1.59438	0.231538	0.127934	1.88029	0.205837	1.53578	1.48769	1.62225	1.58935	0.112628	1.78937	1.87218	1.57885	1.80581	1.83666	0.130333	1.84271	0.207665	1.63893	1.60752	1.52619	1.60283	0.155349	1.52893	1.53441	1.64784	1.59312	1.5865	0.149866	0.256668	1.63082	0.0946942	1.73602	1.70267	1.4998	1.63425	1.57667	1.81244	0.351248	0.152036	0.181164	1.81061	1.80045	0.249586	1.56754	1.495
188	WAB0036889	Japonica	Irrigated lowland	1.51956	0.335485	0.245245	1.51785	0.322463	1.54766	1.46816	1.54264	1.55132	0.227654	1.51008	1.55406	1.53647	1.51419	1.47992	0.250842	1.50094	0.330459	1.5873	1.61506	1.54046	1.55451	0.26592	1.47878	1.51259	1.59347	1.52185	1.53304	0.276429	0.375693	1.59152	0.225484	1.59335	1.37484	1.45936	1.63859	1.52779	1.51796	0.467074	0.272774	0.306585	1.52539	1.52025	0.378091	1.51705	1.48895
189	WAB0019740	NERICA	Rainfed lowland	1.59267	0.276201	0.183449	1.57188	0.26455	1.6026	1.51374	1.59815	1.59415	0.168827	1.57747	1.61506	1.59472	1.57896	1.52904	0.188817	1.54846	0.276201	1.67651	1.67719	1.61026	1.59632	0.199098	1.54549	1.58056	1.6732	1.58444	1.5905	0.208464	0.329887	1.66075	0.154778	1.65389	1.42281	1.51328	1.75247	1.58993	1.58399	0.409389	0.218859	0.239191	1.59324	1.5793	0.318351	1.58124	1.53727
190	WABTMP46	Indica	Rainfed lowland	1.57793	0.227769	0.118111	1.76915	0.200925	1.56274	1.45194	1.61665	1.57313	0.101548	1.90793	1.76618	1.52973	1.91113	1.72254	0.123594	1.76275	0.20241	1.60774	1.58913	1.50071	1.58855	0.139243	1.5191	1.53704	1.62042	1.57953	1.56	0.141641	0.250728	1.59689	0.0848706	1.71215	1.58307	1.48758	1.59906	1.56879	1.92392	0.338569	0.13673	0.171569	1.90268	1.91741	0.241133	1.55966	1.45639
191	WAB0006849	Indica	Irrigated lowland	1.32332	0.34508	0.252899	1.30013	0.330573	1.37586	1.32526	1.37529	1.35656	0.245131	1.39437	1.34457	1.35108	1.38455	1.25604	0.26158	1.29351	0.315609	1.37209	1.35016	1.32046	1.37198	0.290822	1.37666	1.36387	1.3577	1.35142	1.33086	0.281912	0.386658	1.38032	0.231081	1.38455	1.16546	1.34742	1.35565	1.34434	1.38751	0.479753	0.255868	0.307613	1.3954	1.38763	0.366783	1.33805	1.32241
192	WAB0019755	NERICA	Rainfed lowland	1.53201	0.193386	0.0936661	1.88315	0.17511	1.47547	1.41573	1.54366	1.52345	0.0811011	1.73077	1.80479	1.50494	1.74105	1.80684	0.0976641	1.81998	0.182535	1.5632	1.54081	1.4532	1.54389	0.124507	1.46142	1.46256	1.57885	1.52025	1.52059	0.11754	0.213148	1.55474	0.0653378	1.65766	1.66474	1.43298	1.56331	1.50597	1.74664	0.31024	0.136958	0.147695	1.73968	1.72962	0.211206	1.4998	1.43138
193	WAB0019624	NERICA	Upland	0.133303	1.75487	1.82649	0.0974356	1.66577	0.166314	0.283511	0.163002	0.18539	1.6949	0.11971	0.142669	0.246844	0.133417	0.0839568	1.84545	0.115483	1.65686	0.150437	0.172026	0.221486	0.160832	1.68965	0.14484	0.193615	0.127706	0.159347	0.153178	1.833	1.69022	0.1943	1.81758	0.157747	0.0936661	0.238049	0.124507	0.177052	0.124964	1.53944	1.609	1.78137	0.138786	0.141299	1.66966	0.168485	0.273231
194	WAB0004168	Indica	Rainfed lowland	1.56765	0.253013	0.161745	1.47467	0.248672	1.55474	1.49489	1.51465	1.52584	0.157291	1.50174	1.50768	1.52413	1.50334	1.43092	0.170084	1.45834	0.232452	1.53967	1.59015	1.47616	1.54561	0.188931	1.55097	1.59792	1.55223	1.54172	1.54549	0.185962	0.301445	1.52938	0.139014	1.53441	1.31761	1.52619	1.5769	1.57473	1.50117	0.373294	0.178765	0.22023	1.50391	1.49283	0.288994	1.57359	1.47319
195	WAB0037211	ARICA	Rainfed lowland	1.64258	0.220572	0.128734	1.56594	0.20618	1.59986	1.49969	1.57222	1.5745	0.113884	1.56959	1.60112	1.62819	1.56845	1.52824	0.13376	1.53407	0.212691	1.67285	1.66657	1.59369	1.5801	0.156605	1.54092	1.564	1.72643	1.58604	1.63744	0.149866	0.273002	1.67857	0.0978925	1.61391	1.41116	1.51328	1.79039	1.58707	1.57416	0.351476	0.165972	0.18105	1.57827	1.56765	0.259409	1.59118	1.60352
196	WABTMP90	Indica	Irrigated lowland	1.59141	0.271518	0.17728	1.57576	0.252213	1.58044	1.46793	1.59347	1.59095	0.160489	1.59495	1.59255	1.5913	1.59689	1.53807	0.181392	1.55703	0.258267	1.64464	1.63687	1.57919	1.58536	0.203096	1.5576	1.5785	1.67125	1.60763	1.60752	0.190074	0.318008	1.94586	0.137415	1.6467	1.43857	1.51739	1.69113	1.59461	1.59746	0.39751	0.217717	0.22971	1.60146	1.58536	0.314124	1.58478	1.55292
197	WAB0019754	NERICA	Rainfed lowland	1.53715	0.187789	0.0852133	1.91604	0.164715	1.48244	1.42761	1.56205	1.53887	0.0725341	1.74322	1.8081	1.51602	1.74459	1.85596	0.0897824	1.82912	0.168827	1.5753	1.55154	1.46679	1.56502	0.11377	1.47775	1.47924	1.59027	1.53555	1.52836	0.109658	0.214176	1.56868	0.0549432	1.66155	1.69022	1.4356	1.58079	1.51465	1.75099	0.306814	0.169627	0.137758	1.74939	1.73716	0.203667	1.50768	1.4404
198	WAB0015667	Indica	Irrigated lowland	1.64601	0.252327	0.159804	1.5512	0.241133	1.65538	1.51819	1.63402	1.60991	0.147581	1.56914	1.59038	1.55611	1.57119	1.49626	0.166886	1.53224	0.241818	1.62248	1.71615	1.53772	1.70655	0.189731	1.54869	1.56994	1.63196	1.59586	1.63002	0.183905	0.311154	1.61951	0.12565	1.59941	1.38786	1.5472	1.65949	1.63733	1.57199	0.383803	0.194186	0.210863	1.56891	1.56582	0.275858	1.63139	1.52345
199	WABTMP58	Indica	Irrigated lowland	1.59712	0.215889	0.111029	1.83951	0.190531	1.56971	1.48175	1.61357	1.5753	0.0958364	1.82009	1.83266	1.56662	1.83391	1.79439	0.113884	1.80639	0.196585	1.63459	1.60386	1.52127	1.60226	0.141641	1.53441	1.53601	1.63881	1.58753	1.58307	0.137529	0.24079	1.62545	0.0772174	1.74539	1.65515	1.48929	1.63847	1.57759	1.84008	0.334	0.136387	0.163002	1.8322	1.82238	0.242618	1.56994	1.49455
200	WABTMP131	Indica	Irrigated lowland	1.57211	0.233594	0.132618	1.54058	0.207893	1.5488	1.47501	1.56434	1.53156	0.118682	1.56777	1.6644	1.51671	1.56936	1.49706	0.141299	1.51191	0.204695	1.57942	1.59095	1.4958	1.55052	0.155806	1.50129	1.54618	1.60535	1.54149	1.56023	0.152836	0.262608	1.5496	0.100634	1.57873	1.37895	1.46907	1.5833	1.55566	1.57313	0.351134	0.149752	0.181849	1.58524	1.56377	0.263293	1.55863	1.45651
201	WAB0026704	Indica	Irrigated lowland	1.50563	0.250043	0.153407	1.48666	0.229254	1.51933	1.38923	1.55988	1.51705	0.142098	1.53213	1.52504	1.50346	1.53955	1.44931	0.16403	1.47044	0.235079	1.57336	1.54184	1.51396	1.55646	0.182078	1.51385	1.52584	1.54058	1.58593	1.5367	0.173054	0.307042	1.55451	0.127249	1.56445	1.34754	1.45571	1.53453	1.49489	1.53944	0.374779	0.18699	0.207665	1.53841	1.53647	0.281227	1.48666	1.40762
202	WAB0021103	Indica	Rainfed lowland	1.61997	0.242618	0.147581	1.6154	0.228682	1.61311	1.48609	1.62259	1.60078	0.141756	1.6435	1.65766	1.58033	1.64418	1.5745	0.150551	1.59575	0.236564	1.65446	1.6716	1.53875	1.59038	0.18025	1.53772	1.56628	1.67502	1.59941	1.67754	0.170312	0.28808	1.6644	0.11891	1.6451	1.47239	1.53304	1.68119	1.6106	1.64681	0.35913	0.179565	0.201953	1.63573	1.63927	0.283283	1.60078	1.51568
203	WAB0019717	NERICA	Rainfed lowland	1.49432	0.155691	0.0621395	1.64555	0.136159	1.40031	1.37529	1.47741	1.4757	0.0507168	1.57199	1.58113	1.43458	1.57805	1.63116	0.0662516	1.62282	0.132389	1.48324	1.46999	1.40385	1.49866	0.0902393	1.42372	1.43355	1.4934	1.47913	1.454	0.0856702	0.185619	1.47376	0.0351819	1.52721	1.495	1.38409	1.47787	1.47616	1.58102	0.275858	0.153178	0.11594	1.58741	1.56914	0.193158	1.45982	1.35839
204	WAB0019725	NERICA	Rainfed lowland	1.60569	0.21726	0.113999	1.81906	0.197841	1.55029	1.4781	1.62625	1.59632	0.101548	1.7431	1.82957	1.57953	1.75498	1.78788	0.117425	1.78525	0.19647	1.64361	1.61471	1.52207	1.61254	0.143583	1.5287	1.53795	1.66589	1.60123	1.60637	0.139814	0.247644	1.65264	0.0846422	1.73271	1.64704	1.49489	1.64498	1.57667	1.76435	0.335256	0.142441	0.167685	1.76515	1.75178	0.246959	1.57473	1.50129
205	WAB0019733	NERICA	Rainfed lowland	1.39722	0.120738	0.0277572	1.70644	0.110686	1.34582	1.30299	1.4259	1.41813	0.0207893	1.564	1.62614	1.38489	1.57393	1.67605	0.0293563	1.67011	0.170084	1.43458	1.41219	1.32024	1.41653	0.0595123	1.35565	1.3569	1.45068	1.41276	1.40134	0.0554001	0.121766	1.43149	0.00445485	1.5022	1.67651	1.31567	1.44097	1.38934	1.57291	0.216003	0.103033	0.0737906	1.57222	1.55874	0.148381	1.37678	1.32515
206	WABTMP36	Indica	Rainfed lowland	1.56662	0.262494	0.1662	1.5472	0.252556	1.55691	1.45674	1.58433	1.54264	0.150323	1.56525	1.58273	1.53281	1.57599	1.50391	0.173511	1.51728	0.243418	1.57736	1.62031	1.49969	1.60923	0.197156	1.53178	1.53944	1.57473	1.5897	1.609	0.192929	0.304872	1.57816	0.136273	1.59392	1.38546	1.49752	1.57485	1.57199	1.58182	0.384602	0.190873	0.222857	1.58296	1.56742	0.287395	1.56411	1.48072
207	WABTMP114	NERICA	Irrigated lowland	1.59461	0.267291	0.170884	1.57496	0.247416	1.57942	1.46508	1.59107	1.58901	0.156491	1.59221	1.59381	1.59198	1.59655	1.53875	0.176481	1.55406	0.251071	1.64647	1.63722	1.57542	1.58604	0.199897	1.5552	1.57188	1.67422	1.60946	1.60797	0.183449	0.312297	1.94746	0.130676	1.64887	1.43069	1.51237	1.69341	1.59358	1.59792	0.391227	0.212919	0.224228	1.59975	1.5849	0.306357	1.58764	1.5504
208	WAB0019727	NERICA	Rainfed lowland	1.46747	0.151808	0.0592838	1.75167	0.129876	1.3938	1.33851	1.491	1.48141	0.0464904	1.61037	1.66166	1.41961	1.61551	1.723	0.0614541	1.7166	0.199212	1.47787	1.45982	1.3633	1.48621	0.08053	1.40396	1.40339	1.5038	1.44554	1.44588	0.0815581	0.158547	1.48529	0.0288994	1.54869	1.70358	1.35987	1.48324	1.43926	1.62248	0.254383	0.135131	0.108516	1.62876	1.61003	0.170998	1.42361	1.36444
209	WAB0036897	Indica	Irrigated lowland	1.59244	0.227997	0.126335	1.56754	0.200811	1.5464	1.48084	1.5865	1.55509	0.115255	1.59541	1.68176	1.51682	1.59838	1.52733	0.135131	1.54115	0.198869	1.60797	1.60626	1.51648	1.57074	0.154321	1.51065	1.55474	1.60683	1.57062	1.57679	0.146325	0.26375	1.57016	0.0917243	1.61117	1.39997	1.48449	1.58501	1.57062	1.60249	0.35616	0.150437	0.175338	1.60295	1.59118	0.255983	1.57325	1.45137
210	WAB0007132	Japonica	Upland	0.168371	1.72734	1.76641	0.133417	1.66531	0.21132	0.342795	0.206751	0.2224	1.64635	0.159118	0.178308	0.275173	0.170769	0.120053	1.76572	0.156377	1.65149	0.18916	0.215432	0.258039	0.201268	1.69079	0.167457	0.232566	0.166429	0.18322	0.185847	1.73728	1.70084	0.22834	1.72757	0.193843	0.128848	0.28077	0.161288	0.218745	0.162773	1.6467	1.56674	1.74961	0.170884	0.17808	1.66703	0.210063	0.302473
211	WAB0000147	Japonica	Upland	0.162545	1.74116	1.81826	0.127135	1.73534	0.194757	0.323034	0.184705	0.201382	1.67422	0.15215	0.170998	0.267291	0.167685	0.110686	1.79017	0.147124	1.61266	0.17511	0.201839	0.246844	0.190074	1.70449	0.16997	0.214632	0.158204	0.18402	0.177052	1.79439	1.68702	0.213033	1.77189	0.184248	0.123479	0.260209	0.151579	0.200925	0.157633	1.53875	1.55383	1.78914	0.170312	0.17214	1.68211	0.194643	0.300988
212	WABTMP80	Indica	Rainfed lowland	1.52699	0.392712	0.307842	1.43206	0.351248	1.52367	1.42658	1.52093	1.53955	0.289794	1.47547	1.46782	1.46439	1.48449	1.39003	0.311725	1.44086	0.373408	1.49386	1.56868	1.45445	1.52916	0.332172	1.43286	1.49455	1.4958	1.49055	1.53692	0.322805	0.448227	1.51716	0.271746	1.49866	1.30813	1.45879	1.52253	1.52413	1.48164	0.506597	0.324861	0.363128	1.47684	1.47501	0.431321	1.51431	1.43492
213	WABTMP38	Indica	Irrigated lowland	1.6154	0.25187	0.159689	1.51431	0.236336	1.93261	1.51602	1.5857	1.55189	0.151008	1.58102	1.54412	1.55029	1.58661	1.46839	0.166543	1.50802	0.240676	1.63996	1.83049	1.5809	1.5897	0.178879	1.52859	1.54492	1.62522	1.56639	1.609	0.183677	0.294249	1.60318	0.126449	1.62728	1.37472	1.52516	1.64475	1.63025	1.58935	0.371466	0.179451	0.214518	1.58764	1.58524	0.290708	1.61951	1.50197
214	WAB0006956	Japonica	Upland	1.59027	0.277	0.17511	1.64818	0.253812	1.59084	1.48895	1.62374	1.57862	0.164258	1.68256	1.6724	1.55143	1.67857	1.60672	0.181278	1.62271	0.252899	1.64224	1.61803	1.53635	1.59404	0.192016	1.52025	1.55737	1.62454	1.60854	1.60683	0.198298	0.31481	1.63276	0.144383	1.71946	1.48564	1.51362	1.617	1.55851	1.68839	0.398309	0.201268	0.22971	1.70095	1.68382	0.302245	1.55771	1.50106
215	WAB0004805	Indica	Rainfed lowland	0.589068	1.16215	1.10663	0.534125	1.15849	0.625278	0.664116	0.612942	0.62208	1.04129	0.577189	0.573648	0.656805	0.575818	0.506939	1.11931	0.545434	1.04895	0.606088	0.617511	0.662288	0.611685	1.13359	0.590097	0.636473	0.594323	0.609744	0.601177	1.11086	1.16683	0.634988	1.09784	0.60289	0.487863	0.661031	0.577417	0.621737	0.568622	1.18453	0.986007	1.13302	0.577532	0.580844	1.13279	0.620938	0.689588
216	WAB0007134	Japonica	Upland	0.116968	1.79176	1.86099	0.0767605	1.67171	0.153407	0.274716	0.147467	0.164944	1.72563	0.104061	0.122566	0.226512	0.117311	0.0646525	1.88829	0.100177	1.68885	0.129191	0.157747	0.197498	0.144611	1.6893	0.120966	0.176595	0.106916	0.140385	0.132503	1.81141	1.70472	0.167114	1.83266	0.141299	0.075504	0.222171	0.0968645	0.150551	0.109315	1.53909	1.60649	1.8001	0.120966	0.126449	1.67811	0.14187	0.239306
217	WABTMP59	Indica	Irrigated lowland	1.58696	0.215889	0.108059	1.82386	0.18836	1.55886	1.46896	1.61266	1.57245	0.0961791	1.81895	1.81644	1.56217	1.83517	1.7824	0.112856	1.79462	0.195442	1.62933	1.59861	1.51842	1.60135	0.134445	1.5335	1.53772	1.63973	1.58673	1.58273	0.133531	0.237249	1.61985	0.0777886	1.74356	1.64715	1.48621	1.63322	1.56617	1.84328	0.33103	0.130447	0.162202	1.83677	1.82592	0.243189	1.55886	1.48815
218	WABTMP55	Indica	Irrigated lowland	1.59735	0.246959	0.143926	1.67708	0.227769	1.59689	1.49135	1.63413	1.61049	0.13673	1.70918	1.69479	1.56594	1.70164	1.63733	0.151008	1.64875	0.222057	1.63961	1.62682	1.54412	1.61254	0.165972	1.54389	1.5576	1.64053	1.62259	1.60786	0.169741	0.287966	1.6403	0.113999	1.73042	1.51237	1.50951	1.62454	1.55623	1.71432	0.376606	0.171912	0.20241	1.72151	1.71683	0.274259	1.56125	1.49375
219	WAB0019736	NERICA	Rainfed lowland	1.41287	0.228568	0.138672	1.71135	0.210292	1.37347	1.32789	1.4412	1.41767	0.119824	1.57987	1.64076	1.40853	1.58844	1.69924	0.1397	1.68896	0.256782	1.44143	1.43755	1.34205	1.42361	0.160832	1.35176	1.37118	1.46313	1.4195	1.41459	0.159118	0.228797	1.4492	0.108059	1.52607	1.65047	1.34297	1.45377	1.40899	1.5905	0.316294	0.193843	0.178879	1.58833	1.58604	0.254726	1.39768	1.33291
220	WABTMP89	Indica	Irrigated lowland	1.42807	0.254726	0.171683	1.41813	0.255183	1.41482	1.3577	1.4677	1.48232	0.145411	1.45754	1.44943	1.41573	1.45971	1.39243	0.172254	1.41596	0.24673	1.47638	1.46233	1.42966	1.45628	0.190531	1.42852	1.46393	1.4789	1.4685	1.46713	0.189388	0.29996	1.47581	0.140728	1.48152	1.34605	1.37369	1.47707	1.46188	1.45971	0.36347	0.192016	0.207665	1.46428	1.45799	0.300645	1.44417	1.36741
221	WAB0004835	Indica	Lowland	1.64727	0.193044	0.102576	1.58684	0.193615	1.6411	1.55394	1.59609	1.58913	0.0965218	1.59666	1.62305	1.62751	1.59255	1.54583	0.104746	1.55109	0.192358	1.73751	1.6981	1.65127	1.60786	0.134217	1.56217	1.5921	1.78217	1.59929	1.66543	0.126221	0.248215	1.70027	0.0710492	1.65047	1.43195	1.54058	1.93146	1.65435	1.59712	0.33103	0.140842	0.160832	1.59586	1.58958	0.24079	1.65686	1.62751
222	WABTMP118	Indica	Irrigated lowland	1.63367	0.201839	0.113313	1.57222	0.204923	1.61151	1.54275	1.57165	1.57142	0.10486	1.58193	1.61129	1.60318	1.57919	1.53293	0.114912	1.54024	0.201039	1.69284	1.67171	1.61665	1.59609	0.145068	1.54275	1.57805	1.75064	1.57656	1.68359	0.135702	0.246844	1.67457	0.0816723	1.63013	1.43046	1.53544	1.87332	1.63653	1.58399	0.319607	0.138215	0.170084	1.58136	1.57496	0.248101	1.64167	1.6042
223	WAB0031247	Indica	Irrigated lowland	1.61231	0.220458	0.121195	1.5865	0.205266	1.59644	1.45674	1.63733	1.62134	0.108401	1.5913	1.60969	1.52904	1.59598	1.53795	0.132846	1.55463	0.206522	1.61106	1.65321	1.53498	1.64989	0.163002	1.59267	1.55886	1.61186	1.64887	1.62808	0.15295	0.269347	1.65024	0.0985779	1.64498	1.41938	1.53635	1.64053	1.61049	1.59655	0.345993	0.162545	0.176366	1.59187	1.59301	0.261351	1.59918	1.50882
224	WAB0036918	Indica	Irrigated lowland	0.399109	1.53704	1.52276	0.387915	1.43218	0.432006	0.537552	0.431778	0.444	1.47136	0.424125	0.43292	0.499286	0.436461	0.362099	1.49363	0.402079	1.39585	0.409732	0.44183	0.461134	0.420241	1.42521	0.39157	0.438175	0.39237	0.407448	0.405848	1.47992	1.49923	0.455994	1.4436	0.434634	0.356617	0.490491	0.389971	0.429379	0.431435	1.49238	1.40122	1.52721	0.444114	0.441716	1.47718	0.427894	0.501571
225	WAB0007101	Japonica	Upland	0.237478	1.74036	1.71329	0.181964	1.65835	0.262037	0.382889	0.24753	0.271974	1.58661	0.213262	0.232795	0.334913	0.229139	0.166543	1.7479	0.204923	1.5889	0.255754	0.271632	0.323377	0.256668	1.66669	0.238163	0.286481	0.227883	0.25564	0.243875	1.67274	1.68953	0.285111	1.66611	0.249472	0.171797	0.339597	0.225027	0.273002	0.220344	1.55737	1.52276	1.70541	0.227769	0.233251	1.63196	0.265121	0.348735
226	WAB0018257	Japonica	Upland	0.135131	1.80878	1.86944	0.0975498	1.64121	0.17294	0.295962	0.163002	0.181621	1.74002	0.124393	0.144497	0.250271	0.138215	0.0838426	1.90508	0.118111	1.69924	0.145525	0.179222	0.220115	0.165629	1.68016	0.140156	0.19647	0.12485	0.151465	0.148495	1.79279	1.6933	0.189503	1.79336	0.159118	0.0996059	0.245245	0.121537	0.176138	0.128734	1.54149	1.6467	1.79382	0.140042	0.145525	1.66314	0.167457	0.261808
227	WAB0019704	NERICA	Rainfed lowland	1.53327	0.188132	0.0898966	1.88566	0.172254	1.47433	1.41664	1.54401	1.5255	0.0781312	1.73054	1.80387	1.50643	1.73865	1.81027	0.0938946	1.82055	0.177394	1.56468	1.54184	1.45457	1.54469	0.123251	1.46153	1.46073	1.57896	1.5191	1.51888	0.113656	0.20915	1.55714	0.0607687	1.65595	1.6676	1.43092	1.56628	1.50483	1.74413	0.304301	0.133646	0.14484	1.74013	1.7294	0.208693	1.49592	1.43389
228	WAB0023417	Indica	Rainfed lowland	1.66646	0.21132	0.120053	1.58261	0.20835	1.65081	1.57473	1.60774	1.59838	0.111371	1.59826	1.6162	1.61985	1.59758	1.54046	0.123022	1.55326	0.208693	1.7318	1.71877	1.65812	1.62111	0.148152	1.57302	1.60135	1.784	1.61574	1.65561	0.142555	0.266492	1.68565	0.088069	1.64989	1.42772	1.5504	1.89423	1.66589	1.60295	0.34645	0.158661	0.177166	1.60101	1.59495	0.252899	1.66189	1.61506
229	WABTMP99	Japonica	Upland	0.129762	1.74642	1.83277	0.100977	1.6748	0.165629	0.304301	0.168599	0.176709	1.69935	0.125421	0.147581	0.245245	0.139128	0.0832715	1.82203	0.121195	1.63573	0.148952	0.17134	0.216917	0.163345	1.70975	0.140385	0.191102	0.134902	0.148495	0.148609	1.81826	1.68919	0.185847	1.81358	0.157291	0.0952653	0.232338	0.117768	0.17591	0.13079	1.54823	1.57553	1.80433	0.142555	0.14998	1.68199	0.169056	0.27186
230	WABTMP47	Indica	Irrigated lowland	1.57119	0.234051	0.123022	1.75578	0.208007	1.56856	1.45182	1.61106	1.57862	0.111143	1.88646	1.75955	1.53772	1.89662	1.70815	0.127249	1.73157	0.207665	1.61334	1.57885	1.49809	1.59335	0.142555	1.52527	1.52733	1.62122	1.58033	1.55874	0.150551	0.257468	1.60295	0.0937803	1.719	1.57633	1.48084	1.60078	1.55577	1.91102	0.340739	0.140042	0.178879	1.94643	1.89994	0.248672	1.54538	1.45811
231	WABTMP100	Indica	Irrigated lowland	1.55577	0.320178	0.229139	1.52093	0.306814	1.56148	1.48689	1.53624	1.52859	0.203895	1.52459	1.56628	1.51796	1.53121	1.48666	0.231652	1.51054	0.31481	1.63916	1.63619	1.59838	1.54983	0.250842	1.47159	1.52733	1.58558	1.56845	1.58501	0.255297	0.362214	1.5817	0.203438	1.59746	1.37918	1.49523	1.60203	1.55611	1.53224	0.461134	0.243532	0.274145	1.52904	1.52927	0.356845	1.54515	1.49786
232	WABTMP78	Indica	Rainfed lowland	1.56342	0.255069	0.161974	1.49672	0.245474	1.56651	1.48758	1.53133	1.55246	0.15592	1.52013	1.53875	1.52379	1.52299	1.45274	0.166886	1.4789	0.23131	1.59472	1.60717	1.54401	1.56148	0.19133	1.54515	1.54789	1.61346	1.63904	1.56834	0.182763	0.301902	1.58627	0.126906	1.56525	1.35302	1.50745	1.63927	1.56617	1.52596	0.377292	0.20321	0.214061	1.51819	1.51488	0.287738	1.5608	1.50311
233	WABTMP54	Indica	Rainfed lowland	1.62659	0.228797	0.125193	1.6323	0.207893	1.7744	1.48518	1.60786	1.5632	0.12188	1.73705	1.64692	1.54698	1.73922	1.58433	0.132732	1.61882	0.21052	1.64098	1.71775	1.55851	1.59883	0.148381	1.53852	1.55394	1.65812	1.58547	1.62294	0.150437	0.26375	1.60866	0.0888686	1.67468	1.47193	1.51716	1.66771	1.61528	1.74904	0.339483	0.14701	0.181164	1.74162	1.74425	0.247644	1.60557	1.48838
234	WAB0018095	NERICA	Upland	0.163116	1.79176	1.84796	0.11754	1.64338	0.195214	0.326689	0.183334	0.204466	1.72254	0.146325	0.160832	0.265806	0.156719	0.104403	1.87149	0.140385	1.75772	0.176366	0.198869	0.245474	0.188132	1.68656	0.161288	0.220687	0.151693	0.175453	0.17591	1.78468	1.69764	0.211434	1.77589	0.180821	0.11754	0.271403	0.148381	0.204238	0.150437	1.55611	1.61254	1.78857	0.159804	0.16403	1.67274	0.194871	0.282598
235	WABTMP95	Indica	Irrigated lowland	1.50802	0.337084	0.249129	1.48061	0.329202	1.52322	1.45011	1.51488	1.49363	0.240905	1.47855	1.52299	1.48347	1.49192	1.4452	0.250386	1.47695	0.329887	1.52299	1.55966	1.48278	1.53578	0.293221	1.45708	1.49911	1.52801	1.52379	1.53567	0.273345	0.385288	1.53087	0.222857	1.52779	1.36307	1.48072	1.53612	1.52641	1.49375	0.461477	0.245017	0.294706	1.50003	1.48541	0.370667	1.51865	1.47101
236	WAB0007262	Japonica	Upland	0.332629	1.62876	1.61129	0.293563	1.54218	0.357987	0.482723	0.36347	0.377634	1.4805	0.319836	0.344737	0.439888	0.332286	0.279285	1.60763	0.313096	1.48769	0.352847	0.371695	0.418756	0.362214	1.54481	0.334571	0.386087	0.330801	0.35753	0.326118	1.57839	1.74699	0.395454	1.56365	0.357987	0.239534	0.423554	0.328403	0.360729	0.325204	1.62762	1.45182	1.59495	0.336056	0.339597	1.56194	0.351362	0.454052
237	WAB0037218	NERICA	Upland	0.190416	1.75281	1.76469	0.151465	1.62168	0.229596	0.353647	0.224799	0.241818	1.71809	0.176595	0.197727	0.307842	0.190416	0.13296	1.78011	0.16917	1.62831	0.201611	0.23268	0.258953	0.217374	1.64658	0.197384	0.249243	0.186761	0.200011	0.20755	1.70484	1.66954	0.259067	1.68028	0.215318	0.143698	0.306357	0.18619	0.239877	0.183106	1.548	1.67103	1.77771	0.192701	0.195785	1.6347	0.232566	0.321549
238	WAB0032929	Indica	Irrigated lowland	1.59655	0.247758	0.14781	1.59107	0.235308	1.57074	1.4998	1.59929	1.57199	0.142327	1.61071	1.62454	1.53601	1.60466	1.55314	0.156948	1.57976	0.24159	1.60991	1.64178	1.53247	1.56822	0.175224	1.53304	1.54092	1.61483	1.5632	1.57405	0.176709	0.294249	1.57553	0.127706	1.64236	1.43835	1.47341	1.60615	1.57633	1.61014	0.35913	0.183106	0.205152	1.61231	1.61357	0.29105	1.5592	1.46016
239	WABTMP37	Indica	Rainfed lowland	1.61014	0.238963	0.146667	1.49774	0.224113	1.95157	1.50505	1.56777	1.53418	0.137758	1.56845	1.53315	1.54172	1.56822	1.45262	0.152836	1.48575	0.224799	1.62956	1.82432	1.57142	1.5793	0.167457	1.51579	1.53373	1.61151	1.55851	1.60752	0.169284	0.280884	1.58421	0.112285	1.61346	1.35188	1.51933	1.63744	1.61037	1.57233	0.35833	0.163687	0.199212	1.57211	1.57005	0.276543	1.61734	1.48712
240	WAB0019741	NERICA	Rainfed lowland	1.54115	0.201611	0.0972072	1.88726	0.176823	1.49272	1.42544	1.56274	1.53635	0.0869267	1.75053	1.81861	1.51876	1.7583	1.84682	0.101776	1.82912	0.176595	1.57816	1.5496	1.4669	1.56091	0.126906	1.47878	1.47398	1.58718	1.54161	1.5303	0.123822	0.227426	1.56982	0.0671655	1.67011	1.674	1.44269	1.58113	1.51522	1.76492	0.323034	0.170198	0.151579	1.76526	1.74836	0.216574	1.51636	1.44269
241	WAB0015645	Indica	Irrigated lowland	1.59449	0.229025	0.128734	1.57622	0.205037	1.55063	1.48735	1.59381	1.55486	0.113427	1.59998	1.68759	1.53064	1.60375	1.53178	0.136501	1.5488	0.200583	1.61288	1.61791	1.52036	1.57827	0.156834	1.52162	1.55463	1.63322	1.56514	1.57074	0.149866	0.266035	1.57599	0.0954937	1.61711	1.41424	1.49146	1.6082	1.58524	1.60763	0.354104	0.154435	0.176823	1.60946	1.59609	0.258496	1.5777	1.4717
242	WABTMP39	Indica	Rainfed lowland	1.61437	0.248786	0.156719	1.50711	0.233594	1.93797	1.51294	1.57976	1.54983	0.149523	1.57382	1.53829	1.54663	1.5793	1.46119	0.163573	1.4998	0.237135	1.63596	1.83083	1.57713	1.59061	0.178423	1.5239	1.54149	1.61688	1.56411	1.61254	0.181621	0.290365	1.59918	0.123022	1.62111	1.36695	1.52619	1.64338	1.62157	1.5817	0.370324	0.174196	0.212691	1.57999	1.58124	0.287395	1.61723	1.49706
243	WAB0019745	NERICA	Rainfed lowland	1.53578	0.199555	0.100291	1.88006	0.181507	1.48015	1.42932	1.55326	1.53121	0.0897824	1.73305	1.79793	1.51259	1.74619	1.8009	0.104175	1.82775	0.190645	1.56959	1.54755	1.45891	1.54606	0.132275	1.46862	1.46896	1.58524	1.52459	1.51968	0.125307	0.219658	1.56354	0.0727626	1.66223	1.67297	1.43846	1.57211	1.51739	1.74836	0.318008	0.145754	0.153521	1.7463	1.73545	0.221029	1.50471	1.44554
244	WABTMP81	Indica	Rainfed lowland	1.495	0.382889	0.288994	1.4492	0.319836	1.4749	1.42315	1.4958	1.51065	0.260323	1.47193	1.48347	1.48735	1.47501	1.41813	0.297904	1.43857	0.363356	1.5062	1.53795	1.4693	1.4942	0.301102	1.45845	1.48267	1.52207	1.51876	1.5183	0.289565	0.430636	1.53521	0.247873	1.503	1.32663	1.46439	1.52721	1.47181	1.4773	0.487064	0.314467	0.346222	1.48232	1.46782	0.409275	1.46211	1.48004
245	WAB0000038	Japonica	Upland	0.110457	1.73454	1.84454	0.0773317	1.65104	0.147124	0.272546	0.148381	0.162659	1.75715	0.0999486	0.122451	0.222857	0.113427	0.0636244	1.82375	0.0944657	1.64258	0.12782	0.153635	0.201039	0.136501	1.68462	0.123137	0.173168	0.106802	0.128163	0.124393	1.83483	1.67183	0.161974	1.8683	0.135245	0.0768748	0.219544	0.0964076	0.149637	0.103718	1.54321	1.56719	1.81415	0.11754	0.120053	1.68508	0.14107	0.24376
246	WABTMP123	Indica	Rainfed lowland	1.65835	0.213947	0.1116	1.59621	0.203552	1.59004	1.50334	1.60934	1.59906	0.106688	1.62202	1.62054	1.5737	1.6154	1.55954	0.122223	1.5809	0.202753	1.6612	1.66314	1.58113	1.61426	0.144383	1.5841	1.57382	1.67868	1.63584	1.61882	0.148609	0.261466	1.64921	0.0934377	1.66006	1.44703	1.5183	1.6901	1.6435	1.62339	0.341196	0.149409	0.174653	1.6138	1.61288	0.253927	1.63379	1.54035
247	WAB0019746	NERICA	Rainfed lowland	1.51979	0.193957	0.0959507	1.86773	0.178879	1.45971	1.40465	1.53373	1.51271	0.0849849	1.7174	1.78685	1.49112	1.72437	1.78868	0.100177	1.8073	0.18699	1.54949	1.52824	1.44074	1.52916	0.12862	1.44783	1.44703	1.56514	1.50631	1.50814	0.119938	0.214861	1.54309	0.068422	1.64338	1.65492	1.42064	1.5512	1.49443	1.72928	0.308527	0.143583	0.150894	1.72814	1.71626	0.214404	1.48621	1.42018
248	WABTMP72	Indica	Rainfed lowland	1.61768	0.220115	0.116169	1.69067	0.20321	1.62842	1.53578	1.60249	1.57325	0.109201	1.69684	1.71432	1.57336	1.71295	1.65423	0.120509	1.67137	0.202182	1.66383	1.65001	1.57508	1.59678	0.156262	1.53167	1.55337	1.67742	1.59724	1.62602	0.143469	0.262037	1.64327	0.0842995	1.75453	1.53018	1.51396	1.6668	1.62499	1.71866	0.342795	0.14781	0.170541	1.71409	1.70507	0.257582	1.61962	1.53281
249	WAB0021101	Indica	Rainfed lowland	1.54549	0.286024	0.190074	1.50654	0.274716	1.51602	1.45285	1.54515	1.54503	0.177166	1.52756	1.55509	1.4781	1.53407	1.46576	0.199783	1.49432	0.272089	1.5351	1.57473	1.46622	1.61745	0.218973	1.48484	1.55029	1.51808	1.5239	1.5231	0.200126	0.327374	1.52504	0.153407	1.54229	1.35987	1.53235	1.54469	1.58958	1.5335	0.411788	0.220687	0.242161	1.5367	1.51796	0.310697	1.58136	1.50974
250	WAB0030284	Indica	Lowland	0.157862	1.74276	1.80947	0.126449	1.67514	0.200697	0.32212	0.200925	0.225827	1.70255	0.160717	0.17431	0.283626	0.172825	0.115598	1.7969	0.150437	1.62602	0.176938	0.203552	0.250386	0.193044	1.68451	0.178994	0.215432	0.165743	0.188703	0.184591	1.81678	1.70107	0.220687	1.79188	0.193044	0.123022	0.274145	0.159689	0.209035	0.164487	1.54766	1.61129	1.80684	0.176938	0.181164	1.6917	0.201496	0.302701
251	WAB0007091	Japonica	Upland	0.206751	1.74859	1.71557	0.178194	1.66017	0.245931	0.371809	0.252213	0.264664	1.61563	0.203552	0.225484	0.327489	0.218745	0.158319	1.73785	0.194757	1.57907	0.224113	0.257353	0.295962	0.243075	1.65252	0.213719	0.26969	0.206751	0.232338	0.224342	1.68199	1.67936	0.266948	1.66474	0.243532	0.165858	0.321663	0.203667	0.253013	0.21052	1.57805	1.57896	1.71101	0.217374	0.21943	1.63996	0.247187	0.338455
252	WABTMP108	Indica	Irrigated lowland	1.51796	0.235422	0.132161	1.54309	0.202182	1.47992	1.44394	1.52242	1.51659	0.122451	1.56297	1.57747	1.49363	1.55474	1.50654	0.142555	1.51522	0.21349	1.52527	1.5223	1.45114	1.51979	0.156491	1.46919	1.50083	1.55497	1.52333	1.55132	0.153293	0.275744	1.53852	0.103261	1.56948	1.40533	1.42795	1.53133	1.49694	1.56205	0.331144	0.164487	0.185276	1.56971	1.55783	0.261694	1.4974	1.43126
253	WAB0004863	Indica	Rainfed lowland	1.55292	0.217602	0.121423	1.4669	0.222057	1.52196	1.43618	1.5247	1.53258	0.111143	1.51374	1.4982	1.49443	1.51499	1.42144	0.131018	1.44988	0.193957	1.52424	1.5624	1.45982	1.60797	0.153178	1.66886	1.53887	1.55406	1.55543	1.52436	0.15375	0.264892	1.53213	0.102918	1.52927	1.32229	1.48781	1.56548	1.52881	1.51122	0.342681	0.154435	0.177394	1.507	1.50494	0.258267	1.52013	1.45742
254	WAB0037084	Japonica	Upland	1.51659	0.259181	0.159118	1.48826	0.255069	1.50951	1.41253	1.57005	1.52904	0.146782	1.52345	1.54058	1.4765	1.52493	1.45822	0.171569	1.47616	0.240562	1.54766	1.54549	1.49238	1.57302	0.187218	1.54012	1.52996	1.52767	1.69856	1.54481	0.189503	0.294706	1.55372	0.133531	1.54949	1.3585	1.47261	1.54869	1.49911	1.52641	0.364841	0.181964	0.218288	1.53018	1.52573	0.284768	1.48815	1.42818
255	WAB0006874	Japonica	Upland	0.131133	1.67468	1.76743	0.0952653	1.65846	0.162659	0.290822	0.156719	0.166543	1.6451	0.117654	0.138443	0.240448	0.130219	0.0779028	1.75715	0.112514	1.59187	0.144154	0.170769	0.21132	0.161403	1.7238	0.134674	0.183563	0.123708	0.146896	0.143469	1.74185	1.62591	0.182306	1.76766	0.155006	0.088069	0.232452	0.11297	0.165858	0.123022	1.50037	1.54652	1.71466	0.129648	0.137758	1.61288	0.156834	0.260552
256	WAB0019730A	NERICA	Rainfed lowland	1.58524	0.273117	0.176481	1.56377	0.249129	1.5753	1.45537	1.58204	1.58376	0.162317	1.58124	1.5817	1.58421	1.58433	1.52813	0.181621	1.54389	0.257011	1.63459	1.62956	1.57268	1.57747	0.203324	1.54869	1.57005	1.66497	1.60238	1.60238	0.189046	0.320292	1.94506	0.137529	1.64087	1.42612	1.51122	1.68485	1.58787	1.58581	0.397396	0.218973	0.228911	1.58958	1.57131	0.314238	1.57656	1.54423
257	WABTMP110	Indica	Rainfed lowland	1.51556	0.284311	0.187104	1.45731	0.266377	1.49991	1.44223	1.50722	1.53235	0.157519	1.49603	1.49569	1.49774	1.48998	1.42441	0.198412	1.43983	0.262265	1.51602	1.52539	1.4693	1.55623	0.208122	1.54343	1.52676	1.52356	1.56023	1.53304	0.220801	0.320635	1.53727	0.163801	1.52687	1.32732	1.47593	1.51876	1.50768	1.49477	0.398995	0.209492	0.23862	1.49455	1.49786	0.318008	1.49614	1.44588
258	WABTMP51	Indica	Rainfed lowland	1.57279	0.225712	0.11377	1.76355	0.19807	1.55897	1.43972	1.6114	1.5624	0.100177	1.9133	1.76686	1.51876	1.91193	1.71832	0.119025	1.75316	0.198983	1.59529	1.5777	1.48872	1.57964	0.137415	1.50745	1.52482	1.60592	1.56685	1.55589	0.138215	0.247873	1.58467	0.083043	1.70952	1.57462	1.48004	1.58901	1.55886	1.92621	0.335827	0.13296	0.169856	1.90108	1.9189	0.240448	1.55554	1.44371
259	WAB0019735	NERICA	Rainfed lowland	1.47398	0.191216	0.103147	1.52025	0.184134	1.41641	1.37381	1.40385	1.40294	0.0992632	1.44223	1.45422	1.37015	1.44771	1.48998	0.1108	1.50791	0.257239	1.44371	1.49592	1.35485	1.39985	0.124736	1.37975	1.41744	1.4966	1.37278	1.41641	0.120624	0.201154	1.42498	0.0741333	1.45377	1.48027	1.44908	1.49637	1.58536	1.44486	0.282826	0.172597	0.14998	1.43583	1.43526	0.235308	1.57119	1.41858
260	WABTMP101	Indica	Irrigated lowland	1.60078	0.22754	0.122566	1.88989	0.203895	1.54492	1.48335	1.62157	1.59815	0.110457	1.79679	1.87881	1.57702	1.80856	1.83049	0.126449	1.8418	0.205609	1.64121	1.61254	1.52916	1.62122	0.151922	1.53555	1.53795	1.64818	1.59712	1.59335	0.148038	0.255983	1.63036	0.093095	1.72837	1.68873	1.49763	1.63699	1.57839	1.81609	0.350448	0.147695	0.177166	1.81529	1.8017	0.244331	1.57508	1.503
261	WABTMP32	Indica	Rainfed lowland	1.55463	0.279856	0.180593	1.52824	0.244903	1.59312	1.52893	1.55337	1.5576	0.177737	1.55337	1.55931	1.54298	1.55657	1.48369	0.191787	1.51362	0.268662	1.58467	1.60066	1.5303	1.57245	0.205266	1.5247	1.55931	1.56331	1.57702	1.5833	0.20241	0.316066	1.6066	0.142213	1.62134	1.38489	1.51648	1.57622	1.57131	1.5592	0.392484	0.216574	0.230738	1.56377	1.55794	0.308755	1.56103	1.49386
262	WABTMP70	Indica	Rainfed lowland	1.61665	0.219202	0.11457	1.62751	0.206294	1.61757	1.50106	1.57896	1.53841	0.106574	1.64555	1.67537	1.55794	1.66235	1.59472	0.12268	1.60889	0.202068	1.64224	1.63893	1.5592	1.57142	0.153864	1.52253	1.53018	1.64304	1.57245	1.61368	0.141185	0.254955	1.62396	0.0822434	1.73773	1.47193	1.51351	1.65149	1.6106	1.67034	0.331372	0.142898	0.168942	1.66029	1.6435	0.250728	1.61471	1.53361
263	WAB0000211	Japonica	Upland	0.132503	1.7439	1.82923	0.0960649	1.65709	0.169284	0.300303	0.165286	0.170312	1.67708	0.120966	0.140842	0.242732	0.133874	0.0816723	1.80947	0.116397	1.63584	0.149866	0.17431	0.218516	0.160603	1.69753	0.134331	0.183677	0.121994	0.145068	0.142441	1.7816	1.70872	0.182649	1.75498	0.150665	0.0908104	0.23051	0.116512	0.170427	0.125421	1.56662	1.58056	1.77817	0.135702	0.138443	1.65926	0.162659	0.259295
264	WAB0007045	Japonica	Upland	0.323262	1.6628	1.64076	0.288423	1.53258	0.349649	0.4721	0.348735	0.358558	1.49238	0.307842	0.324519	0.417271	0.318465	0.270033	1.63287	0.306128	1.49477	0.32726	0.362899	0.389971	0.338797	1.52242	0.314353	0.368839	0.315723	0.322234	0.327603	1.58467	1.62636	0.359586	1.56342	0.334571	0.272431	0.418185	0.307385	0.364156	0.311725	1.55451	1.42852	1.61277	0.319836	0.329088	1.5929	0.353647	0.43292
265	WABTMP92	Japonica	Upland	0.124279	1.61597	1.67125	0.0856702	1.63676	0.149295	0.279171	0.152265	0.171569	1.56011	0.102918	0.122794	0.225141	0.115255	0.0672797	1.67868	0.101662	1.54138	0.131247	0.157519	0.196128	0.148038	1.81701	0.130676	0.182992	0.118339	0.133874	0.133189	1.66566	1.59107	0.179451	1.68096	0.143812	0.0725341	0.230624	0.108173	0.154663	0.106574	1.47707	1.48335	1.65035	0.117768	0.122337	1.57325	0.146782	0.254269
266	WABTMP96	Indica	Rainfed lowland	1.67902	0.23942	0.145868	1.53955	0.237478	1.60055	1.58284	1.53453	1.55977	0.141413	1.55326	1.57405	1.56011	1.55669	1.49706	0.150437	1.51499	0.232795	1.63653	1.65789	1.5624	1.58216	0.178308	1.54126	1.57805	1.65309	1.54572	1.60969	0.166543	0.277	1.59495	0.113884	1.60512	1.39505	1.55851	1.70952	1.77954	1.55737	0.363242	0.169856	0.202296	1.56103	1.54709	0.281684	1.76755	1.60432
267	WAB0006774	Indica	Rainfed lowland	1.61711	0.233708	0.136387	1.53487	0.228568	1.65526	1.54823	1.57176	1.59701	0.12565	1.56422	1.56617	1.54561	1.57016	1.49786	0.141641	1.51648	0.223428	1.63105	1.68211	1.56125	1.60969	0.16917	1.56548	1.54481	1.67445	1.58833	1.60626	0.164373	0.285225	1.62751	0.116055	1.63356	1.3914	1.49226	1.66406	1.6098	1.57233	0.355132	0.171112	0.190416	1.57862	1.56617	0.276658	1.60683	1.5648
268	WAB0000067	Japonica	Upland	0.155463	1.73671	1.82215	0.119253	1.70198	0.189617	0.317208	0.182078	0.196242	1.67948	0.139128	0.160603	0.259409	0.152836	0.103604	1.81027	0.135587	1.63653	0.164487	0.196356	0.238277	0.183677	1.69341	0.161631	0.203096	0.148152	0.168827	0.164258	1.80444	1.69456	0.202753	1.79017	0.175453	0.11457	0.25267	0.141756	0.188246	0.143012	1.52173	1.56799	1.78914	0.157405	0.16026	1.66749	0.180364	0.283511
269	WABTMP31	Indica	Irrigated lowland	1.57964	0.202296	0.109658	1.62442	0.19647	1.51556	1.46176	1.63562	1.59586	0.0992632	1.63036	1.64418	1.51853	1.62648	1.58604	0.110115	1.60043	0.185505	1.58421	1.57964	1.50049	1.59347	0.145297	1.51773	1.52779	1.61528	1.58387	1.57005	0.131932	0.247187	1.60843	0.08053	1.63287	1.46565	1.45205	1.59324	1.56251	1.62876	0.33914	0.156948	0.15889	1.6443	1.62785	0.248215	1.54778	1.45799
270	WAB0018092	NERICA	Upland	0.0886401	1.63687	1.74265	0.0507168	1.60512	0.126221	0.245131	0.117768	0.128848	1.66634	0.0773317	0.0937803	0.192587	0.087041	0.0400937	1.72631	0.0728768	1.56468	0.0983494	0.132161	0.169627	0.107944	1.60283	0.0861271	0.130105	0.0841853	0.100862	0.101205	1.76618	1.60409	0.135816	1.82832	0.109201	0.0514021	0.187104	0.0687646	0.115483	0.0815581	1.45799	1.52721	1.71455	0.0914958	0.0978925	1.61471	0.106688	0.207665
271	WAB0004876	Indica	Rainfed lowland	1.48941	0.256097	0.155463	1.54515	0.228111	1.46793	1.3978	1.58901	1.55931	0.133874	1.56742	1.57508	1.49203	1.57279	1.51237	0.165743	1.53121	0.241362	1.57188	1.51865	1.58833	1.56285	0.173853	1.46622	1.47924	1.56057	1.55566	1.52504	0.175795	0.284768	1.52641	0.124165	1.5648	1.40271	1.44874	1.52459	1.49603	1.57667	0.377977	0.174425	0.198983	1.57553	1.57359	0.269576	1.48781	1.41561
272	WABTMP65	Indica	Rainfed lowland	1.63322	0.22971	0.123022	1.68862	0.197841	1.59541	1.49729	1.64213	1.58867	0.110343	1.71523	1.70518	1.55806	1.71443	1.63607	0.133988	1.6628	0.204923	1.64875	1.64053	1.5592	1.62305	0.147353	1.56091	1.57039	1.63859	1.64213	1.60238	0.147239	0.261466	1.65423	0.086584	1.84545	1.51796	1.52859	1.66063	1.61003	1.71752	0.350106	0.15592	0.182192	1.70735	1.70884	0.251985	1.60135	1.48952
273	WABTMP98	Indica	Irrigated lowland	1.57199	0.237935	0.138786	1.65538	0.234394	1.54869	1.46222	1.58044	1.57816	0.13079	1.62328	1.67148	1.51659	1.63916	1.61117	0.144726	1.62911	0.215546	1.59609	1.59564	1.48312	1.58833	0.167457	1.54401	1.52516	1.60809	1.56845	1.58741	0.173282	0.272774	1.58536	0.115483	1.63539	1.50654	1.49306	1.57976	1.55908	1.64258	0.360272	0.150094	0.194414	1.6572	1.62956	0.26592	1.56091	1.51179
274	WAB0019752	NERICA	Rainfed lowland	1.54138	0.179222	0.0766463	1.94529	0.160603	1.48621	1.42361	1.56228	1.53692	0.0641956	1.74584	1.81758	1.51556	1.74379	1.86693	0.0809869	1.82386	0.156719	1.57976	1.55052	1.4653	1.56114	0.110001	1.47467	1.47558	1.58798	1.53829	1.53144	0.100748	0.20755	1.57016	0.0487749	1.6644	1.69227	1.4364	1.58159	1.51339	1.75555	0.303273	0.162202	0.129762	1.7479	1.74105	0.19807	1.50882	1.43777
275	WAB0030282	Indica	Rainfed lowland	1.5367	0.319836	0.227654	1.50083	0.310126	1.55189	1.48849	1.51636	1.51088	0.210406	1.50928	1.56765	1.50917	1.51888	1.45228	0.235536	1.48392	0.309327	1.59427	1.61974	1.53304	1.52813	0.243075	1.49089	1.51454	1.58467	1.51888	1.54835	0.245588	0.356845	1.55634	0.20538	1.58136	1.3537	1.47547	1.60877	1.5536	1.51979	0.43966	0.248329	0.28294	1.51853	1.51374	0.363584	1.54732	1.47787
276	WABTMP125	Indica	Rainfed lowland	1.65423	0.21943	0.129305	1.54663	0.214632	1.61414	1.49889	1.57165	1.56777	0.114798	1.56331	1.57359	1.56011	1.56674	1.50608	0.134331	1.5327	0.207893	1.63881	1.68119	1.56788	1.61471	0.151122	1.59541	1.5544	1.64315	1.61003	1.60615	0.155691	0.270832	1.59998	0.0985779	1.59975	1.40145	1.51157	1.67994	1.62145	1.56697	0.349192	0.166771	0.182763	1.55726	1.56377	0.256668	1.61003	1.5263
277	WABTMP126	Indica	Rainfed lowland	1.61117	0.22754	0.136159	1.53875	0.222057	1.59255	1.53007	1.57736	1.56845	0.12565	1.56491	1.57336	1.55497	1.564	1.49409	0.144726	1.5263	0.223542	1.62385	1.65823	1.57131	1.60398	0.158661	1.59906	1.61151	1.67422	1.58364	1.59804	0.16106	0.288195	1.64475	0.109429	1.59975	1.39642	1.5247	1.74402	1.63287	1.56571	0.350334	0.180936	0.193615	1.55531	1.55566	0.26375	1.61905	1.54355
278	WAB0019698	NERICA	Rainfed lowland	1.5327	0.174653	0.0756183	1.85665	0.152265	1.47981	1.40499	1.55726	1.52219	0.0620252	1.71455	1.76435	1.50505	1.71843	1.8972	0.0782455	1.85002	0.160717	1.56125	1.5496	1.45628	1.52779	0.100634	1.45617	1.45948	1.56605	1.5231	1.50517	0.0959507	0.204695	1.55177	0.0419213	1.64395	1.6925	1.42875	1.56023	1.50677	1.72654	0.293106	0.179679	0.125535	1.70438	1.71363	0.19647	1.49672	1.41699
279	WAB0003660	Indica	Irrigated lowland	1.53293	0.272203	0.17511	1.52607	0.265349	1.55292	1.43366	1.56936	1.53761	0.160717	1.53601	1.55657	1.53658	1.53704	1.48872	0.184933	1.50905	0.245816	1.56936	1.58718	1.49386	1.55486	0.211663	1.50802	1.52527	1.57405	1.59632	1.77143	0.200126	0.312982	1.59701	0.148152	1.56605	1.41002	1.52859	1.57759	1.54298	1.53692	0.362899	0.197042	0.232452	1.53704	1.53178	0.306585	1.53521	1.5022
280	WAB0006898	Indica	Rainfed lowland	1.55086	0.306128	0.210063	1.56994	0.289794	1.53384	1.49569	1.53384	1.53761	0.200126	1.5648	1.6034	1.54115	1.57622	1.52721	0.215432	1.54823	0.29482	1.60477	1.58478	1.50403	1.52859	0.24376	1.49626	1.51568	1.62739	1.53544	1.59472	0.232338	0.346679	1.59838	0.184477	1.58421	1.43698	1.48095	1.61071	1.56571	1.57736	0.412359	0.221029	0.269005	1.58296	1.57199	0.333543	1.56068	1.53007
281	WAB0017309	Indica	Irrigated lowland	1.40214	0.268776	0.175453	1.35724	0.253698	1.46919	1.37632	1.43161	1.44794	0.169627	1.45936	1.39631	1.38272	1.4532	1.31624	0.183563	1.34834	0.249243	1.45045	1.4163	1.39974	1.442	0.19647	1.45045	1.44657	1.45891	1.44897	1.41047	0.205037	0.296191	1.45103	0.138557	1.46028	1.22554	1.37803	1.46016	1.41013	1.45788	0.395911	0.182763	0.227426	1.45822	1.45285	0.28294	1.40671	1.36878
282	WAB0000054	Japonica	Upland	0.189274	1.71752	1.7551	0.161745	1.63619	0.229368	0.351362	0.231424	0.242618	1.68679	0.18699	0.210749	0.303615	0.203552	0.146553	1.75121	0.176938	1.58798	0.20835	0.242504	0.265692	0.20915	1.68245	0.197384	0.242618	0.186304	0.211091	0.20618	1.75464	1.65972	0.256896	1.71763	0.224342	0.157862	0.307385	0.181849	0.230738	0.196242	1.54538	1.61506	1.80673	0.202068	0.20618	1.64715	0.2224	0.31481
283	WAB0008009	Japonica	Upland	0.118111	1.71272	1.81335	0.0844137	1.65503	0.145525	0.27997	0.144383	0.164258	1.72654	0.109429	0.128505	0.219087	0.123708	0.0648809	1.79919	0.105546	1.63527	0.130219	0.155234	0.199555	0.134788	1.68736	0.128848	0.171683	0.112057	0.128277	0.128277	1.8089	1.67502	0.165286	1.86613	0.139928	0.0798447	0.232338	0.0996059	0.155806	0.114684	1.53133	1.60352	1.78799	0.12188	0.12862	1.66097	0.14701	0.249243
284	WABTMP102	Indica	Rainfed lowland	1.55806	0.260894	0.168485	1.53601	0.263522	1.51945	1.45925	1.59152	1.59929	0.161631	1.55988	1.56411	1.52493	1.55497	1.49717	0.173853	1.51259	0.242961	1.57279	1.57131	1.49306	1.56023	0.196013	1.5247	1.5215	1.60455	1.55486	1.56148	0.1951	0.301673	1.54321	0.146667	1.54766	1.41379	1.52961	1.57942	1.53532	1.5576	0.388829	0.190759	0.223314	1.57268	1.55154	0.293792	1.52584	1.4637
285	WABTMP35	Indica	Irrigated lowland	1.53635	0.316751	0.213833	1.503	0.283968	1.63287	1.52002	1.55166	1.56594	0.20538	1.52973	1.54595	1.51693	1.53373	1.45902	0.228111	1.4934	0.304072	1.6443	1.62248	1.61551	1.55132	0.233708	1.49752	1.53258	1.55189	1.55349	1.56	0.238163	0.339483	1.55988	0.179336	1.65789	1.37678	1.49923	1.57074	1.56902	1.53898	0.433149	0.238392	0.263179	1.53692	1.53624	0.344851	1.56045	1.48141
286	WAB0036890B	Indica	Irrigated lowland	1.58307	0.237021	0.13673	1.56091	0.212234	1.54355	1.48095	1.59449	1.5552	0.121423	1.59918	1.66634	1.52938	1.60592	1.51636	0.146439	1.54241	0.208464	1.60649	1.61209	1.51876	1.56799	0.163801	1.52036	1.55886	1.63367	1.55748	1.5648	0.158204	0.271746	1.57725	0.105203	1.6146	1.4099	1.48541	1.61083	1.58775	1.60774	0.365983	0.159347	0.18836	1.60774	1.59781	0.267177	1.56845	1.47376
287	WABTMP115	NERICA	Irrigated lowland	1.54561	0.176138	0.0715061	1.91045	0.154892	1.49055	1.42704	1.56594	1.53441	0.060883	1.72768	1.79359	1.51853	1.72803	1.83323	0.0766463	1.8057	0.154549	1.58284	1.55497	1.46896	1.56434	0.109201	1.47947	1.48289	1.59164	1.53681	1.53133	0.0957222	0.202981	1.57233	0.0446627	1.66223	1.6716	1.44063	1.5857	1.51636	1.73568	0.298932	0.15512	0.127706	1.73202	1.72254	0.195442	1.51157	1.44154
288	WAB0019705	NERICA	Rainfed lowland	1.53133	0.169513	0.0692215	1.86304	0.146211	1.47387	1.39848	1.55794	1.51945	0.0514021	1.71934	1.76926	1.50151	1.72346	1.90725	0.0732195	1.86521	0.154435	1.55703	1.54321	1.44828	1.52436	0.0961791	1.44668	1.45845	1.55703	1.51853	1.5022	0.0898966	0.199212	1.54892	0.0354104	1.64247	1.6973	1.42521	1.55714	1.50368	1.73271	0.289223	0.175681	0.119367	1.70804	1.71889	0.190987	1.49317	1.41127
289	WAB0019750	NERICA	Rainfed lowland	1.11862	0.674396	0.580501	1.34228	0.613285	1.08093	1.11611	1.13393	1.14033	0.527843	1.25079	1.3079	1.16123	1.2533	1.2782	0.598092	1.30539	0.606431	1.14661	1.13199	1.11337	1.13839	0.572391	1.06699	1.09715	1.14501	1.11234	1.10469	0.58073	0.658747	1.15609	0.533783	1.20829	1.19036	1.09441	1.12559	1.1056	1.25924	0.725684	0.559826	0.606659	1.25958	1.26232	0.652008	1.10275	1.11074
290	WABTMP132	Indica	Irrigated lowland	1.41996	0.393169	0.297561	1.44783	0.371695	1.41699	1.36935	1.44463	1.45662	0.283511	1.45194	1.47947	1.40156	1.44783	1.41082	0.301102	1.43069	0.357416	1.46633	1.46268	1.39163	1.46587	0.312411	1.38797	1.40099	1.46005	1.43401	1.4428	0.323148	0.426866	1.44726	0.279513	1.48826	1.30344	1.36456	1.44394	1.42475	1.45262	0.491519	0.306471	0.352961	1.47022	1.45799	0.414758	1.42304	1.34594
291	WAB0019627	NERICA	Upland	0.161288	1.78126	1.80696	0.123137	1.63676	0.195214	0.327603	0.187218	0.212462	1.66052	0.148381	0.169627	0.270375	0.163116	0.102576	1.83871	0.141756	1.66657	0.17134	0.198983	0.240676	0.191787	1.6981	0.162317	0.212576	0.149295	0.168942	0.168142	1.76812	1.68382	0.213947	1.73339	0.18322	0.115483	0.265349	0.141527	0.198869	0.153864	1.55326	1.62157	1.77851	0.162431	0.169741	1.65206	0.189959	0.282826
292	WAB0019726	NERICA	Rainfed lowland	1.54686	0.221829	0.120852	1.59792	0.201154	1.51294	1.45754	1.62214	1.5929	0.113199	1.62099	1.62454	1.54743	1.61665	1.56559	0.127363	1.57759	0.191559	1.60272	1.57108	1.48849	1.62168	0.151808	1.52779	1.54081	1.60592	1.58775	1.55474	0.15215	0.260894	1.59312	0.0961791	1.64007	1.43995	1.46633	1.58855	1.54081	1.62077	0.345765	0.162545	0.181278	1.63322	1.62099	0.256325	1.52938	1.46793
293	WAB0000030	Japonica	Upland	0.121309	1.76469	1.85002	0.0852133	1.66189	0.160603	0.28888	0.159804	0.174881	1.72848	0.11594	0.132503	0.237706	0.123708	0.0752756	1.85265	0.107716	1.67537	0.143583	0.168371	0.214404	0.156148	1.69638	0.136273	0.184362	0.120852	0.149752	0.145525	1.85105	1.69296	0.181164	1.82261	0.148609	0.0862414	0.231195	0.111143	0.157633	0.115369	1.55063	1.58764	1.8137	0.127706	0.132503	1.6989	0.149866	0.251299
294	WAB0037215	ARICA	Lowland mangrove	1.56834	0.236907	0.135245	1.60752	0.214747	1.50928	1.44646	1.60363	1.58924	0.121994	1.62054	1.62853	1.53018	1.60889	1.57222	0.144383	1.57588	0.216803	1.60763	1.56114	1.50323	1.59655	0.156834	1.5488	1.51888	1.59107	1.62374	1.54778	0.155691	0.267291	1.58296	0.102005	1.62351	1.44726	1.46805	1.5913	1.52904	1.61928	0.363128	0.174881	0.19647	1.62853	1.61346	0.256554	1.53167	1.45502
295	WAB0037078	Indica	Irrigated lowland	1.65572	0.205494	0.117197	1.56856	0.203667	1.64475	1.56525	1.5929	1.5841	0.107716	1.58478	1.60169	1.60866	1.58501	1.52801	0.118225	1.54069	0.205723	1.72037	1.70609	1.64898	1.60672	0.143241	1.56103	1.58696	1.76926	1.60569	1.64955	0.138329	0.261237	1.67514	0.0825861	1.63664	1.4155	1.54423	1.88726	1.65561	1.58661	0.341196	0.151465	0.173397	1.5857	1.57656	0.248672	1.65858	1.60318
296	WABTMP69	Indica	Rainfed lowland	1.60752	0.237021	0.129762	1.63801	0.22023	1.60135	1.48586	1.61574	1.58958	0.122337	1.67788	1.67422	1.5255	1.69227	1.60066	0.141299	1.62545	0.215089	1.67	1.63847	1.59883	1.59461	0.161517	1.54663	1.54732	1.65572	1.61506	1.63493	0.16106	0.273459	1.62773	0.102462	1.81267	1.48301	1.5367	1.64555	1.63299	1.69387	0.360957	0.159804	0.189388	1.6957	1.68588	0.262379	1.62317	1.50311
297	WAB0004845	Indica	Rainfed lowland	1.60694	0.243532	0.145525	1.63607	0.227883	1.58033	1.48198	1.66486	1.59461	0.136387	1.66189	1.66372	1.55691	1.66463	1.59678	0.151693	1.62328	0.230853	1.62831	1.64555	1.51042	1.59689	0.173739	1.5343	1.56971	1.67297	1.60352	1.65972	0.169741	0.284654	1.66486	0.116968	1.68188	1.50106	1.54892	1.67685	1.60512	1.66966	0.359472	0.181735	0.203781	1.66063	1.66314	0.283054	1.59358	1.5006
298	WAB0019703	NERICA	Rainfed lowland	1.51511	0.209492	0.110457	1.8547	0.182535	1.46519	1.41402	1.53567	1.51613	0.0994917	1.69182	1.75555	1.49797	1.69696	1.81073	0.113427	1.81507	0.194643	1.55303	1.52961	1.446	1.53178	0.134331	1.4524	1.45194	1.56217	1.50437	1.50277	0.13376	0.238506	1.5472	0.0808727	1.62431	1.69501	1.41093	1.55863	1.49409	1.70004	0.312868	0.192472	0.162088	1.70746	1.69479	0.227883	1.48164	1.42407
299	WABTMP67	Indica	Rainfed lowland	1.02724	0.663659	0.583129	1.10595	0.612828	1.05123	1.05077	1.08813	1.07842	0.558227	1.104	1.11303	1.07213	1.11611	1.08607	0.594094	1.09863	0.593295	1.08082	1.07465	1.07979	1.05591	0.571249	1.0333	1.05854	1.07659	1.0598	1.05123	0.584271	0.6937	1.10446	0.540636	1.19173	1.01354	1.03878	1.08013	1.06151	1.11531	0.726598	0.719059	0.634531	1.11017	1.1088	0.648581	1.05374	1.063
300	WAB0000026	Japonica	Upland	0.237249	1.74185	1.71626	0.204238	1.60797	0.270147	0.397967	0.270604	0.283283	1.67171	0.231195	0.251985	0.345879	0.246159	0.183106	1.72928	0.223542	1.58033	0.25564	0.278828	0.312639	0.262037	1.6074	0.243989	0.294477	0.231995	0.249129	0.25187	1.6612	1.66931	0.299617	1.62899	0.270033	0.193158	0.355703	0.230624	0.284996	0.237135	1.57348	1.61288	1.72917	0.242504	0.247987	1.62739	0.278828	0.362099
301	WAB0018262	Japonica	Upland	0.197156	1.71683	1.70838	0.168371	1.68096	0.232909	0.369867	0.239991	0.261922	1.57233	0.193843	0.212691	0.310469	0.206637	0.154778	1.71329	0.186304	1.56502	0.217488	0.243875	0.286824	0.233937	1.65047	0.208693	0.262494	0.200583	0.220915	0.21943	1.69821	1.66611	0.258153	1.68827	0.224342	0.154092	0.306357	0.195785	0.24079	0.198983	1.56914	1.50631	1.70061	0.209721	0.213148	1.64612	0.23428	0.329431
302	WAB0019719	NERICA	Rainfed lowland	1.49203	0.175681	0.0848706	1.65995	0.149866	1.40214	1.39117	1.47456	1.47033	0.0670512	1.57428	1.58456	1.43081	1.58102	1.64224	0.0849849	1.64647	0.15295	1.48175	1.46839	1.40408	1.49146	0.109658	1.41984	1.43355	1.49455	1.46884	1.44748	0.104175	0.199555	1.47878	0.0507168	1.52767	1.53578	1.37324	1.48461	1.47878	1.58421	0.297104	0.17431	0.136387	1.58638	1.57039	0.20835	1.46016	1.36456
303	WAB0018053	NERICA	Upland	0.109315	1.44646	1.51556	0.139014	1.33885	0.140728	0.263636	0.159575	0.17294	1.4725	0.102462	0.119025	0.218402	0.110914	0.136387	1.5207	0.134559	1.37118	0.134559	0.150437	0.182992	0.151008	1.38043	0.125992	0.175338	0.112628	0.137415	0.124622	1.44726	1.43366	0.183905	1.48586	0.138329	0.113199	0.195214	0.111143	0.140499	0.103832	1.29373	1.75418	1.51248	0.111714	0.113999	1.34605	0.131133	0.225827
304	WABTMP113	NERICA	Upland	0.12485	1.84991	1.89388	0.0869267	1.65298	0.160375	0.282483	0.152607	0.170655	1.73054	0.113542	0.131818	0.237135	0.125535	0.0749329	1.94597	0.109087	1.7238	0.136958	0.165172	0.20755	0.150894	1.6981	0.129076	0.185733	0.1108	0.143469	0.135587	1.80319	1.71043	0.180022	1.80399	0.149295	0.0860129	0.231995	0.106688	0.163345	0.116968	1.55966	1.62956	1.79953	0.12782	0.133303	1.67834	0.155463	0.2497
305	WAB0019738	NERICA	Rainfed lowland	1.64875	0.191444	0.102804	1.58947	0.192929	1.64019	1.55646	1.59701	1.59004	0.0961791	1.60032	1.62591	1.62979	1.59804	1.54835	0.104289	1.55703	0.190873	1.73888	1.70095	1.65206	1.60934	0.133646	1.56674	1.59678	1.78594	1.60238	1.67046	0.125878	0.246616	1.70141	0.0700211	1.65446	1.43972	1.54389	1.93306	1.65983	1.60238	0.329316	0.140042	0.158547	1.60123	1.59552	0.239991	1.66006	1.63048
306	WAB0007150	Indica	Rainfed lowland	1.43229	0.314124	0.2224	1.31921	0.301102	1.43081	1.40316	1.35359	1.37278	0.212234	1.39048	1.35964	1.38443	1.38489	1.27991	0.234851	1.31612	0.28968	1.41561	1.45662	1.36478	1.37289	0.246502	1.37849	1.45925	1.41584	1.34811	1.40316	0.238163	0.348278	1.39368	0.194757	1.37004	1.1875	1.47044	1.45023	1.46302	1.38295	0.422069	0.228568	0.276658	1.37564	1.37643	0.349306	1.45776	1.3818
307	WABTMP111	Indica	Rainfed lowland	1.48735	0.22457	0.122794	1.47616	0.204466	1.4974	1.40705	1.53864	1.53464	0.110115	1.53156	1.5078	1.45491	1.52733	1.43937	0.135473	1.46416	0.20835	1.54652	1.49843	1.48918	1.54492	0.142669	1.51968	1.5094	1.53738	1.55554	1.52733	0.139585	0.257125	1.5311	0.0914958	1.56445	1.34251	1.44737	1.53453	1.49911	1.5327	0.339483	0.158319	0.173625	1.52927	1.52664	0.251414	1.48449	1.40716
308	WAB0016078	Indica	Irrigated lowland	1.5568	0.304529	0.213604	1.53578	0.287395	1.56639	1.46622	1.58775	1.56251	0.203781	1.53007	1.57885	1.50905	1.5512	1.48084	0.220915	1.53098	0.298132	1.55497	1.61871	1.49683	1.65344	0.241704	1.47981	1.51374	1.54469	1.56799	1.5809	0.239306	0.357188	1.55223	0.188018	1.58204	1.37838	1.50745	1.56502	1.60158	1.55086	0.44914	0.23428	0.268205	1.55234	1.54138	0.324405	1.58981	1.48609
309	WABTMP117	Indica	Rainfed lowland	1.52059	0.246502	0.148609	1.50026	0.226398	1.53213	1.39825	1.57542	1.52961	0.134217	1.54606	1.53555	1.50928	1.55394	1.46382	0.159918	1.48781	0.230967	1.5833	1.55851	1.52322	1.56731	0.175681	1.52413	1.53635	1.55223	1.59701	1.55166	0.166657	0.30373	1.56891	0.119938	1.5785	1.36284	1.47341	1.54743	1.50871	1.55463	0.372037	0.18539	0.204238	1.5512	1.55143	0.275972	1.49854	1.41893
310	WABTMP73	ARICA	Rainfed lowland	1.57793	0.200354	0.100748	1.56765	0.18916	1.5833	1.46313	1.59278	1.54675	0.0943515	1.60272	1.61071	1.54492	1.59746	1.52984	0.10646	1.55086	0.188817	1.6612	1.63893	1.55577	1.56023	0.13593	1.50871	1.52824	1.66394	1.56571	1.62511	0.126563	0.250842	1.62294	0.0757325	1.6154	1.42601	1.48198	1.68987	1.57211	1.6074	0.328174	0.133874	0.157747	1.59461	1.59861	0.24079	1.57074	1.48963
311	WAB0030297	Indica	Irrigated lowland	1.57074	0.264321	0.16483	1.60763	0.243646	1.58478	1.4797	1.62602	1.58947	0.156719	1.61711	1.64898	1.58079	1.61917	1.56731	0.170998	1.58216	0.247758	1.64384	1.63345	1.54538	1.61711	0.184591	1.54172	1.53178	1.63779	1.57485	1.57713	0.189046	0.308299	1.61003	0.137187	1.64715	1.45342	1.47159	1.62842	1.56674	1.62305	0.380147	0.209949	0.217602	1.63607	1.61688	0.304986	1.5552	1.46165
312	WAB0030296	Indica	Irrigated lowland	1.54264	0.288994	0.197841	1.54846	0.26752	1.57119	1.48838	1.56617	1.55337	0.183334	1.53978	1.5857	1.54184	1.54172	1.50837	0.201953	1.52173	0.289565	1.61745	1.6459	1.57051	1.57313	0.216803	1.49363	1.52927	1.62134	1.53955	1.56023	0.225827	0.327603	1.61391	0.174539	1.6299	1.39494	1.46599	1.66874	1.55257	1.54526	0.424924	0.226284	0.259181	1.54995	1.54823	0.333771	1.55234	1.49546
313	WAB0036901	Indica	Irrigated lowland	1.56411	0.265235	0.171226	1.56559	0.251185	1.54846	1.4524	1.64144	1.59609	0.161403	1.58707	1.5913	1.53818	1.58821	1.52996	0.177394	1.53875	0.255412	1.61734	1.60249	1.52984	1.59461	0.193615	1.51636	1.54172	1.59689	1.64612	1.60797	0.174539	0.30807	1.6154	0.137643	1.61437	1.4211	1.50825	1.60375	1.57153	1.58753	0.382546	0.204238	0.220572	1.59918	1.58775	0.298475	1.56811	1.47364
314	WABTMP87	Indica	Rainfed lowland	1.53544	0.255754	0.170198	1.50825	0.266377	1.47239	1.4396	1.45594	1.47113	0.15078	1.46096	1.48255	1.50483	1.4725	1.48769	0.173968	1.48267	0.248215	1.53361	1.52687	1.46096	1.47398	0.197042	1.46736	1.48644	1.61574	1.48724	1.50106	0.189388	0.291964	1.52322	0.146096	1.50026	1.38694	1.47079	1.57039	1.56365	1.47124	0.381404	0.247416	0.219087	1.47501	1.45959	0.301673	1.552	1.58261
315	WABTMP127	Japonica	Upland	0.106117	1.74767	1.86544	0.074476	1.66611	0.142098	0.278371	0.13673	0.154549	1.7142	0.0977783	0.11971	0.223771	0.111714	0.0616826	1.84008	0.0973214	1.6483	0.121423	0.147924	0.197042	0.13673	1.70187	0.116283	0.156834	0.104518	0.126906	0.12405	1.85013	1.69661	0.159004	1.83791	0.129648	0.0708207	0.208578	0.0957222	0.146439	0.103147	1.54549	1.57964	1.81587	0.117083	0.119025	1.68348	0.138672	0.247073
316	WABTMP77	Japonica	Upland	0.141756	1.62008	1.6403	0.102576	1.64921	0.1662	0.299275	0.170198	0.190531	1.53304	0.119139	0.143583	0.24239	0.131932	0.0828146	1.65035	0.11891	1.51202	0.147924	0.174653	0.214404	0.1662	1.82398	0.149523	0.202981	0.135702	0.151351	0.150437	1.64087	1.59838	0.197498	1.65252	0.161174	0.0868125	0.249129	0.125079	0.172368	0.123936	1.48598	1.45708	1.63367	0.135131	0.138215	1.57942	0.165401	0.269347
317	WAB0031829	Indica	Irrigated lowland	1.64624	0.226969	0.130561	1.55212	0.211548	1.63573	1.54572	1.60043	1.60637	0.118111	1.56754	1.58284	1.57759	1.56754	1.50471	0.137872	1.52356	0.211206	1.64361	1.69124	1.57336	1.67091	0.165058	1.60626	1.58261	1.65344	1.60797	1.6307	0.156262	0.272888	1.62317	0.103947	1.60706	1.39574	1.52105	1.68508	1.62476	1.57062	0.352504	0.158661	0.188817	1.57873	1.56571	0.267748	1.62145	1.53818
318	WABTMP43	Indica	Irrigated lowland	1.56719	0.207893	0.0993775	1.71695	0.187332	1.55154	1.43458	1.5929	1.54526	0.0872694	1.84625	1.70609	1.51625	1.837	1.67971	0.106688	1.70655	0.186533	1.58924	1.57085	1.47524	1.56959	0.121994	1.50688	1.52459	1.60912	1.55474	1.55177	0.123365	0.231881	1.57485	0.0691073	1.65743	1.54503	1.46439	1.58833	1.54949	1.85048	0.323833	0.131247	0.155349	1.83871	1.83985	0.225827	1.54618	1.44794
319	WAB0019891	Indica	Irrigated lowland	1.53795	0.21132	0.118111	1.49603	0.218859	1.52619	1.45217	1.51968	1.55828	0.109315	1.5287	1.52447	1.50448	1.52893	1.44509	0.128391	1.46713	0.196128	1.52938	1.56171	1.45548	1.58376	0.150894	1.8651	1.53932	1.57702	1.56765	1.53053	0.151808	0.258496	1.56183	0.0996059	1.55497	1.34925	1.47821	1.59461	1.53304	1.52938	0.34131	0.145525	0.175567	1.54126	1.52333	0.251071	1.51865	1.47044
320	WAB0003684	Indica	Irrigated lowland	1.55943	0.265235	0.172026	1.5648	0.243303	1.52699	1.45799	1.59255	1.54343	0.166086	1.58433	1.58993	1.50711	1.58376	1.52253	0.174653	1.552	0.259067	1.57405	1.59781	1.48415	1.57999	0.197727	1.51202	1.53338	1.56868	1.56936	1.54686	0.19133	0.293678	1.57713	0.143469	1.58547	1.42201	1.5062	1.56697	1.52653	1.58821	0.391799	0.190873	0.227197	1.59004	1.5841	0.290251	1.51168	1.454
321	WAB0037213	ARICA	Irrigated lowland	1.55908	0.241704	0.158547	1.48564	0.232566	1.50688	1.44726	1.69399	1.54766	0.156948	1.53704	1.52059	1.47067	1.53087	1.43835	0.159689	1.47421	0.239877	1.52459	1.57405	1.45411	1.50563	0.182535	1.48118	1.50551	1.56936	1.51819	1.51671	0.173054	0.277343	1.5199	0.123251	1.56274	1.33623	1.48461	1.54172	1.53384	1.53532	0.361186	0.179679	0.21052	1.5231	1.53692	0.295277	1.53475	1.43332
322	WAB0006875	Japonica	Upland	0.109087	1.77714	1.90028	0.0720772	1.65686	0.147581	0.279171	0.142555	0.155463	1.74687	0.0984636	0.116169	0.218174	0.110457	0.056885	1.8707	0.0922954	1.69102	0.119025	0.15295	0.194072	0.137415	1.7134	0.112399	0.166771	0.0985779	0.120509	0.118225	1.81107	1.75178	0.161745	1.81986	0.126107	0.0718488	0.213833	0.0929808	0.147124	0.100977	1.56982	1.62888	1.79805	0.110457	0.118339	1.68359	0.139585	0.244331
323	WAB0006907	Japonica	Upland	0.129648	1.83106	1.90462	0.089097	1.65892	0.159918	0.286595	0.154549	0.169056	1.73191	0.116626	0.133189	0.235422	0.129076	0.0773317	1.92175	0.111828	1.71432	0.142098	0.1662	0.210178	0.151237	1.69467	0.12702	0.183334	0.112514	0.142441	0.136615	1.81118	1.71409	0.176938	1.8057	0.147353	0.087041	0.229368	0.107944	0.164944	0.122566	1.57074	1.63493	1.80559	0.130333	0.137301	1.68473	0.156719	0.249586
324	WAB0000025	Japonica	Upland	0.352619	1.53738	1.54332	0.314238	1.45308	0.387801	0.50317	0.382432	0.401508	1.48369	0.351362	0.371123	0.455423	0.366212	0.290022	1.51282	0.328745	1.39654	0.366783	0.391227	0.419556	0.381747	1.45902	0.363128	0.406762	0.353989	0.362099	0.363927	1.49352	1.52516	0.41453	1.45548	0.392141	0.286367	0.462848	0.352733	0.405163	0.358901	1.52699	1.48141	1.57485	0.364612	0.367811	1.47958	0.402193	0.477811
325	WABTMP79	Indica	Rainfed lowland	1.51339	0.254498	0.161745	1.44885	0.243189	1.50985	1.44988	1.49295	1.51294	0.142898	1.47741	1.49443	1.47753	1.48072	1.41253	0.170198	1.43126	0.23428	1.51933	1.54401	1.45274	1.53601	0.18916	1.54526	1.50711	1.55063	1.57885	1.51899	0.188703	0.286481	1.54618	0.136044	1.53053	1.31532	1.47181	1.57348	1.51785	1.48278	0.359472	0.179565	0.214404	1.48244	1.47261	0.284197	1.50917	1.45514
326	WABTMP94	Japonica	Upland	0.116283	1.6877	1.7792	0.0753898	1.64224	0.146325	0.272089	0.144954	0.155463	1.64795	0.0961791	0.118682	0.219087	0.108287	0.0569993	1.77269	0.0934377	1.59712	0.126678	0.153635	0.192472	0.138215	1.78274	0.119824	0.167685	0.108516	0.126563	0.121994	1.73088	1.6355	0.169741	1.74367	0.134217	0.0697927	0.225141	0.100063	0.145639	0.0999486	1.50049	1.55349	1.71535	0.108059	0.114912	1.62237	0.136044	0.245931
327	WAB0015977	Indica	Irrigated lowland	1.53224	0.20024	0.10486	1.49066	0.198983	1.49443	1.41641	1.53761	1.52253	0.0940088	1.52287	1.51842	1.4709	1.52116	1.45479	0.11377	1.46348	0.185733	1.54264	1.54126	1.4645	1.53407	0.131475	1.53087	1.50688	1.53144	1.57211	1.54321	0.117996	0.242847	1.53567	0.072991	1.54481	1.35679	1.45468	1.55234	1.51431	1.52219	0.333314	0.136159	0.155806	1.52162	1.51625	0.234622	1.51533	1.42224
328	WAB0004324	Indica	Irrigated lowland	1.5046	0.180936	0.085556	1.49477	0.178651	1.47547	1.41424	1.47593	1.50563	0.0803016	1.50414	1.50254	1.46736	1.50425	1.45034	0.0957222	1.46827	0.162659	1.48678	1.50837	1.41584	1.53041	0.11377	1.77794	1.48815	1.53704	1.51728	1.49009	0.118111	0.222171	1.51853	0.0639671	1.51488	1.3537	1.42087	1.54561	1.48849	1.5046	0.306814	0.12862	0.144154	1.51636	1.4966	0.216232	1.47604	1.42532
329	WAB0019713B	NERICA	Rainfed lowland	1.5857	0.266492	0.16997	1.57199	0.244217	1.57622	1.45776	1.58775	1.58353	0.156148	1.59232	1.59061	1.58364	1.59495	1.53555	0.175453	1.55223	0.252099	1.64201	1.63287	1.57302	1.58284	0.199098	1.55314	1.56971	1.66726	1.60158	1.60169	0.184591	0.312753	1.94494	0.131247	1.64453	1.43286	1.51157	1.68668	1.59152	1.59586	0.391456	0.212005	0.224228	1.59929	1.58193	0.305443	1.57805	1.54264
330	WAB0019730B	NERICA	Rainfed lowland	1.59575	0.230167	0.12565	1.88269	0.202182	1.54001	1.48404	1.62088	1.5865	0.110572	1.79245	1.87275	1.5761	1.80262	1.8394	0.128848	1.84111	0.206408	1.64064	1.60912	1.52539	1.60329	0.153978	1.52584	1.53407	1.6475	1.59301	1.58536	0.14781	0.254955	1.63504	0.0933234	1.73911	1.7021	1.49889	1.63881	1.57428	1.81427	0.349535	0.151122	0.178194	1.81073	1.79576	0.248786	1.56822	1.49523
	Minimum	0																	% frequency	Frequency count
	Maximum	1.95774																< 0.250	0.260947	13802
	Average	1.04913																0.251-0.500	0.0738297	3905
																		0.501-1.000	0.0259586	1373
																		> 1.000	0.639265	33812
																		Total	1	52892
																		Expected pairs		54615
																		Difference		-1723
[truncated: 284 more columns]

## Sheet: 172 indica
Supplementary Table S3 (b) Relative kinship coefficient between pair of 172 indica genotypes based on 13,205 of the 15,020 SNPs that were polymorphic within indica.
S/N	Accession number	1	2	3	4	5	6	7	8	9	10	11	12	13	14	15	16	17	18	19	20	21	22	23	24	25	26	27	28	29	30	31	32	33	34	35	36	37	38	39	40	41	42	43	44	45	46	47	48
1	WAB0003712
2	WABTMP40	1.58399
3	WAB0002265	1.48779	1.47127
4	WAB0004879	1.53407	1.53978	1.41589
5	WABTMP45	1.55739	1.53674	1.41589	1.58994
6	WAB0016249	1.56164	1.5003	1.43241	1.56091	1.72562
7	WABTMP124	1.5133	1.51002	1.41977	1.49277	1.49642	1.5433
8	WABTMP42	1.55703	1.53723	1.41285	1.58156	1.90198	1.74141	1.49957
9	WAB0004896	1.59468	1.60391	1.49204	1.55946	1.58168	1.59893	1.5546	1.57974
10	WABTMP88	1.66124	1.81623	1.53638	1.60622	1.55946	1.57877	1.56893	1.56249	1.66598
11	WAB0004841	1.51269	1.54318	1.44953	1.47322	1.46884	1.48743	1.48038	1.47055	1.73728	1.58593
12	WABTMP30	1.57099	1.55205	1.45026	1.59201	1.5563	1.56383	1.48621	1.56055	1.5563	1.59432	1.48621
13	WAB0006850A	1.51087	1.48476	1.41419	1.47468	1.49119	1.48706	1.48306	1.48391	1.49362	1.51002	1.4188	1.55545
14	WAB0004848	1.53371	1.5003	1.49909	1.51622	1.51099	1.49156	1.4754	1.5048	1.52703	1.56541	1.46569	1.5116	1.4997
15	WAB0004838	1.57682	1.58411	1.49824	1.59091	1.5863	1.59334	1.61168	1.58472	1.66999	1.64302	1.57427	1.56079	1.54634	1.54367
16	WAB0004489	1.55278	1.53067	1.39317	1.58314	1.55107	1.5501	1.48476	1.54658	1.57403	1.57622	1.50079	1.61448	1.52557	1.53188	1.56407
17	WAB0004728	1.56784	1.58253	1.43095	1.54452	1.5331	1.5495	1.5133	1.52618	1.60075	1.62322	1.50079	1.55472	1.49897	1.51391	1.61411	1.57573
18	WABTMP57	1.5846	1.58691	1.45986	1.60549	1.68177	1.69889	1.51136	1.69817	1.66306	1.6276	1.57391	1.58095	1.515	1.52836	1.63853	1.59954	1.55557
19	WAB0026474	1.51124	1.48828	1.40034	1.4918	1.44431	1.46277	1.45694	1.45682	1.50917	1.55035	1.43228	1.45536	1.43289	1.50553	1.49277	1.47601	1.51136	1.48706
20	WAB0002367	1.62298	1.61363	1.52678	1.56966	1.57525	1.59626	1.6061	1.57124	1.71493	1.6757	1.6197	1.58472	1.56772	1.57172	1.76546	1.57537	1.6412	1.62966	1.51014
21	WABTMP130	1.62213	1.5863	1.53553	1.52994	1.52314	1.52727	1.47978	1.53966	1.57294	1.65578	1.50808	1.54901	1.4963	1.57185	1.6027	1.52703	1.5501	1.59322	1.58023	1.63112
22	WABTMP41	1.56128	1.54391	1.41601	1.59055	1.91267	1.75076	1.49897	1.93052	1.58423	1.5648	1.47553	1.56687	1.48694	1.50431	1.59067	1.55253	1.52994	1.70825	1.45646	1.5767	1.54318
23	WABTMP50	1.54658	1.54221	1.42062	1.58776	1.87842	1.73764	1.5082	1.88838	1.58994	1.55678	1.46824	1.5744	1.50043	1.49824	1.59954	1.55423	1.53796	1.69829	1.44674	1.57585	1.52751	1.90113
24	WABTMP52	1.54573	1.5399	1.41297	1.5897	1.89554	1.7278	1.49702	1.89724	1.57464	1.55763	1.46836	1.56031	1.48391	1.50115	1.59189	1.54476	1.52569	1.6927	1.44516	1.56687	1.53103	1.90927	1.89226
25	WAB0003665	1.62492	1.58982	1.52727	1.5201	1.51464	1.52836	1.47431	1.52824	1.56638	1.64776	1.50249	1.5416	1.48464	1.56371	1.59529	1.52618	1.55703	1.58545	1.57403	1.62735	1.92457	1.5348	1.51901	1.52277
26	WAB0037222	1.47285	1.45524	1.43253	1.41637	1.40192	1.45148	1.51439	1.41807	1.50273	1.50856	1.4697	1.43228	1.43617	1.44674	1.61739	1.4273	1.48658	1.47686	1.45378	1.59857	1.5716	1.42026	1.42451	1.40751	1.56516
27	WABTMP122	1.49168	1.4782	1.37131	1.54634	1.50358	1.51573	1.44759	1.50613	1.52678	1.51451	1.46034	1.54609	1.50455	1.50188	1.50115	1.6774	1.50613	1.52703	1.44273	1.52229	1.4635	1.50395	1.51111	1.50589	1.45257	1.39354
28	WABTMP76	1.50856	1.49763	1.40981	1.49435	1.51464	1.50128	1.46107	1.51864	1.52071	1.52447	1.43654	1.54852	1.72258	1.50856	1.55168	1.5314	1.51439	1.53225	1.44006	1.56456	1.52375	1.51573	1.51658	1.51828	1.5099	1.42743	1.49885
29	WABTMP64	1.59638	1.56699	1.44637	1.61922	1.67958	1.69331	1.52994	1.6774	1.62808	1.61168	1.51974	1.59395	1.52205	1.52933	1.61654	1.61751	1.58593	1.85157	1.4969	1.63853	1.57427	1.68177	1.67327	1.67399	1.57075	1.44759	1.54063	1.53128
30	WABTMP66	1.60683	1.56468	1.45366	1.60355	1.68468	1.69999	1.52338	1.70072	1.61922	1.61387	1.51828	1.59019	1.52192	1.52703	1.60938	1.61496	1.57112	1.84999	1.50577	1.62723	1.58934	1.70776	1.70205	1.69173	1.58448	1.46277	1.53784	1.52921	1.897
31	WABTMP68	1.57695	1.58533	1.46496	1.58302	1.63986	1.64387	1.4963	1.661	1.62833	1.62128	1.57014	1.5648	1.51634	1.52569	1.6214	1.5563	1.58156	1.77955	1.4997	1.63464	1.60391	1.66901	1.65565	1.64606	1.59164	1.47516	1.51342	1.53686	1.73108	1.74359
32	WAB0012386	1.38637	1.38236	1.32345	1.38018	1.37155	1.36682	1.41649	1.36876	1.41504	1.40216	1.36147	1.38965	1.41431	1.41091	1.4182	1.41977	1.58715	1.39415	1.37957	1.39791	1.38224	1.36791	1.37908	1.36876	1.37155	1.39439	1.41625	1.41747	1.39366	1.39366	1.42986
33	WABTMP112	0.0378963	0.0768857	0.211345	0.0712984	0.027572	0.0444552	0.144054	0.0397182	0.0574517	0.0818657	0.13458	0.0658326	0.038868	0.09219	0.0267217	0.0508927	0.0523503	0.063039	0.149885	0.0211345	0.0816227	0.0308515	0.0391109	0.0490708	0.0739706	0.175392	0.0853881	0.0321875	0.0242925	0.0550225	0.0674116	0.202356
34	WABTMP84	1.53091	1.52338	1.40544	1.86165	1.56456	1.54816	1.48281	1.55909	1.54974	1.58351	1.45488	1.58436	1.47273	1.49593	1.59079	1.56189	1.53273	1.58934	1.47528	1.57355	1.53371	1.57063	1.56711	1.56541	1.52994	1.45342	1.50893	1.49763	1.60646	1.58982	1.56942	1.36305	0.0566015
35	WAB0036890A	1.54998	1.55071	1.44103	1.59905	1.57525	1.61934	1.55241	1.57549	1.61715	1.60185	1.53893	1.5897	1.49071	1.49982	1.58508	1.56322	1.54658	1.61873	1.4403	1.59589	1.52994	1.57986	1.59237	1.57549	1.52703	1.41467	1.50796	1.49083	1.61217	1.61691	1.57998	1.37641	0.0850237	1.56917
36	WAB0006775	1.60112	1.56881	1.41006	1.62298	1.57828	1.57549	1.49727	1.57938	1.59917	1.64533	1.52909	1.6044	1.47492	1.52618	1.57682	1.65019	1.61132	1.62553	1.51415	1.60306	1.58314	1.58266	1.57585	1.58156	1.57367	1.47152	1.53018	1.50152	1.6582	1.65201	1.60865	1.40653	0.0924329	1.60318	1.59164
37	WAB0037071	1.56553	1.52557	1.45548	1.55897	1.56589	1.65796	1.49945	1.57282	1.58861	1.59905	1.49593	1.54695	1.49459	1.53468	1.60755	1.53103	1.54318	1.58897	1.45573	1.5818	1.56018	1.57634	1.57743	1.56371	1.54342	1.44467	1.48549	1.50759	1.5863	1.59031	1.57743	1.38698	0.0521074	1.54209	1.58581	1.54622
38	WABTMP103	1.53431	1.51755	1.41151	1.60986	1.55387	1.55958	1.5099	1.55472	1.58958	1.57124	1.49678	1.56407	1.48476	1.51585	1.57075	1.62225	1.58581	1.58436	1.47164	1.57755	1.53747	1.55715	1.5682	1.55715	1.53006	1.43969	1.5699	1.50395	1.61569	1.59614	1.57525	1.42767	0.0909753	1.57707	1.54767	1.68699	1.51755
39	WAB0006772	1.49071	1.51063	1.37119	1.53881	1.50419	1.49253	1.45974	1.50419	1.57415	1.53249	1.50541	1.55618	1.49459	1.51488	1.49447	1.62845	1.54148	1.51804	1.47297	1.50953	1.46204	1.50941	1.50686	1.50868	1.46386	1.39815	1.6242	1.49387	1.54524	1.54391	1.52958	1.44783	0.113203	1.52047	1.51719	1.59966	1.4986	1.59176
40	WABTMP129	1.52945	1.45852	1.40483	1.47868	1.54148	1.57172	1.45512	1.5495	1.5184	1.51111	1.44018	1.49982	1.45439	1.44103	1.528	1.50601	1.49253	1.55557	1.39232	1.54974	1.48172	1.55873	1.56395	1.54354	1.48148	1.4086	1.44322	1.45791	1.57112	1.58727	1.53699	1.33062	0.0686263	1.47382	1.54658	1.52763	1.49642	1.51597	1.43799
41	WAB0015865	1.61861	1.59832	1.52253	1.55399	1.56553	1.59444	1.64205	1.5648	1.72015	1.66598	1.64084	1.56116	1.54002	1.56626	1.78319	1.56189	1.5965	1.61727	1.50516	1.86979	1.62031	1.56893	1.57087	1.55909	1.61351	1.62869	1.50929	1.54136	1.62189	1.62019	1.62237	1.42475	0.043605	1.55678	1.59881	1.60148	1.58764	1.57646	1.51014	1.54646
42	WAB0006831	1.54172	1.5303	1.46204	1.47929	1.48828	1.53808	1.46095	1.50893	1.55654	1.58472	1.48427	1.50298	1.43265	1.47006	1.53686	1.51221	1.51524	1.57865	1.4454	1.54865	1.55083	1.51136	1.51488	1.49338	1.53747	1.46131	1.46727	1.44382	1.53711	1.55703	1.53043	1.36524	0.166161	1.46799	1.62978	1.58278	1.48889	1.51549	1.48123	1.54452	1.55132
43	WABTMP119	1.65383	1.70387	1.48196	1.6242	1.62893	1.62529	1.57974	1.62845	1.66549	1.80226	1.55557	1.59772	1.51536	1.56261	1.62237	1.6044	1.6129	1.66246	1.55763	1.6525	1.60901	1.63416	1.61715	1.62735	1.60598	1.50346	1.5229	1.52362	1.65505	1.64557	1.60877	1.41042	0.0637678	1.60695	1.6095	1.66318	1.57707	1.5982	1.55788	1.51585	1.6395	1.56419
44	WAB0016397	1.6248	1.62019	1.52994	1.57415	1.57427	1.60172	1.60913	1.57027	1.72137	1.68675	1.63197	1.57816	1.53541	1.56759	1.77602	1.57682	1.63938	1.62905	1.51743	1.92032	1.6327	1.57597	1.57561	1.56735	1.63537	1.60743	1.51597	1.54622	1.63816	1.6259	1.63282	1.38431	0.0250213	1.5767	1.60027	1.6044	1.58751	1.57743	1.50711	1.54622	1.87951	1.54889	1.65978
45	WABTMP44	1.37313	1.36196	1.26224	1.40083	1.69586	1.52557	1.32588	1.69707	1.3956	1.37155	1.2926	1.37459	1.31277	1.33317	1.40301	1.35588	1.34568	1.49642	1.27256	1.3871	1.35746	1.69962	1.69112	1.69197	1.34155	1.24414	1.32698	1.34848	1.47905	1.498	1.45597	1.22908	0.115025	1.37374	1.38163	1.38892	1.3888	1.3735	1.32297	1.37617	1.38236	1.3254	1.43046	1.38661
46	WABTMP61	1.56006	1.52423	1.43362	1.58338	1.79291	1.8172	1.52484	1.80117	1.60124	1.56261	1.48585	1.56213	1.49423	1.50285	1.59905	1.55168	1.5478	1.73618	1.45767	1.60112	1.54391	1.81562	1.80323	1.79886	1.53407	1.44674	1.51889	1.50771	1.74165	1.7544	1.69707	1.38455	0.0332807	1.56553	1.62177	1.58205	1.58047	1.5812	1.50443	1.58156	1.59116	1.53528	1.62577	1.60282	1.59164
47	WAB0015720	1.60063	1.58873	1.44443	1.70436	1.65699	1.63707	1.52411	1.6525	1.60525	1.64897	1.50686	1.62492	1.52994	1.54998	1.65201	1.62869	1.62954	1.67752	1.50565	1.64314	1.58946	1.66148	1.64788	1.64387	1.58253	1.47249	1.55035	1.5529	1.69416	1.68165	1.63391	1.40544	0.0302441	1.68918	1.61217	1.67521	1.60537	1.61253	1.55107	1.53905	1.62784	1.53371	1.66974	1.64739	1.4567	1.63671
48	WABTMP48	1.54549	1.52727	1.41455	1.58654	1.89251	1.75489	1.50735	1.89894	1.58618	1.55193	1.46872	1.56577	1.49156	1.49678	1.59674	1.55217	1.5348	1.70315	1.44346	1.57403	1.5286	1.9106	1.92396	1.89396	1.51889	1.41917	1.5133	1.50638	1.67946	1.70448	1.65796	1.3741	0.0410543	1.5614	1.59091	1.57379	1.5699	1.56735	1.50711	1.56687	1.56844	1.51451	1.61812	1.57367	1.68262	1.81951	1.6463
49	WABTMP109	1.50881	1.50225	1.39184	1.54257	1.49933	1.50091	1.46083	1.49314	1.50431	1.53298	1.46046	1.55678	1.48196	1.51658	1.54087	1.55751	1.5399	1.54209	1.44698	1.53674	1.4963	1.498	1.50613	1.50285	1.50346	1.41492	1.57245	1.50941	1.55946	1.55423	1.54172	1.40544	0.0771286	1.53686	1.49897	1.56662	1.49107	1.56055	1.57221	1.45755	1.53043	1.48476	1.53966	1.53043	1.32212	1.50723	1.5727	1.50589
50	WAB0004423	1.52034	1.51889	1.43678	1.58776	1.51974	1.56699	1.48876	1.53371	1.55654	1.57403	1.50079	1.62711	1.48536	1.48949	1.5846	1.56201	1.55545	1.57816	1.46666	1.59079	1.54549	1.54099	1.55132	1.52447	1.52897	1.47042	1.5133	1.49836	1.58824	1.59432	1.58436	1.37107	0.118912	1.57391	1.56116	1.59006	1.54354	1.56116	1.51451	1.51039	1.57986	1.50868	1.56893	1.59577	1.35649	1.54549	1.69404	1.54318
51	WAB0018818	1.53577	1.5314	1.42621	1.57816	1.60452	1.65723	1.53674	1.61253	1.60039	1.58642	1.50553	1.58448	1.50103	1.4884	1.59638	1.54221	1.53261	1.62638	1.43666	1.5914	1.52399	1.61764	1.62662	1.61217	1.5116	1.42815	1.50383	1.50504	1.62383	1.63027	1.5744	1.36499	0.0768857	1.55994	1.81222	1.56844	1.58824	1.54051	1.50261	1.55022	1.59043	1.57512	1.60537	1.59359	1.41905	1.65359	1.62407	1.62541
52	WABTMP107	1.52775	1.4986	1.4284	1.49715	1.48694	1.48415	1.49095	1.48512	1.50285	1.55982	1.44552	1.54609	1.6559	1.52678	1.53784	1.52945	1.49107	1.50419	1.46241	1.55557	1.51682	1.48585	1.48233	1.485	1.49569	1.45451	1.51391	1.61545	1.5116	1.51415	1.51974	1.41577	0.0968055	1.48269	1.49047	1.50115	1.51124	1.50346	1.49654	1.44941	1.5495	1.46654	1.54403	1.54354	1.3254	1.48791	1.53334	1.47419
53	WAB0021100	1.58047	1.58338	1.46265	1.58691	1.56699	1.57658	1.56334	1.56237	1.69744	1.648	1.58934	1.57379	1.51864	1.54136	1.67193	1.57597	1.5999	1.60172	1.48281	1.74384	1.57403	1.56638	1.56881	1.55727	1.56699	1.49472	1.5331	1.53443	1.60658	1.60148	1.59711	1.38649	0.0502854	1.57391	1.605	1.57828	1.60136	1.57597	1.5546	1.50358	1.7306	1.5014	1.61776	1.75246	1.37738	1.57427	1.64533	1.56699
54	WABTMP49	1.51051	1.49119	1.3973	1.54573	1.85412	1.71371	1.48233	1.86943	1.55265	1.51998	1.44965	1.52958	1.45949	1.47723	1.5648	1.5167	1.50225	1.66294	1.42888	1.54634	1.50249	1.87174	1.87101	1.85279	1.48974	1.40568	1.48038	1.47893	1.63768	1.66416	1.6282	1.35722	0.0799223	1.52435	1.54682	1.54039	1.54245	1.53577	1.4714	1.53383	1.54282	1.49411	1.58035	1.54452	1.65335	1.77566	1.60585	1.884
55	WABTMP34	1.51609	1.55605	1.49338	1.51707	1.51998	1.5263	1.5082	1.5229	1.55278	1.56492	1.49569	1.53541	1.48828	1.52496	1.53249	1.5433	1.54852	1.59201	1.47273	1.54354	1.5365	1.5303	1.53601	1.52654	1.52666	1.45876	1.46301	1.50334	1.61035	1.6095	1.59711	1.46083	0.108466	1.50395	1.51877	1.58436	1.53808	1.53856	1.5037	1.48208	1.57075	1.4969	1.59808	1.53929	1.34386	1.53286	1.58132	1.52642
56	WABTMP71	1.60075	1.6146	1.48573	1.56808	1.63792	1.66586	1.54294	1.6565	1.64654	1.64071	1.55241	1.5597	1.51136	1.51209	1.6344	1.56189	1.60124	1.75477	1.49642	1.64849	1.60063	1.66525	1.65906	1.63901	1.59577	1.50953	1.498	1.50662	1.73448	1.74456	1.76643	1.42075	0.0443338	1.56456	1.59444	1.6231	1.58132	1.57804	1.51549	1.5512	1.64278	1.55654	1.64654	1.64545	1.45111	1.70885	1.63938	1.66938
57	WABTMP105	1.58436	1.50018	1.42658	1.57476	1.54476	1.56893	1.50941	1.53528	1.56346	1.55144	1.49217	1.5761	1.51124	1.52132	1.58023	1.63185	1.52933	1.6078	1.47808	1.57512	1.53298	1.54439	1.5484	1.5433	1.54306	1.4318	1.56067	1.52411	1.60889	1.58581	1.55763	1.40301	0.0231993	1.57136	1.56577	1.55193	1.52666	1.57087	1.53188	1.47674	1.57282	1.47589	1.58059	1.57853	1.35005	1.56614	1.60938	1.55071
58	WAB0021074	1.55423	1.54124	1.37775	1.62747	1.55593	1.5478	1.4697	1.56383	1.5518	1.59905	1.46022	1.61751	1.515	1.5246	1.54269	1.6395	1.54828	1.57427	1.48791	1.5529	1.53188	1.56808	1.55848	1.55861	1.51937	1.43386	1.64873	1.51949	1.6044	1.60768	1.56079	1.40544	0.0620673	1.59832	1.55812	1.6429	1.55861	1.61472	1.61083	1.4737	1.53383	1.50334	1.61278	1.55107	1.37605	1.54524	1.62845	1.55387
59	WABTMP120	1.07846	1.13324	1.06899	1.09316	1.12559	1.07774	1.0832	1.11527	1.11758	1.0934	1.0996	1.09195	1.09681	1.10737	1.09972	1.10834	1.1013	1.12146	1.0668	1.08235	1.07506	1.11417	1.12013	1.10749	1.06474	1.06377	1.11065	1.11126	1.09826	1.10932	1.12122	1.10506	0.272805	1.07446	1.07895	1.06656	1.12511	1.09911	1.12511	1.06644	1.10094	1.08697	1.09644	1.08138	1.04166	1.09693	1.12304	1.11515
60	WABTMP83	1.02867	1.0883	1.03875	1.07992	1.0928	1.0532	1.06365	1.07628	1.08247	1.05114	1.07737	1.05199	1.07409	1.07324	1.07713	1.073	1.073	1.06923	1.04446	1.05417	1.043	1.07895	1.08612	1.07531	1.0334	1.02976	1.09389	1.08223	1.05551	1.06231	1.07409	1.09292	0.27657	1.05551	1.04664	1.03437	1.08745	1.08138	1.08733	1.03219	1.07446	1.03255	1.05915	1.04494	0.992834	1.06377	1.0894	1.07543
61	WABTMP500	1.51318	1.51561	1.42986	1.51415	1.45148	1.44965	1.43581	1.45913	1.48427	1.56577	1.4403	1.51524	1.4007	1.47868	1.47832	1.46435	1.51779	1.47164	1.47638	1.50868	1.50358	1.45524	1.4488	1.44978	1.49945	1.41613	1.41856	1.41856	1.48937	1.49581	1.48123	1.38856	0.216932	1.48731	1.49848	1.54403	1.43581	1.4816	1.45925	1.42524	1.50285	1.48889	1.54937	1.51087	1.30293	1.4465	1.54112	1.44467
62	WAB0004899	1.51221	1.52678	1.442	1.54342	1.49702	1.52557	1.46034	1.502	1.58241	1.59626	1.58326	1.53723	1.44613	1.51391	1.54561	1.52581	1.50674	1.54682	1.45585	1.558	1.54452	1.50541	1.51281	1.50285	1.53261	1.44504	1.47759	1.45439	1.55776	1.54002	1.53784	1.35904	0.117697	1.51986	1.54609	1.55727	1.55776	1.53286	1.50723	1.46229	1.54937	1.48901	1.5614	1.55933	1.32661	1.51925	1.58314	1.50905
63	WAB0031316	1.48561	1.50115	1.37665	1.52496	1.5099	1.50674	1.4516	1.51172	1.55569	1.52277	1.51209	1.55593	1.45937	1.47783	1.51439	1.56565	1.51549	1.54415	1.42718	1.51439	1.49229	1.51257	1.515	1.50237	1.48233	1.41577	1.5133	1.48694	1.53383	1.53674	1.54852	1.37313	0.115632	1.50868	1.54026	1.56966	1.51512	1.54148	1.57573	1.45305	1.51828	1.46739	1.54184	1.51743	1.3407	1.49787	1.56759	1.50929
64	WAB0003892	1.60258	1.6112	1.44528	1.63525	1.61885	1.60901	1.53929	1.60913	1.60719	1.68335	1.5116	1.618	1.5263	1.52241	1.66246	1.62249	1.61339	1.63561	1.5014	1.63197	1.63306	1.61363	1.61606	1.61375	1.62007	1.48524	1.53188	1.54998	1.64557	1.63306	1.60986	1.39172	0	1.62359	1.61606	1.6746	1.59674	1.59541	1.52739	1.51743	1.61654	1.5348	1.65456	1.63282	1.43654	1.61059	1.69877	1.61047
65	WABTMP33	1.528	1.56601	1.50407	1.52387	1.52945	1.53784	1.51877	1.53565	1.56699	1.57367	1.50783	1.54658	1.49715	1.52958	1.54282	1.55083	1.55776	1.6016	1.48281	1.55545	1.55423	1.53759	1.54342	1.53711	1.53966	1.47115	1.4731	1.51707	1.62553	1.62347	1.61144	1.46617	0.0995992	1.51136	1.53128	1.59674	1.54561	1.55156	1.51099	1.49362	1.58278	1.50808	1.61071	1.55205	1.35686	1.54379	1.59189	1.53589
66	WABTMP97	1.57889	1.54002	1.48051	1.55691	1.57002	1.62067	1.54379	1.58095	1.57209	1.61581	1.48901	1.54294	1.5116	1.50917	1.6095	1.53468	1.56031	1.60476	1.46241	1.58484	1.54403	1.58326	1.59407	1.57658	1.53261	1.47516	1.49921	1.52168	1.61448	1.61278	1.58569	1.42354	0.0966841	1.54719	1.55533	1.55873	1.61581	1.57597	1.49399	1.54099	1.60731	1.52763	1.57415	1.5897	1.39779	1.59249	1.60598	1.58764
67	WABTMP85	1.45208	1.40969	1.35686	1.47662	1.65298	1.71845	1.44407	1.65978	1.51063	1.47079	1.40423	1.48293	1.40981	1.40143	1.51962	1.45561	1.46059	1.57306	1.35248	1.50383	1.45123	1.66476	1.66161	1.64982	1.43435	1.38078	1.41832	1.42901	1.57245	1.58642	1.52994	1.31532	0.0336451	1.4533	1.50601	1.47856	1.47783	1.47953	1.40083	1.50395	1.50055	1.45305	1.51622	1.50091	1.51063	1.71566	1.53468	1.67059
68	WAB0006850B	1.50917	1.48293	1.41479	1.48002	1.49083	1.48378	1.47067	1.48779	1.49229	1.51063	1.41722	1.55642	1.92846	1.50383	1.54609	1.52545	1.502	1.51658	1.44164	1.56553	1.50055	1.4884	1.50213	1.48585	1.4867	1.43763	1.50893	1.73545	1.52095	1.51901	1.51877	1.41467	0.0343739	1.47018	1.48949	1.47419	1.49557	1.48694	1.49812	1.45621	1.53626	1.43532	1.51597	1.53213	1.31568	1.49459	1.52921	1.49557
69	WAB0004436	0.491558	0.523503	0.575732	0.514393	0.480019	0.476254	0.566865	0.478562	0.510385	0.519859	0.56565	0.515001	0.488279	0.539779	0.491437	0.510021	0.504676	0.503219	0.56978	0.474675	0.527997	0.471517	0.483177	0.486578	0.522774	0.595652	0.531155	0.498603	0.469452	0.499575	0.511721	0.617636	1.1194	0.506012	0.524232	0.537471	0.507348	0.5382	0.552047	0.527268	0.497024	0.578283	0.510992	0.476618	0.502733	0.465808	0.505648	0.483785
70	WAB0004963	1.38844	1.3339	1.3769	1.36414	1.34835	1.34435	1.35491	1.35103	1.44176	1.39864	1.47808	1.36815	1.32916	1.37933	1.40095	1.38917	1.3458	1.35552	1.34155	1.46071	1.3639	1.35018	1.34726	1.34896	1.35868	1.3056	1.35516	1.31495	1.37265	1.38224	1.38091	1.24025	0.260294	1.34265	1.37532	1.37119	1.37301	1.36001	1.40131	1.34763	1.46374	1.32345	1.38054	1.46921	1.19531	1.34993	1.39475	1.35188
71	WAB0030291	1.59456	1.54937	1.49642	1.56395	1.56942	1.62638	1.50541	1.57743	1.60197	1.61922	1.50893	1.55229	1.51209	1.51039	1.61861	1.53249	1.5518	1.59905	1.4748	1.60598	1.58387	1.5812	1.58521	1.56796	1.56225	1.46314	1.47334	1.53699	1.58351	1.59347	1.61253	1.39913	0.0716628	1.54488	1.58593	1.545	1.74068	1.5812	1.49787	1.52921	1.59893	1.51549	1.59006	1.61424	1.40265	1.60185	1.60683	1.57962
72	WAB0005164	1.48658	1.48063	1.39973	1.46374	1.47553	1.46386	1.44237	1.47783	1.47795	1.48986	1.41917	1.49472	1.56917	1.50006	1.50468	1.48646	1.46775	1.48196	1.42524	1.51646	1.49824	1.47686	1.46532	1.47662	1.48063	1.40824	1.47455	1.56322	1.48208	1.48415	1.50395	1.38419	0.0702053	1.45342	1.45974	1.45318	1.50043	1.44067	1.46131	1.41212	1.51209	1.42451	1.49666	1.50431	1.30706	1.46739	1.49836	1.45658
73	WABTMP56	1.5812	1.56784	1.51172	1.51488	1.51779	1.54695	1.57172	1.53856	1.60039	1.63416	1.54925	1.53079	1.49132	1.52654	1.6757	1.51852	1.54427	1.59966	1.55205	1.68262	1.81489	1.54075	1.54039	1.53188	1.80299	1.64229	1.47516	1.49217	1.57087	1.58363	1.60391	1.41079	0.0974129	1.51949	1.52375	1.56723	1.5229	1.54792	1.4697	1.48269	1.70898	1.54889	1.60464	1.68893	1.35552	1.55545	1.54852	1.54257
74	WAB0004323	1.53213	1.51075	1.43253	1.5484	1.55107	1.54245	1.49909	1.54974	1.53067	1.55557	1.4533	1.55946	1.74857	1.51998	1.59723	1.56176	1.54257	1.57452	1.43799	1.58023	1.5212	1.55253	1.56796	1.55132	1.51063	1.44552	1.51901	1.62541	1.58095	1.57027	1.54852	1.4035	0.0304871	1.54087	1.52362	1.5314	1.57695	1.53686	1.50358	1.48961	1.56116	1.47346	1.57403	1.55958	1.36718	1.53589	1.61581	1.55776
75	WAB0015598	1.49921	1.47382	1.40301	1.46192	1.47468	1.47358	1.45633	1.47067	1.47322	1.49532	1.4024	1.54294	1.92117	1.49132	1.52775	1.51609	1.49204	1.49617	1.4284	1.54804	1.47966	1.46739	1.48038	1.46496	1.4782	1.42658	1.49617	1.72209	1.50565	1.50164	1.49605	1.4018	0.0321875	1.45646	1.47638	1.45342	1.47613	1.46884	1.48427	1.44467	1.51585	1.42342	1.49727	1.51804	1.29345	1.47601	1.51075	1.4748
76	WAB0013445	1.43544	1.44832	1.41164	1.44455	1.4369	1.43641	1.42694	1.44516	1.45743	1.45415	1.40411	1.48974	1.61011	1.46642	1.498	1.45974	1.44565	1.46629	1.40714	1.48961	1.45585	1.4454	1.45573	1.43799	1.45014	1.42573	1.45791	1.62225	1.4669	1.46982	1.46836	1.38795	0.0986275	1.44516	1.44443	1.42293	1.46848	1.44164	1.46411	1.40848	1.48974	1.41467	1.45646	1.48318	1.2773	1.44152	1.4782	1.44589
77	WAB0031253	1.50455	1.49229	1.42779	1.5116	1.5065	1.4867	1.46654	1.50601	1.52909	1.54464	1.47261	1.50953	1.49945	1.67205	1.58399	1.50832	1.50796	1.52654	1.46557	1.61351	1.58423	1.51026	1.49836	1.498	1.56699	1.45293	1.48245	1.52277	1.52241	1.51585	1.56553	1.35613	0.0515001	1.49909	1.49399	1.51634	1.53699	1.49715	1.48913	1.43921	1.59553	1.46629	1.5399	1.61496	1.33499	1.49654	1.52994	1.49824
78	WABTMP104	1.48731	1.50455	1.36427	1.66744	1.48767	1.46678	1.43265	1.4782	1.49763	1.51464	1.41224	1.53626	1.47346	1.47686	1.48767	1.52958	1.49047	1.50747	1.43763	1.49484	1.45002	1.48719	1.48391	1.47832	1.45233	1.35321	1.48925	1.49338	1.51694	1.50128	1.48233	1.33949	0.0663185	1.64047	1.50249	1.5399	1.47893	1.52763	1.5286	1.41832	1.47115	1.4403	1.53079	1.49204	1.30293	1.46423	1.58873	1.47893
79	WABTMP60	1.55557	1.53662	1.43362	1.59371	1.75027	1.78926	1.50662	1.76473	1.61448	1.57197	1.49775	1.56638	1.50067	1.51099	1.60792	1.5648	1.54403	1.78708	1.45816	1.61375	1.54488	1.77007	1.75829	1.74991	1.53443	1.44358	1.52885	1.51719	1.79364	1.80092	1.74954	1.37945	0.0245354	1.57634	1.61023	1.58132	1.57476	1.58193	1.50735	1.57853	1.601	1.53468	1.61181	1.61083	1.55399	1.87587	1.65067	1.77299
80	WAB0004742	1.55411	1.51755	1.45038	1.60573	1.61448	1.66088	1.52958	1.61666	1.59213	1.59322	1.49909	1.55885	1.48366	1.51828	1.65104	1.55083	1.56395	1.65201	1.48002	1.6067	1.54889	1.62274	1.62286	1.61691	1.53176	1.45342	1.5116	1.48889	1.64144	1.6344	1.61861	1.40192	0.054901	1.58351	1.57039	1.57646	1.56091	1.57403	1.49387	1.52447	1.60573	1.53492	1.61569	1.60622	1.43313	1.66707	1.63355	1.62444
81	WAB0030292	1.64181	1.62335	1.54172	1.57002	1.56808	1.58399	1.59286	1.5699	1.71153	1.69282	1.63403	1.5914	1.54403	1.57294	1.76448	1.58484	1.62918	1.62067	1.51913	1.8806	1.64278	1.57245	1.57185	1.56334	1.63828	1.58351	1.51306	1.55678	1.6282	1.62711	1.6316	1.38115	0.0377748	1.5699	1.61108	1.60343	1.59371	1.56565	1.50601	1.55982	1.86846	1.54573	1.65262	1.90052	1.38273	1.58751	1.65663	1.57075
82	WAB0034201	1.61448	1.56735	1.47978	1.55217	1.55496	1.57488	1.60865	1.55897	1.65456	1.64873	1.57342	1.55484	1.52047	1.54488	1.71043	1.56055	1.60998	1.59687	1.48961	1.77287	1.58144	1.55885	1.56577	1.55278	1.56176	1.58411	1.52326	1.51622	1.6112	1.5993	1.6016	1.46168	0.0566015	1.5484	1.57027	1.61581	1.59371	1.57464	1.52727	1.52229	1.80712	1.54998	1.618	1.77602	1.38212	1.58496	1.61035	1.55776
83	WABTMP53	1.53941	1.5478	1.42305	1.57816	1.89542	1.72379	1.50298	1.88012	1.58521	1.55095	1.46131	1.56711	1.49763	1.49909	1.59432	1.54282	1.53759	1.67715	1.43496	1.57525	1.50783	1.89712	1.90125	1.89396	1.50395	1.40714	1.49727	1.51524	1.67788	1.68274	1.62517	1.3701	0.0365602	1.55435	1.57998	1.56614	1.5727	1.5597	1.50711	1.54852	1.56881	1.49715	1.61642	1.5767	1.69306	1.78866	1.64071	1.89542
84	WABTMP86	1.50431	1.44419	1.40192	1.42026	1.41649	1.44358	1.47868	1.42585	1.49812	1.4969	1.43034	1.43338	1.43095	1.45609	1.59614	1.45391	1.47589	1.4686	1.44237	1.54294	1.53504	1.42986	1.43313	1.41516	1.52994	1.56674	1.41188	1.43423	1.45828	1.45888	1.46144	1.34155	0.0839305	1.4216	1.43702	1.44528	1.45257	1.47055	1.395	1.40508	1.54379	1.44285	1.47808	1.5529	1.26102	1.43982	1.48075	1.42864
85	WAB0004380	1.06765	1.06365	1.03875	1.08393	1.09243	1.10822	1.08842	1.09231	1.08041	1.09073	1.06486	1.06765	1.043	1.08126	1.08211	1.06352	1.06668	1.10992	1.06911	1.06438	1.08174	1.09292	1.10859	1.0945	1.07956	1.08575	1.05417	1.03765	1.08162	1.10579	1.09681	1.06037	0.442488	1.08357	1.09802	1.08187	1.08806	1.0815	1.05624	1.11235	1.07409	1.09413	1.10227	1.0645	0.988218	1.09899	1.11138	1.10385
86	WAB0004901	1.61885	1.60258	1.52751	1.56905	1.56553	1.58217	1.62079	1.56674	1.71213	1.67278	1.63549	1.57367	1.53431	1.55691	1.77311	1.57755	1.62662	1.61472	1.5037	1.87271	1.62614	1.56893	1.57124	1.55715	1.61229	1.61326	1.51658	1.54512	1.61788	1.61764	1.63282	1.41929	0.0405684	1.56553	1.59699	1.59942	1.58654	1.57828	1.50917	1.55848	1.89323	1.55241	1.63792	1.88631	1.39232	1.59189	1.64108	1.56723
87	WABTMP82	1.56359	1.5535	1.48791	1.56626	1.5518	1.5733	1.51063	1.54889	1.59954	1.6259	1.52496	1.5801	1.52132	1.53237	1.58533	1.54865	1.54245	1.59723	1.50856	1.60258	1.56225	1.55363	1.55132	1.54002	1.55071	1.46557	1.50735	1.51597	1.58849	1.58618	1.59687	1.38904	0.0608527	1.54974	1.59359	1.55994	1.56808	1.50662	1.50541	1.5048	1.59517	1.50626	1.60136	1.60221	1.3718	1.56857	1.6067	1.54828
88	WABTMP121	1.64399	1.59091	1.47164	1.54767	1.55035	1.56589	1.54342	1.54913	1.62395	1.66428	1.54464	1.58387	1.56784	1.53298	1.63549	1.59638	1.58642	1.58035	1.48293	1.66841	1.59626	1.55278	1.54622	1.54828	1.58035	1.50747	1.5269	1.57537	1.59067	1.59383	1.605	1.4137	0.0425118	1.53905	1.56176	1.62128	1.56881	1.58387	1.53686	1.53431	1.65954	1.52508	1.63537	1.66537	1.3718	1.55836	1.60476	1.53213
89	WABTMP62	1.605	1.57452	1.45123	1.62808	1.68177	1.68772	1.52885	1.68043	1.63901	1.61666	1.5297	1.60403	1.53431	1.54099	1.62808	1.6265	1.59079	1.86105	1.50516	1.64642	1.58982	1.6876	1.67655	1.67885	1.57816	1.4618	1.54974	1.5495	1.93866	1.89044	1.75428	1.40702	0.0320661	1.61156	1.61424	1.66355	1.59249	1.62347	1.55241	1.56844	1.63136	1.54464	1.6582	1.64472	1.48549	1.74736	1.70205	1.68092
90	WAB0031998	0.801773	0.848901	0.844407	0.854367	0.843435	0.813312	0.848293	0.842949	0.840884	0.814405	0.869428	0.810276	0.799101	0.841613	0.82643	0.821207	0.81562	0.840155	0.836026	0.800802	0.814648	0.835904	0.842949	0.838334	0.805417	0.845743	0.839548	0.812462	0.812826	0.828009	0.838091	0.873922	0.642415	0.835176	0.832868	0.817078	0.836269	0.849872	0.853395	0.786105	0.824851	0.830803	0.8206	0.79898	0.834325	0.83141	0.837119	0.835661
91	WABTMP63	1.6044	1.57099	1.45439	1.62869	1.6944	1.6944	1.53638	1.69161	1.63403	1.61703	1.52618	1.6016	1.53553	1.54063	1.62565	1.62359	1.59176	1.85072	1.498	1.64326	1.58108	1.69732	1.68893	1.68833	1.57342	1.45488	1.55265	1.54476	1.94522	1.89712	1.74408	1.40447	0.0319446	1.6112	1.61496	1.66367	1.59881	1.62007	1.54998	1.57998	1.62675	1.54476	1.65796	1.63804	1.49326	1.75428	1.70242	1.691
92	WAB0023974	1.55448	1.50796	1.44929	1.56917	1.60197	1.62286	1.54974	1.59225	1.5965	1.58739	1.51731	1.56261	1.50553	1.53383	1.64509	1.55496	1.57209	1.58533	1.45682	1.6327	1.57197	1.59978	1.60525	1.60306	1.56371	1.48609	1.49593	1.52107	1.59334	1.5829	1.57051	1.38528	0.0578161	1.55375	1.60913	1.59249	1.58727	1.5744	1.51306	1.5235	1.62383	1.5099	1.61096	1.63306	1.41479	1.62055	1.60343	1.6033
93	WAB0030257	1.61023	1.58533	1.4867	1.56079	1.58836	1.58338	1.56662	1.58873	1.59456	1.6582	1.50808	1.58168	1.58399	1.57233	1.67715	1.56359	1.59517	1.58921	1.49763	1.73594	1.60209	1.5914	1.57573	1.57925	1.60209	1.53407	1.51294	1.57597	1.60063	1.59565	1.56954	1.38807	0.0216203	1.54986	1.54391	1.56735	1.56529	1.55144	1.49569	1.515	1.69768	1.51196	1.64788	1.73473	1.40119	1.5818	1.62213	1.57646
94	WAB0004741	1.53771	1.50796	1.45305	1.58666	1.60282	1.63209	1.50407	1.60743	1.58873	1.57415	1.49496	1.54877	1.48488	1.51427	1.61788	1.53917	1.55982	1.61873	1.47443	1.5914	1.54124	1.61156	1.61011	1.60525	1.52362	1.43411	1.49921	1.48804	1.60901	1.59845	1.60598	1.40362	0.0437265	1.56407	1.54682	1.55071	1.55107	1.5597	1.47893	1.52047	1.58691	1.50443	1.58764	1.58946	1.45342	1.65165	1.62675	1.61181
95	WABTMP46	1.55302	1.53601	1.41795	1.59298	1.90295	1.7521	1.50115	1.90623	1.58363	1.56395	1.47042	1.5631	1.48925	1.50893	1.59687	1.55411	1.53298	1.69464	1.45597	1.57427	1.54257	1.92008	1.89797	1.91303	1.53249	1.42293	1.51099	1.51609	1.67497	1.69732	1.65408	1.37338	0.0378963	1.57306	1.58423	1.588	1.57634	1.56237	1.51136	1.55423	1.56929	1.51124	1.62711	1.57597	1.69404	1.81975	1.65104	1.90927
96	WAB0006849	1.28216	1.33718	1.28313	1.33621	1.35674	1.30366	1.31107	1.34617	1.33293	1.30973	1.27863	1.33269	1.33767	1.32467	1.31738	1.31143	1.2892	1.34617	1.30681	1.31532	1.30378	1.34957	1.35844	1.34957	1.29673	1.28034	1.31021	1.35127	1.34483	1.34192	1.33086	1.24705	0.194461	1.32892	1.33487	1.27536	1.32248	1.30669	1.30827	1.27268	1.31289	1.27961	1.32843	1.30694	1.1941	1.33852	1.34678	1.35236
97	WAB0004168	1.54245	1.52788	1.46399	1.48488	1.4714	1.47759	1.49557	1.47297	1.5116	1.56541	1.44467	1.51779	1.5235	1.57403	1.52472	1.51427	1.51792	1.50601	1.49739	1.55107	1.54925	1.47091	1.47431	1.46192	1.54767	1.44115	1.4782	1.52885	1.50711	1.50881	1.51281	1.41977	0.0851451	1.47212	1.4737	1.47795	1.50783	1.48318	1.49569	1.42998	1.53589	1.44637	1.54852	1.5512	1.30232	1.48464	1.52678	1.46994
98	WABTMP90	1.56711	1.5546	1.43471	1.56808	1.5699	1.56723	1.56638	1.57185	1.62262	1.61448	1.55363	1.55946	1.52994	1.55278	1.65067	1.58375	1.58326	1.6248	1.48743	1.67193	1.56978	1.5727	1.57743	1.5597	1.55897	1.52532	1.53917	1.52107	1.62565	1.61666	1.58338	1.44103	0.0968055	1.55083	1.56274	1.6197	1.55132	1.58982	1.53662	1.5433	1.69319	1.59711	1.60755	1.67181	1.39172	1.58678	1.65978	1.57476
99	WAB0015667	1.62492	1.63403	1.48791	1.61096	1.54221	1.56468	1.52873	1.54427	1.59881	1.69853	1.50929	1.68808	1.52022	1.54342	1.60865	1.57099	1.60695	1.57427	1.51889	1.63804	1.61496	1.54537	1.54257	1.53869	1.60828	1.49374	1.51852	1.51658	1.6044	1.59274	1.59456	1.39014	0.0789506	1.59079	1.58776	1.64922	1.5897	1.5829	1.5314	1.51014	1.63367	1.53504	1.66282	1.63731	1.36232	1.53638	1.64339	1.53565
100	WABTMP58	1.57294	1.54294	1.44917	1.58921	1.80906	1.8223	1.5399	1.82364	1.61168	1.57913	1.4918	1.57719	1.50504	1.50735	1.61594	1.56213	1.55703	1.7295	1.45731	1.61569	1.55144	1.83044	1.82254	1.81149	1.54294	1.46301	1.51792	1.51937	1.71991	1.73509	1.68954	1.39585	0.0306085	1.57622	1.62383	1.5976	1.59274	1.58739	1.50929	1.59796	1.60962	1.54901	1.64302	1.61326	1.60877	1.91485	1.64703	1.83821
101	WABTMP131	1.54695	1.52132	1.44261	1.53747	1.54136	1.64399	1.48743	1.54294	1.55363	1.56601	1.46532	1.52277	1.47042	1.51877	1.58095	1.51379	1.53334	1.5529	1.43641	1.55763	1.52873	1.54707	1.56055	1.53711	1.53152	1.42318	1.47115	1.48099	1.55666	1.5614	1.54233	1.36378	0.0471274	1.52484	1.56103	1.51209	1.89639	1.48512	1.47613	1.47285	1.55994	1.47042	1.5478	1.56456	1.36876	1.55654	1.5784	1.54488
102	WAB0026704	1.47638	1.4901	1.35151	1.53286	1.50358	1.49593	1.47346	1.51136	1.54731	1.51391	1.48476	1.52921	1.48391	1.49727	1.51221	1.56116	1.50844	1.53784	1.42232	1.50589	1.46423	1.51148	1.51087	1.5082	1.45512	1.37131	1.56456	1.49022	1.54112	1.54233	1.51075	1.399	0.0788291	1.51136	1.51828	1.52508	1.51925	1.53929	1.64023	1.44747	1.50261	1.43702	1.53018	1.50213	1.33244	1.51014	1.5682	1.50468
103	WAB0021103	1.5976	1.58946	1.45415	1.59917	1.62164	1.63658	1.55484	1.62225	1.63318	1.65152	1.51075	1.56492	1.50893	1.5399	1.6548	1.57512	1.65784	1.62322	1.50419	1.66148	1.58691	1.62529	1.61399	1.61715	1.5761	1.48585	1.51549	1.52994	1.6582	1.65104	1.6044	1.43556	0.0666829	1.58423	1.59917	1.6548	1.61788	1.59116	1.55059	1.52788	1.6576	1.56784	1.65225	1.66197	1.43265	1.6248	1.69221	1.61205
104	WABTMP36	1.54124	1.53006	1.4233	1.55885	1.53881	1.55727	1.50468	1.5501	1.55156	1.59735	1.46957	1.58533	1.50298	1.51172	1.54852	1.56516	1.58533	1.56917	1.46678	1.54877	1.54622	1.55654	1.55824	1.54112	1.53747	1.44905	1.54561	1.51549	1.56808	1.5733	1.59079	1.41783	0.0845378	1.5365	1.54695	1.58849	1.55047	1.56747	1.53832	1.48439	1.54512	1.50273	1.58909	1.53966	1.36767	1.56298	1.59832	1.55739
105	WAB0036897	1.56844	1.51852	1.44868	1.56091	1.57063	1.66233	1.48743	1.57367	1.58387	1.58217	1.48719	1.54415	1.48026	1.52775	1.58241	1.54464	1.55083	1.58727	1.45269	1.55933	1.54452	1.57828	1.57925	1.56614	1.54695	1.41759	1.48318	1.49411	1.58934	1.5948	1.56541	1.37763	0.0399611	1.54524	1.5863	1.54452	1.90781	1.51937	1.49581	1.49168	1.56201	1.48403	1.57585	1.5665	1.39062	1.58581	1.60743	1.57342
106	WABTMP80	1.50067	1.49642	1.39293	1.49314	1.44504	1.43678	1.43362	1.45451	1.46447	1.54415	1.42318	1.50188	1.39949	1.46569	1.46629	1.46144	1.51039	1.46957	1.4273	1.49484	1.49702	1.45172	1.4471	1.44455	1.48621	1.40204	1.42002	1.41649	1.48731	1.49374	1.47079	1.39184	0.233815	1.46386	1.498	1.5348	1.44127	1.47747	1.44844	1.42184	1.48524	1.48937	1.53346	1.4918	1.2994	1.43666	1.5263	1.44103
107	WABTMP38	1.59249	1.92894	1.48573	1.5597	1.55496	1.51561	1.52265	1.56079	1.61751	1.82024	1.55533	1.56395	1.49897	1.51694	1.6016	1.53978	1.58472	1.60403	1.49557	1.62249	1.60755	1.56395	1.56261	1.55946	1.59577	1.47103	1.49508	1.51488	1.58047	1.58168	1.60768	1.40131	0.084052	1.53614	1.56419	1.58533	1.54767	1.5365	1.51597	1.47091	1.61545	1.54597	1.70946	1.63173	1.38832	1.54282	1.60403	1.54452
108	WAB0004805	0.50249	0.540143	0.581198	0.526661	0.488886	0.484999	0.57391	0.487307	0.519495	0.531762	0.579862	0.525325	0.502369	0.55229	0.506741	0.523867	0.514393	0.516094	0.57804	0.488886	0.536499	0.479898	0.489858	0.492773	0.535285	0.608527	0.545488	0.510506	0.48342	0.514393	0.526782	0.620309	1.0849	0.518159	0.535528	0.550953	0.516458	0.548646	0.560306	0.545366	0.5133	0.588971	0.525568	0.493623	0.504555	0.474797	0.518037	0.492166
109	WABTMP59	1.56261	1.53188	1.43605	1.58873	1.80833	1.80554	1.53565	1.82546	1.60658	1.57403	1.48925	1.5767	1.50455	1.50966	1.61739	1.56176	1.55715	1.72805	1.45451	1.61059	1.53978	1.83433	1.82789	1.81574	1.53164	1.4567	1.52423	1.52095	1.71396	1.72744	1.68796	1.38771	0.0303656	1.57257	1.61278	1.59213	1.58824	1.588	1.515	1.59395	1.60172	1.54427	1.63088	1.60537	1.61363	1.90963	1.64739	1.84064
110	WABTMP55	1.57415	1.57282	1.46034	1.61205	1.69209	1.67667	1.54014	1.68395	1.618	1.60452	1.51707	1.58909	1.51609	1.53128	1.61873	1.60039	1.58436	1.71456	1.47978	1.60185	1.5297	1.69768	1.70582	1.70023	1.53468	1.46314	1.52168	1.52253	1.76011	1.7612	1.69076	1.43678	0.069355	1.59711	1.60245	1.64424	1.57476	1.60561	1.54682	1.56516	1.61229	1.53322	1.65869	1.59784	1.49496	1.71286	1.65942	1.70643
111	WABTMP89	1.40216	1.38722	1.32625	1.44309	1.43253	1.42378	1.38844	1.43471	1.45245	1.43763	1.40326	1.43095	1.40143	1.43969	1.45488	1.44455	1.44273	1.45791	1.34337	1.45305	1.43726	1.43496	1.4403	1.43301	1.4182	1.33682	1.42828	1.42633	1.47212	1.46216	1.45366	1.34422	0.0971699	1.43265	1.42281	1.45111	1.43216	1.45014	1.43253	1.39232	1.45135	1.37872	1.45403	1.45123	1.34301	1.44006	1.49447	1.43459
112	WAB0004835	1.62662	1.61922	1.5263	1.57099	1.57185	1.59978	1.605	1.56735	1.72149	1.6797	1.63039	1.58351	1.53492	1.56735	1.76874	1.575	1.64497	1.62893	1.51221	1.92761	1.63343	1.57245	1.5716	1.56431	1.63573	1.60476	1.51476	1.54464	1.64132	1.6265	1.6276	1.39038	0.0236852	1.57367	1.59942	1.60513	1.5829	1.57634	1.50966	1.54391	1.88255	1.5518	1.6542	1.94413	1.38236	1.5999	1.63999	1.57342
113	WABTMP118	1.61314	1.58873	1.51536	1.54597	1.55715	1.58824	1.5801	1.55411	1.67497	1.65262	1.59456	1.57197	1.51512	1.55338	1.73618	1.5518	1.66525	1.60828	1.50771	1.86676	1.61545	1.55946	1.55715	1.54974	1.62055	1.58095	1.50698	1.52205	1.62359	1.60719	1.61922	1.43253	0.0358314	1.54816	1.58545	1.58921	1.56516	1.57136	1.50395	1.53225	1.82424	1.54112	1.62565	1.88085	1.36973	1.58715	1.61824	1.55618
114	WAB0031247	1.58934	1.5716	1.42281	1.61472	1.56601	1.58545	1.50018	1.57087	1.58691	1.63185	1.50662	1.62808	1.56723	1.53188	1.58751	1.6276	1.60513	1.62298	1.50759	1.61812	1.58666	1.57172	1.56723	1.56784	1.57427	1.47844	1.55824	1.57452	1.63768	1.62079	1.60585	1.43216	0.0489494	1.59262	1.58363	1.71493	1.58229	1.63743	1.57646	1.51913	1.60233	1.54112	1.6412	1.61581	1.37823	1.5948	1.64679	1.56942
115	WAB0036918	0.306207	0.340338	0.452326	0.33973	0.331835	0.341066	0.412122	0.344832	0.31641	0.350662	0.371675	0.327463	0.296976	0.34714	0.297704	0.314466	0.312401	0.342888	0.402405	0.295275	0.337544	0.33973	0.353699	0.350541	0.335722	0.414308	0.332443	0.295397	0.304749	0.336572	0.332564	0.420503	1.4714	0.320175	0.361594	0.37459	0.319811	0.3588	0.350419	0.356249	0.31641	0.453419	0.347382	0.296854	0.370703	0.326005	0.307786	0.352241
116	WAB0023417	1.64703	1.62954	1.5484	1.58338	1.57355	1.59249	1.59687	1.5727	1.71541	1.70169	1.63768	1.5976	1.54646	1.57719	1.77068	1.59249	1.63452	1.62833	1.52265	1.88801	1.64569	1.57865	1.57707	1.57002	1.64108	1.59152	1.51913	1.5648	1.63476	1.63233	1.63756	1.3854	0.0387465	1.57998	1.61679	1.61047	1.59869	1.57136	1.51124	1.56018	1.87611	1.55229	1.66197	1.91194	1.38722	1.59359	1.66537	1.57464
117	WABTMP47	1.54561	1.54197	1.41759	1.58678	1.87987	1.74481	1.50941	1.89056	1.58934	1.55278	1.46739	1.56796	1.49557	1.49836	1.59747	1.55472	1.5314	1.70169	1.44856	1.57585	1.52848	1.90611	1.94425	1.89421	1.51707	1.42451	1.50698	1.51415	1.67655	1.70315	1.65687	1.37593	0.0423904	1.5631	1.59164	1.57185	1.57622	1.56589	1.50419	1.56492	1.57197	1.51354	1.618	1.57464	1.69221	1.81149	1.64703	1.92688
118	WABTMP100	1.53006	1.53528	1.45573	1.50808	1.49593	1.54014	1.48925	1.50285	1.61764	1.6146	1.57488	1.52253	1.43933	1.49921	1.56043	1.54294	1.56018	1.5733	1.46472	1.57804	1.5297	1.50419	1.50128	1.50091	1.51767	1.46763	1.48208	1.46544	1.56626	1.56225	1.56747	1.37678	0.152071	1.49338	1.558	1.62432	1.52362	1.58994	1.53553	1.51986	1.57743	1.59687	1.60901	1.57731	1.32443	1.52375	1.55557	1.50395
119	WABTMP78	1.53759	1.54002	1.45585	1.50225	1.49059	1.51026	1.49484	1.4935	1.56978	1.58314	1.51646	1.53431	1.51694	1.52047	1.58946	1.61739	1.54184	1.53844	1.4771	1.61703	1.53978	1.4969	1.48913	1.485	1.53371	1.47261	1.65055	1.51609	1.53188	1.53881	1.55047	1.4007	0.0893963	1.48306	1.5399	1.53832	1.54573	1.5133	1.55035	1.48233	1.62614	1.50152	1.54974	1.62444	1.30657	1.50152	1.53128	1.48986
120	WABTMP54	1.60428	1.7606	1.45281	1.58314	1.72076	1.6248	1.51901	1.72294	1.61849	1.70023	1.5314	1.57355	1.50941	1.52642	1.63646	1.55994	1.59942	1.65432	1.48694	1.64679	1.59152	1.73363	1.72622	1.72841	1.58083	1.45646	1.51719	1.53771	1.64982	1.65165	1.66076	1.38273	0.0476133	1.56298	1.58788	1.62043	1.57257	1.56516	1.53954	1.51974	1.63683	1.53941	1.65444	1.64861	1.53759	1.66258	1.65966	1.71262
121	WABTMP95	1.47978	1.49508	1.4171	1.48585	1.44747	1.49459	1.45305	1.46156	1.49459	1.53371	1.45245	1.50808	1.42439	1.4697	1.4997	1.49593	1.5082	1.4997	1.44978	1.50844	1.4986	1.46374	1.47091	1.45476	1.48998	1.43957	1.4499	1.42779	1.49593	1.51476	1.50188	1.37665	0.176728	1.48427	1.49459	1.53176	1.47844	1.48512	1.4867	1.44334	1.50698	1.48585	1.52788	1.49897	1.29831	1.48281	1.558	1.46933
122	WAB0032929	1.5727	1.54439	1.46872	1.5744	1.58678	1.60136	1.50771	1.58023	1.58581	1.61982	1.50407	1.54136	1.50395	1.51294	1.59079	1.53662	1.5478	1.62031	1.44079	1.58168	1.55047	1.5863	1.58909	1.58982	1.53188	1.42682	1.4816	1.52423	1.59359	1.59565	1.57452	1.3752	0.070934	1.55035	1.59189	1.56808	1.57707	1.56735	1.48512	1.55095	1.57743	1.53225	1.59249	1.58302	1.41115	1.60731	1.61764	1.59176
123	WABTMP37	1.58727	1.94947	1.47443	1.54099	1.54197	1.50431	1.51391	1.5416	1.60683	1.81404	1.54561	1.55326	1.48573	1.50541	1.58739	1.53176	1.58351	1.5897	1.48974	1.61509	1.58678	1.54622	1.54646	1.54367	1.59383	1.45561	1.47917	1.49885	1.57185	1.57112	1.58836	1.38467	0.0700838	1.52642	1.55496	1.57257	1.52824	1.51767	1.51051	1.46301	1.59978	1.53079	1.70242	1.62553	1.36609	1.52836	1.59091	1.53091
124	WAB0015645	1.57087	1.52338	1.45585	1.56893	1.57573	1.66877	1.50237	1.57962	1.58934	1.5948	1.49156	1.55241	1.49217	1.52788	1.61071	1.53905	1.54464	1.59383	1.46034	1.58423	1.56031	1.58399	1.58642	1.5716	1.55193	1.43945	1.48257	1.50346	1.59359	1.59917	1.57646	1.38139	0.0431192	1.55423	1.59019	1.55229	1.92129	1.51731	1.49289	1.5031	1.59116	1.48573	1.57986	1.58934	1.395	1.58982	1.61654	1.58023
125	WABTMP39	1.59152	1.93477	1.48257	1.5535	1.54743	1.50953	1.51889	1.55314	1.61339	1.82072	1.55144	1.56504	1.49411	1.51342	1.59286	1.53747	1.58861	1.5976	1.49678	1.62116	1.59845	1.55593	1.5546	1.55533	1.59347	1.46593	1.48901	1.50905	1.57768	1.57549	1.60306	1.3956	0.0821086	1.53298	1.56249	1.58508	1.54221	1.5331	1.51682	1.46714	1.60889	1.54063	1.71165	1.62881	1.37836	1.53844	1.60221	1.53808
126	WABTMP81	1.46484	1.44261	1.38734	1.46447	1.43933	1.45148	1.45609	1.44249	1.47565	1.50953	1.43702	1.46277	1.42475	1.45111	1.49229	1.48949	1.48864	1.47225	1.43131	1.49787	1.43945	1.44516	1.45099	1.43496	1.42876	1.44807	1.44467	1.42815	1.47893	1.46714	1.48585	1.41212	0.210494	1.45123	1.47249	1.49593	1.46034	1.47783	1.45986	1.44139	1.49957	1.47431	1.50613	1.49727	1.2892	1.44297	1.5201	1.44419
127	WABTMP123	1.63865	1.56516	1.47273	1.58533	1.59905	1.59735	1.54804	1.59189	1.64059	1.64278	1.55605	1.59055	1.55848	1.54816	1.65893	1.61411	1.59565	1.63938	1.48876	1.6712	1.62213	1.60063	1.59091	1.58934	1.61144	1.51233	1.49824	1.5818	1.63464	1.63525	1.61727	1.40653	0.0336451	1.57585	1.6016	1.63549	1.57257	1.61168	1.51366	1.55107	1.67254	1.54439	1.64642	1.67436	1.40775	1.61193	1.64837	1.58994
128	WABTMP72	1.59492	1.60549	1.50674	1.57755	1.67812	1.69659	1.54719	1.69513	1.6429	1.62833	1.54913	1.57148	1.50225	1.52593	1.65711	1.57257	1.60282	1.73934	1.48366	1.64594	1.60197	1.70145	1.69707	1.68687	1.59589	1.50383	1.50322	1.51233	1.71323	1.72137	1.74299	1.42488	0.0382607	1.5727	1.605	1.6259	1.59772	1.59832	1.5167	1.56589	1.64618	1.55751	1.64011	1.64351	1.48488	1.75027	1.66027	1.71031
129	WAB0021101	1.51864	1.48646	1.41905	1.51707	1.4986	1.52775	1.44637	1.50541	1.5065	1.54877	1.43386	1.59395	1.45293	1.52314	1.48816	1.49508	1.49387	1.51415	1.5037	1.51658	1.5648	1.50504	1.50893	1.4884	1.55569	1.47978	1.46763	1.45876	1.51974	1.51792	1.52192	1.37508	0.115632	1.52192	1.51014	1.51233	1.51063	1.46229	1.46775	1.43471	1.50577	1.46933	1.54184	1.5133	1.32649	1.52047	1.55739	1.50128
130	WAB0030284	0.05648	0.101178	0.23005	0.101057	0.0585449	0.0728774	0.189603	0.0712984	0.0756711	0.104093	0.154379	0.0926758	0.0777359	0.11709	0.0635248	0.0886676	0.0839305	0.0927973	0.179157	0.0572088	0.110166	0.0626746	0.0763999	0.0802867	0.101785	0.209644	0.110774	0.0712984	0.0544152	0.0873315	0.0912183	0.229442	1.76048	0.0825944	0.131787	0.140532	0.077493	0.131787	0.131908	0.110288	0.0823515	0.201749	0.0959553	0.0563586	0.146605	0.0567229	0.0638892	0.0742135
131	WABTMP108	1.49022	1.44893	1.41042	1.49374	1.53711	1.55241	1.46374	1.52824	1.4969	1.49387	1.41868	1.49095	1.43714	1.4714	1.52824	1.49532	1.52472	1.54391	1.39354	1.50322	1.46714	1.53626	1.54488	1.53164	1.46727	1.39718	1.43241	1.4567	1.57998	1.56577	1.53261	1.41115	0.0521074	1.48706	1.49241	1.49909	1.51087	1.4765	1.44917	1.48196	1.51974	1.43022	1.52557	1.498	1.35771	1.54865	1.56103	1.54476
132	WAB0004863	1.52593	1.49217	1.4007	1.49472	1.4833	1.46666	1.46314	1.48451	1.49435	1.53504	1.42645	1.58326	1.648	1.51039	1.52581	1.528	1.49459	1.4997	1.45573	1.53808	1.49957	1.48075	1.47674	1.47395	1.48998	1.42354	1.50346	1.63671	1.50917	1.50832	1.51196	1.40909	0.0439694	1.48464	1.47225	1.47553	1.49107	1.49411	1.49605	1.44419	1.51852	1.42232	1.53116	1.52678	1.30281	1.48719	1.52666	1.47067
133	WABTMP110	1.48719	1.4697	1.40811	1.4771	1.46544	1.46496	1.46763	1.45888	1.48658	1.49666	1.43751	1.52921	1.51561	1.49848	1.49435	1.53407	1.5048	1.49812	1.44407	1.48937	1.47808	1.46423	1.46447	1.46739	1.46544	1.41224	1.51354	1.51743	1.50018	1.49204	1.5037	1.46593	0.115632	1.45718	1.47395	1.49569	1.48706	1.50298	1.51439	1.4284	1.4997	1.45026	1.49593	1.48342	1.29394	1.47686	1.51427	1.46386
134	WABTMP51	1.54816	1.53261	1.40556	1.588	1.90927	1.75343	1.4901	1.90769	1.57099	1.55241	1.45828	1.55423	1.47747	1.49654	1.58205	1.54124	1.52921	1.69246	1.44856	1.56419	1.53261	1.92311	1.89688	1.91522	1.52873	1.41006	1.49836	1.50237	1.67266	1.69732	1.64326	1.36062	0.0374104	1.56468	1.57367	1.57172	1.56286	1.55144	1.5037	1.5484	1.55399	1.49715	1.62177	1.56395	1.69525	1.82254	1.64254	1.91947
135	WABTMP101	1.57682	1.51658	1.45087	1.59772	1.78428	1.87137	1.55095	1.79667	1.61873	1.58836	1.50018	1.59735	1.50626	1.50941	1.6259	1.57233	1.56796	1.71141	1.46617	1.61411	1.55229	1.80493	1.80457	1.78951	1.5484	1.472	1.51694	1.51622	1.7029	1.72464	1.66343	1.39087	0.0468845	1.57853	1.62432	1.60573	1.59456	1.59213	1.50747	1.61035	1.60889	1.55885	1.64278	1.61812	1.58253	1.86542	1.65444	1.81671
136	WABTMP32	1.52788	1.56796	1.49945	1.52532	1.52557	1.53176	1.51488	1.52885	1.55873	1.57585	1.50152	1.54561	1.49484	1.53225	1.53577	1.55107	1.55739	1.59772	1.48634	1.54962	1.54488	1.53188	1.53723	1.53043	1.53358	1.46241	1.46799	1.51063	1.62492	1.62079	1.60379	1.46557	0.100692	1.51209	1.52812	1.58946	1.54439	1.54014	1.51269	1.48816	1.57962	1.50237	1.60926	1.54828	1.34848	1.53771	1.58812	1.53116
137	WABTMP70	1.59407	1.59419	1.47006	1.55278	1.62383	1.65541	1.53103	1.64156	1.62019	1.61679	1.53249	1.54476	1.49277	1.50152	1.62079	1.54646	1.58994	1.72173	1.48342	1.6299	1.58691	1.65031	1.64011	1.62164	1.59091	1.50492	1.49034	1.48403	1.73545	1.7357	1.74845	1.41042	0.0382607	1.5529	1.57889	1.6033	1.5699	1.56565	1.50723	1.53395	1.62541	1.53419	1.62019	1.63428	1.4318	1.70181	1.62492	1.65565
138	WABTMP96	1.66015	1.57585	1.55678	1.50528	1.52545	1.54743	1.5331	1.52897	1.61387	1.63671	1.53565	1.55593	1.51245	1.55217	1.63124	1.51779	1.58545	1.58047	1.53103	1.69136	1.76631	1.52994	1.53431	1.51889	1.75319	1.57986	1.46338	1.51622	1.57087	1.56735	1.59699	1.39427	0.0688692	1.5082	1.55994	1.55229	1.56772	1.53176	1.44419	1.50249	1.67521	1.55022	1.60938	1.6978	1.35078	1.55132	1.58095	1.53237
139	WAB0006774	1.59432	1.63403	1.51998	1.54488	1.53711	1.53905	1.51767	1.5433	1.60804	1.66246	1.53443	1.58521	1.5382	1.51682	1.65395	1.5631	1.5818	1.61071	1.46059	1.64302	1.58581	1.54585	1.55302	1.53917	1.58229	1.53784	1.48403	1.53043	1.58849	1.57597	1.56346	1.41042	0.0546581	1.53614	1.60343	1.58824	1.55156	1.53528	1.4782	1.50929	1.63695	1.59152	1.63914	1.64484	1.35929	1.55994	1.61241	1.55338
140	WABTMP31	1.5546	1.48561	1.42815	1.6129	1.60755	1.62213	1.48901	1.6033	1.55836	1.55363	1.46994	1.56808	1.48755	1.49885	1.59116	1.55848	1.54342	1.61011	1.41795	1.56784	1.53565	1.60598	1.62298	1.60488	1.51962	1.42439	1.50528	1.51585	1.63294	1.6231	1.57634	1.37957	0.0267217	1.60051	1.59954	1.5948	1.63015	1.57816	1.49605	1.5331	1.5631	1.50747	1.57792	1.56383	1.41722	1.63476	1.68566	1.6129
141	WAB0004876	1.45864	1.43496	1.36014	1.56334	1.54063	1.54865	1.46083	1.54622	1.54524	1.48876	1.56334	1.53553	1.43277	1.44722	1.53298	1.52848	1.49557	1.53771	1.41443	1.49484	1.46496	1.55059	1.54986	1.54719	1.45585	1.37933	1.47808	1.45731	1.54148	1.53298	1.54792	1.33961	0.0812584	1.53941	1.5467	1.54112	1.51342	1.54257	1.53237	1.45706	1.48342	1.43532	1.50541	1.49957	1.35613	1.5518	1.57282	1.55278
142	WABTMP65	1.61181	1.57075	1.46617	1.62007	1.69804	1.68723	1.53128	1.69707	1.62723	1.61849	1.53261	1.59978	1.53371	1.54439	1.61618	1.62067	1.57804	1.83639	1.49957	1.63974	1.58642	1.7006	1.69027	1.69124	1.57682	1.45816	1.54172	1.54925	1.90489	1.92251	1.73375	1.39888	0.0444552	1.59687	1.61885	1.66221	1.59638	1.60488	1.54962	1.58521	1.63148	1.54573	1.6514	1.63999	1.49885	1.74736	1.69209	1.69598
143	WABTMP98	1.54695	1.52132	1.42913	1.55472	1.60051	1.65165	1.48743	1.61727	1.57148	1.57112	1.45196	1.5631	1.51597	1.49654	1.58399	1.54257	1.56237	1.61326	1.46204	1.55399	1.53249	1.62116	1.63719	1.60719	1.53407	1.48208	1.50808	1.50796	1.59176	1.60573	1.60112	1.4222	0.0668043	1.54184	1.5535	1.54342	1.55691	1.5399	1.50298	1.54172	1.55533	1.51488	1.58703	1.55253	1.42512	1.65638	1.59031	1.63683
144	WAB0030282	1.50941	1.52472	1.45706	1.48658	1.47929	1.54124	1.47953	1.48937	1.56954	1.59674	1.50504	1.49909	1.45949	1.48524	1.55909	1.48986	1.52083	1.55581	1.44334	1.58484	1.52666	1.49059	1.48974	1.48403	1.51962	1.44601	1.42475	1.46994	1.51087	1.53614	1.55326	1.36949	0.151949	1.46848	1.57561	1.52848	1.57233	1.50747	1.43666	1.46678	1.58508	1.55302	1.56614	1.59322	1.31325	1.51828	1.52508	1.4901
145	WABTMP125	1.63403	1.59055	1.46775	1.545	1.53638	1.54719	1.53334	1.5399	1.61654	1.66173	1.54172	1.59079	1.57027	1.52727	1.62092	1.58642	1.58193	1.575	1.48136	1.66015	1.59845	1.54039	1.53055	1.53686	1.58593	1.49715	1.5246	1.57743	1.58727	1.59079	1.61217	1.41977	0.048585	1.53699	1.57197	1.61715	1.57282	1.58266	1.5263	1.52897	1.65007	1.52265	1.62577	1.65383	1.35637	1.54682	1.60124	1.51913
146	WABTMP126	1.58788	1.56723	1.50055	1.55071	1.53771	1.54658	1.52751	1.53662	1.60027	1.63695	1.545	1.57901	1.57379	1.58764	1.65359	1.558	1.57294	1.57464	1.49496	1.72792	1.61023	1.53869	1.52812	1.52788	1.59517	1.51512	1.51549	1.58023	1.5767	1.57379	1.58047	1.39402	0.0557512	1.52909	1.54755	1.55994	1.57938	1.53419	1.49654	1.51124	1.71906	1.51184	1.61083	1.73655	1.36208	1.54403	1.61023	1.52314
147	WAB0003660	1.50504	1.52545	1.3984	1.54257	1.50735	1.52909	1.50832	1.50832	1.54269	1.56176	1.46301	1.52715	1.47735	1.4963	1.54743	1.57185	1.75768	1.53917	1.49945	1.55132	1.515	1.50844	1.50905	1.50285	1.50638	1.47152	1.51488	1.49253	1.56723	1.55083	1.56735	1.69136	0.102271	1.51804	1.50747	1.61545	1.50771	1.59845	1.5478	1.45318	1.55047	1.48731	1.56747	1.54549	1.33439	1.53711	1.5931	1.50698
148	WAB0006898	1.52375	1.5048	1.46399	1.50443	1.53759	1.57853	1.51281	1.54962	1.57998	1.55885	1.47346	1.49885	1.46447	1.48573	1.60379	1.50674	1.56942	1.55812	1.44844	1.58618	1.53881	1.55107	1.55751	1.54524	1.5331	1.50079	1.46229	1.46994	1.57209	1.58484	1.57209	1.39099	0.139317	1.49909	1.54622	1.54998	1.53383	1.56699	1.48123	1.55107	1.59189	1.57719	1.54913	1.5863	1.3701	1.57427	1.57682	1.55593
149	WAB0017309	1.36706	1.43751	1.33852	1.39718	1.42694	1.35977	1.3458	1.42026	1.41734	1.38115	1.36402	1.40824	1.41722	1.4137	1.42609	1.41613	1.37495	1.42779	1.34046	1.42755	1.37483	1.42536	1.42633	1.42002	1.37082	1.33074	1.39281	1.45536	1.42876	1.4273	1.44139	1.30232	0.0995992	1.39026	1.36876	1.3588	1.39961	1.3905	1.4001	1.36718	1.41394	1.36742	1.39767	1.42123	1.25556	1.40155	1.43277	1.4205
150	WABTMP102	1.53176	1.48986	1.4256	1.56614	1.53273	1.53711	1.49593	1.52739	1.54634	1.54488	1.46216	1.53286	1.49508	1.49229	1.57986	1.52775	1.53443	1.51962	1.50055	1.55326	1.50686	1.53043	1.54695	1.52387	1.49642	1.43058	1.4969	1.47395	1.53407	1.53164	1.53468	1.37799	0.0992348	1.53784	1.5331	1.52569	1.51852	1.54658	1.49642	1.47261	1.53929	1.45548	1.56541	1.55435	1.35674	1.53638	1.58229	1.54452
151	WABTMP35	1.50905	1.61083	1.49059	1.52411	1.50103	1.51816	1.48779	1.50516	1.62274	1.59966	1.59274	1.52375	1.46654	1.50443	1.52423	1.52666	1.53322	1.63719	1.4686	1.54439	1.54306	1.51099	1.50929	1.50796	1.53358	1.44978	1.4686	1.48464	1.60938	1.61193	1.63841	1.42342	0.147212	1.50832	1.56431	1.56419	1.5399	1.53055	1.51439	1.46884	1.55484	1.51561	1.60804	1.54379	1.32515	1.53966	1.54974	1.50808
152	WAB0036890B	1.558	1.51512	1.44832	1.56893	1.57415	1.64545	1.5003	1.5812	1.5818	1.58788	1.48913	1.54075	1.4901	1.53164	1.61047	1.53018	1.53759	1.59043	1.45318	1.5863	1.56225	1.58338	1.58387	1.5727	1.54136	1.44091	1.48925	1.50516	1.58994	1.59444	1.5818	1.38941	0.0529576	1.54743	1.58217	1.54367	1.92287	1.515	1.49459	1.49557	1.58885	1.48354	1.56832	1.58958	1.40313	1.57634	1.61703	1.57658
153	WABTMP132	1.38552	1.38151	1.33062	1.41054	1.41856	1.44771	1.36536	1.41407	1.43374	1.42998	1.35491	1.43313	1.3503	1.36475	1.42682	1.39985	1.40884	1.45706	1.32564	1.40981	1.38989	1.41941	1.4386	1.425	1.38771	1.30596	1.35576	1.36293	1.45208	1.44504	1.42415	1.28604	0.226163	1.41577	1.45026	1.44516	1.4018	1.42451	1.36147	1.41589	1.41346	1.39864	1.43593	1.41382	1.25811	1.44978	1.47504	1.43933
154	WAB0037078	1.63537	1.62286	1.53808	1.56735	1.55897	1.57682	1.58472	1.55909	1.70302	1.68796	1.62772	1.58205	1.53346	1.56164	1.75477	1.58156	1.62784	1.61399	1.51585	1.88036	1.63452	1.56103	1.56055	1.55022	1.63731	1.57865	1.50468	1.54937	1.62492	1.62359	1.61994	1.36985	0.0351026	1.5648	1.60258	1.5931	1.58496	1.55605	1.50164	1.55083	1.86676	1.53492	1.64521	1.90975	1.37277	1.57719	1.64752	1.55946
155	WABTMP69	1.58423	1.57682	1.45378	1.59176	1.65808	1.65395	1.49642	1.67327	1.64958	1.61618	1.57452	1.56929	1.51828	1.51962	1.63416	1.59164	1.61241	1.80129	1.50796	1.62347	1.61059	1.67521	1.67764	1.66659	1.59978	1.47237	1.5246	1.54488	1.76521	1.7612	1.87866	1.44018	0.059638	1.58047	1.5897	1.64144	1.59006	1.59504	1.54209	1.55363	1.61217	1.54039	1.61472	1.62128	1.47237	1.70521	1.6525	1.6746
156	WAB0004845	1.58338	1.55423	1.44941	1.64375	1.64084	1.64266	1.52958	1.64363	1.605	1.62347	1.48026	1.57148	1.50492	1.54318	1.65225	1.57913	1.63853	1.66197	1.52071	1.6565	1.58071	1.64922	1.64011	1.64217	1.56808	1.46945	1.52447	1.53565	1.68991	1.68177	1.59978	1.42536	0.0657112	1.61509	1.59456	1.64982	1.59152	1.59784	1.52387	1.54184	1.63999	1.55484	1.63112	1.66039	1.45184	1.6548	1.7261	1.63756
157	WABTMP67	1.00243	1.02709	1.02636	1.06583	1.08308	1.09255	1.04956	1.09583	1.05818	1.05186	1.05782	1.0317	1.00765	1.03486	1.05356	1.03644	1.02696	1.17612	1.01373	1.05745	1.03802	1.09498	1.09025	1.08806	1.02952	1.03948	1.01785	1.01628	1.13798	1.15292	1.24292	1.03717	0.556419	1.05259	1.05915	1.09304	1.02927	1.05393	1.03109	1.05065	1.06122	1.07033	1.05854	1.05356	1.02733	1.11527	1.07883	1.09656
158	WAB0007150	1.39828	1.39585	1.36621	1.31337	1.35285	1.31993	1.34678	1.34678	1.37945	1.42318	1.32601	1.3339	1.33985	1.42633	1.37945	1.30815	1.36633	1.33099	1.43787	1.41613	1.43022	1.34495	1.33767	1.33791	1.42427	1.34374	1.30062	1.33086	1.31544	1.32758	1.34702	1.28337	0.149034	1.30183	1.32078	1.30062	1.35625	1.3005	1.30038	1.26345	1.40629	1.30973	1.38589	1.41528	1.19191	1.33548	1.35188	1.3373
159	WABTMP111	1.45633	1.46617	1.36985	1.50966	1.50237	1.47698	1.42123	1.49775	1.51816	1.46714	1.45779	1.51634	1.48949	1.47917	1.5082	1.52824	1.49787	1.53723	1.41285	1.50528	1.46812	1.5037	1.50055	1.49715	1.4522	1.37022	1.50577	1.54136	1.52703	1.5269	1.53869	1.40581	0.0389894	1.48901	1.49387	1.4782	1.50771	1.48597	1.49812	1.43362	1.49156	1.41917	1.47868	1.49581	1.33317	1.50771	1.53553	1.49836
160	WAB0016078	1.53128	1.54063	1.43386	1.56298	1.50188	1.55363	1.4799	1.52423	1.52824	1.59614	1.46702	1.63282	1.4482	1.48488	1.51707	1.54257	1.55593	1.55703	1.47783	1.53881	1.57816	1.52411	1.52618	1.51391	1.56529	1.45524	1.47638	1.45901	1.56431	1.57367	1.56638	1.36815	0.137738	1.54743	1.54962	1.64011	1.53723	1.56905	1.49605	1.47395	1.53225	1.51051	1.61521	1.53638	1.34337	1.51816	1.59444	1.51743
161	WABTMP117	1.49168	1.5031	1.3605	1.54877	1.51779	1.5065	1.47905	1.52605	1.55727	1.53103	1.49399	1.54014	1.49423	1.50783	1.52399	1.57233	1.52375	1.55217	1.44054	1.51901	1.47832	1.52703	1.52387	1.5235	1.46714	1.38273	1.5778	1.50298	1.55545	1.5546	1.52812	1.41042	0.0715414	1.52375	1.52241	1.53699	1.52642	1.55399	1.64946	1.45767	1.51451	1.45233	1.54391	1.51379	1.34653	1.52302	1.58217	1.51743
162	WAB0030297	1.54537	1.55946	1.44747	1.60294	1.59371	1.62747	1.55545	1.59577	1.62201	1.61108	1.51792	1.59347	1.5133	1.50334	1.61533	1.54913	1.5512	1.62553	1.43897	1.60549	1.54039	1.60015	1.61448	1.59347	1.52775	1.42852	1.52059	1.50966	1.61982	1.61096	1.58557	1.3769	0.0823515	1.57719	1.84769	1.58703	1.60391	1.57099	1.52083	1.53771	1.60585	1.62067	1.61569	1.60913	1.40326	1.6293	1.63063	1.61132
163	WAB0030296	1.51585	1.54537	1.45706	1.53966	1.51184	1.56055	1.51439	1.51379	1.59432	1.62468	1.545	1.54707	1.46253	1.50103	1.5982	1.51196	1.53358	1.60755	1.43338	1.64873	1.52569	1.51779	1.52326	1.52083	1.52508	1.46484	1.44662	1.48743	1.57136	1.57306	1.55496	1.35892	0.123527	1.53055	1.61363	1.5699	1.51427	1.50067	1.47042	1.47832	1.65055	1.64229	1.59893	1.65772	1.33366	1.55423	1.58108	1.52034
164	WAB0036901	1.53796	1.52047	1.41807	1.61897	1.5614	1.56577	1.50978	1.56249	1.59347	1.5778	1.50103	1.56917	1.48597	1.51354	1.57148	1.62456	1.58363	1.59031	1.47759	1.57889	1.54512	1.56201	1.57488	1.56213	1.54112	1.44091	1.57282	1.5065	1.61837	1.59869	1.57925	1.41164	0.0900036	1.58302	1.55363	1.6961	1.5201	1.92919	1.59383	1.5201	1.57427	1.52071	1.60185	1.57828	1.37957	1.58654	1.62031	1.57294
165	WABTMP87	1.50796	1.44006	1.40496	1.4222	1.42779	1.45063	1.4748	1.43994	1.50492	1.49787	1.42828	1.44139	1.43435	1.45524	1.59201	1.45609	1.47042	1.46945	1.43824	1.54391	1.53723	1.43884	1.44334	1.42633	1.52447	1.55727	1.41212	1.43593	1.46071	1.46435	1.46544	1.35297	0.0885461	1.42342	1.43411	1.44747	1.45816	1.47042	1.39864	1.40848	1.54476	1.44346	1.48208	1.54901	1.28604	1.4488	1.48439	1.44018
166	WAB0031829	1.62529	1.61326	1.51731	1.57537	1.54063	1.55678	1.55168	1.54051	1.6214	1.67217	1.54731	1.65031	1.58156	1.55703	1.6316	1.58399	1.6078	1.58253	1.49119	1.66537	1.60172	1.54403	1.55314	1.53869	1.59784	1.50953	1.53407	1.55751	1.59747	1.58764	1.59905	1.41042	0.0579376	1.56346	1.58071	1.60087	1.58751	1.59796	1.54901	1.50941	1.65565	1.5314	1.66282	1.66367	1.36026	1.54658	1.61484	1.54682
167	WABTMP43	1.54148	1.52399	1.39937	1.56759	1.83724	1.68808	1.4867	1.82728	1.56383	1.54439	1.44322	1.54282	1.47613	1.49557	1.58472	1.52763	1.52411	1.63634	1.43119	1.56274	1.52192	1.84186	1.82983	1.83044	1.51804	1.41382	1.47747	1.49277	1.63683	1.64059	1.59747	1.35734	0.0180979	1.5546	1.55557	1.55411	1.54585	1.5365	1.48403	1.53699	1.55132	1.46994	1.60379	1.56383	1.64011	1.74286	1.62845	1.83578
168	WAB0019891	1.51002	1.49666	1.41771	1.48937	1.49921	1.49459	1.47382	1.49933	1.49982	1.53431	1.42184	1.55751	1.85667	1.51087	1.55022	1.54099	1.50115	1.52703	1.44552	1.56905	1.50407	1.50006	1.51318	1.4935	1.4884	1.43739	1.5184	1.7057	1.52812	1.52642	1.52715	1.40629	0.0428762	1.47978	1.50261	1.4833	1.50055	1.49314	1.49435	1.46581	1.53881	1.45293	1.52909	1.54209	1.32576	1.50188	1.54014	1.50383
169	WAB0003684	1.53298	1.49763	1.42403	1.56699	1.55848	1.56431	1.47674	1.55776	1.54743	1.57282	1.45245	1.55363	1.48136	1.50468	1.54148	1.54294	1.51864	1.55958	1.4754	1.53978	1.49727	1.56274	1.56516	1.55824	1.48111	1.42002	1.50978	1.48087	1.58484	1.57342	1.52982	1.38249	0.0941334	1.53273	1.53759	1.59091	1.56164	1.56091	1.54367	1.49156	1.54767	1.50091	1.57816	1.53383	1.38637	1.57039	1.5733	1.56018
170	WABTMP79	1.48403	1.47941	1.4154	1.46107	1.4448	1.46277	1.44528	1.4482	1.48925	1.51561	1.41905	1.50686	1.5167	1.47674	1.52229	1.55302	1.48901	1.50115	1.43884	1.5467	1.48804	1.45063	1.45075	1.43969	1.47844	1.42123	1.58557	1.50674	1.50929	1.50443	1.4969	1.41382	0.0833232	1.45245	1.46763	1.47382	1.50176	1.49302	1.51245	1.42913	1.53614	1.46168	1.50261	1.54937	1.27305	1.46678	1.50079	1.44613
171	WAB0015977	1.50492	1.46386	1.38066	1.50941	1.49399	1.48913	1.43909	1.49204	1.51488	1.51354	1.43241	1.50565	1.50225	1.47735	1.50273	1.5467	1.51561	1.51719	1.42147	1.52508	1.48512	1.49338	1.49326	1.48694	1.48585	1.3871	1.51039	1.50468	1.53856	1.52642	1.51075	1.3735	0.024171	1.49241	1.48961	1.55691	1.46642	1.68566	1.51306	1.49435	1.5116	1.455	1.53164	1.51634	1.32819	1.50893	1.53043	1.50298
172	WAB0004324	1.47893	1.4471	1.38176	1.44722	1.47747	1.47565	1.43872	1.47747	1.45888	1.48196	1.38406	1.50516	1.76837	1.46083	1.51209	1.4918	1.46253	1.48876	1.38892	1.52132	1.46107	1.47808	1.49107	1.46945	1.44747	1.39378	1.47297	1.62565	1.48816	1.48755	1.4816	1.36645	0.0117819	1.44358	1.45816	1.44261	1.4731	1.44783	1.4488	1.45621	1.49666	1.41018	1.48451	1.49885	1.32358	1.47686	1.50298	1.48658
	Minimum	0					% frequency	Frequency count
	Maximum	1.94947				< 0.250	0.0216918	319
	Average	1.43599				0.251-0.500	0.0185639	273
						0.501-1.000	0.0284918	419
						> 1.000	0.931253	13695
						Total	1	14706
						Expected pairs		14706
						Difference		0
[truncated: 123 more columns]

## Sheet: 62 japonica
Supplementary Table S3 (c) Relative kinship coefficient between pair of 62 japonica genotypes based on 11,808 of the 15,020 SNPs that were polymorphic within japonica.
S/N	Accession number	1	2	3	4	5	6	7	8	9	10	11	12	13	14	15	16	17	18	19	20	21	22	23	24	25	26	27	28	29	30	31	32	33	34	35	36	37	38	39	40	41	42	43	44	45	46	47	48
1	WAB0018571
2	WAB0006858	1.78004
3	WAB0033741	1.6438	1.62446
4	WABTMP75	0.133913	0.0336618	0.125956
5	WAB0000010	1.85005	1.87955	1.63645	0.0388029
6	WAB0018253	1.63547	1.66828	1.46545	0.112981	1.71394
7	WABTMP93	1.63315	1.67538	1.64796	0.0610808	1.68346	1.52249
8	WAB0000056	1.70769	1.81431	1.66057	0.0553277	1.79521	1.60756	1.6706
9	WAB0007903	1.71871	1.69986	1.60095	0.186792	1.69606	1.54355	1.6105	1.65445
10	WAB0006881	1.68566	1.79056	1.67122	0.00575311	1.78212	1.59104	1.66314	1.83965	1.63609
11	WABTMP106	1.56252	1.53596	1.48675	0.27774	1.53437	1.41098	1.46606	1.5116	1.57403	1.47879
12	WAB0000221	1.72838	1.79595	1.63474	0.0878879	1.7913	1.60316	1.66571	1.77832	1.67134	1.77808	1.51882
13	WAB0007089	1.68554	1.66926	1.62213	0.190465	1.66436	1.50548	1.58651	1.6449	1.63156	1.66718	1.49691	1.65677
14	WAB0004076	1.69423	1.79705	1.65445	0.0246037	1.78934	1.59104	1.6635	1.80745	1.64135	1.87441	1.48577	1.76376	1.66424
15	WAB0007133	1.72556	1.81749	1.63915	0.0640186	1.80929	1.65322	1.68578	1.7782	1.6755	1.77269	1.56448	1.76841	1.65249	1.77538
16	WAB0006994	1.69154	1.74209	1.61944	0.105637	1.73315	1.56068	1.64588	1.73634	1.63486	1.73891	1.51429	1.76241	1.63266	1.71173	1.73499
17	WAB0007899	1.77477	1.77294	1.64074	0.0898464	1.78579	1.60193	1.65592	1.75384	1.69141	1.70353	1.55395	1.75372	1.67623	1.70806	1.73193	1.73389
18	WAB0006902	1.72801	1.86548	1.63633	0.0238693	1.82655	1.62507	1.6848	1.83769	1.6859	1.82924	1.51992	1.80807	1.67024	1.81627	1.79203	1.74613	1.76498
19	WAB0007088	1.75641	1.70671	1.62311	0.125834	1.74148	1.58002	1.60181	1.68076	1.67354	1.65494	1.54526	1.7072	1.63241	1.66032	1.69802	1.67954	1.72214	1.68052
20	WAB0007144	0.853663	0.778873	0.784993	0.889773	0.785972	0.774956	0.740804	0.765286	0.870555	0.723545	0.937389	0.800906	0.843748	0.753657	0.773609	0.839953	0.835547	0.768835	0.848767
21	WAB0007114	1.71247	1.75555	1.59447	0.129506	1.7285	1.5657	1.63205	1.70341	1.68615	1.67281	1.51821	1.78065	1.63425	1.68603	1.71369	1.7793	1.75017	1.72544	1.71736	0.855866
22	WAB0007131	1.76939	1.86805	1.63694	0.0531244	1.8383	1.64527	1.68701	1.79264	1.71247	1.75629	1.53143	1.79362	1.67709	1.77073	1.79264	1.75041	1.77734	1.85201	1.70537	0.809719	1.76033
23	WAB0000092	0.170512	0.0675684	0.156191	1.522	0.0771161	0.145909	0.0847053	0.087031	0.209805	0.0370892	0.314462	0.12461	0.201971	0.0531244	0.0893568	0.137952	0.120203	0.0527572	0.16329	0.885978	0.161454	0.0904584
24	WABTMP91	1.71124	1.77232	1.67097	0.0706286	1.76412	1.56864	1.71259	1.74637	1.65175	1.72875	1.50327	1.74062	1.64061	1.73303	1.72079	1.71455	1.72814	1.77477	1.66253	0.782545	1.68407	1.77453	0.105147
25	WAB0007096	1.67807	1.71186	1.66093	0.114572	1.72091	1.54477	1.65567	1.7591	1.64453	1.77196	1.47794	1.75421	1.6367	1.74796	1.71455	1.7143	1.68688	1.72728	1.66559	0.802252	1.68688	1.71675	0.155089	1.69398
26	WAB0000005	1.76926	1.88102	1.62005	0	1.86792	1.67048	1.67268	1.78836	1.69741	1.82043	1.51845	1.78444	1.64539	1.79472	1.80476	1.72446	1.74699	1.83818	1.70647	0.742395	1.72116	1.84075	0.0381908	1.75641	1.70953
27	WAB0007036	1.63719	1.61295	1.5127	0.229267	1.61381	1.46814	1.53253	1.57476	1.73964	1.54734	1.59851	1.57941	1.55162	1.56338	1.6094	1.5493	1.60891	1.59887	1.59128	0.91609	1.59153	1.62017	0.263786	1.57488	1.55322	1.61271
28	WAB0006897	1.69484	1.81247	1.66289	0.0221556	1.79338	1.60279	1.67268	1.8432	1.63915	1.89559	1.48712	1.78138	1.65567	1.83965	1.76522	1.72765	1.74209	1.84589	1.65494	0.741539	1.68848	1.78775	0.0467593	1.74368	1.75433	1.82067	1.56387
29	WAB0007050	1.70096	1.70782	1.64453	0.15766	1.70512	1.54575	1.62433	1.73352	1.75947	1.76192	1.53082	1.71638	1.66424	1.72826	1.70684	1.70488	1.7039	1.73352	1.6722	0.832487	1.7061	1.71957	0.175531	1.69484	1.70157	1.69998	1.6531	1.72936
30	WAB0007888	1.73487	1.82728	1.64673	0.0472489	1.83059	1.63045	1.67538	1.82912	1.66693	1.81994	1.51013	1.77783	1.6553	1.81137	1.79313	1.73768	1.76486	1.81872	1.67917	0.773976	1.711	1.79142	0.0777281	1.73854	1.7427	1.80941	1.5848	1.82508	1.70892
31	WAB0018251	1.83744	1.88934	1.62862	0.026807	1.94186	1.70916	1.67366	1.78873	1.68639	1.80537	1.52139	1.78628	1.65432	1.79999	1.80794	1.73034	1.77453	1.82178	1.73107	0.77263	1.72434	1.82998	0.0662219	1.75262	1.71234	1.8891	1.599	1.81431	1.69533	1.83083
32	WAB0004105	1.74723	1.89608	1.61711	0.0243589	1.84675	1.64869	1.67672	1.79277	1.7001	1.78518	1.51919	1.78297	1.65445	1.7886	1.80305	1.74466	1.76057	1.86645	1.69594	0.774956	1.7498	1.90844	0.0537365	1.76057	1.70916	1.88273	1.61026	1.81468	1.70427	1.80733	1.85948
33	WAB0004053	1.77575	1.9066	1.61748	0.0140767	1.87796	1.66583	1.67342	1.80121	1.69631	1.80378	1.52323	1.78983	1.65861	1.80219	1.80476	1.73499	1.76841	1.86523	1.71051	0.754147	1.73389	1.85813	0.0489626	1.76682	1.71394	1.90979	1.61846	1.82643	1.70414	1.82227	1.89449	1.90305
34	WAB0000058	1.7192	1.81639	1.67073	0.0599792	1.80182	1.61515	1.68284	1.88004	1.67709	1.84956	1.52188	1.79521	1.66767	1.80794	1.78836	1.73781	1.76253	1.83316	1.6722	0.780097	1.69411	1.79754	0.0876431	1.75286	1.76241	1.78677	1.59337	1.86205	1.74454	1.87417	1.79472	1.7902	1.79534
35	WAB0036889	0.218006	0.12057	0.203317	1.52078	0.126691	0.213477	0.143338	0.153987	0.260359	0.0992717	0.359141	0.186548	0.265867	0.114817	0.159128	0.191444	0.176755	0.112614	0.223759	0.961503	0.21874	0.146031	1.45896	0.161087	0.218985	0.0940082	0.315074	0.117755	0.244079	0.128772	0.115185	0.116898	0.107718	0.146643
36	WAB0007132	1.70892	1.75005	1.64172	0.0960891	1.74943	1.6285	1.66962	1.71883	1.67978	1.70831	1.62262	1.7323	1.64649	1.71026	1.83573	1.72275	1.72434	1.73156	1.70133	0.803599	1.71492	1.75249	0.122529	1.68713	1.69521	1.74148	1.58602	1.70341	1.69019	1.71908	1.74246	1.74123	1.73744	1.72238	0.190342
37	WAB0000147	1.72373	1.80562	1.71675	0.0735663	1.77563	1.58688	1.68431	1.78004	1.66497	1.7558	1.50695	1.77465	1.66265	1.75213	1.75005	1.73744	1.73817	1.82018	1.6684	0.81131	1.6946	1.83353	0.104658	1.81823	1.71186	1.77771	1.5821	1.7842	1.71039	1.76877	1.77024	1.81749	1.79974	1.7886	0.166962	1.70353
38	WAB0006956	0.154844	0.0449232	0.129261	1.54954	0.0516555	0.129873	0.0636514	0.0697717	0.194626	0.0118734	0.284962	0.103678	0.184099	0.0363547	0.074668	0.111635	0.0992717	0.040639	0.146643	0.912785	0.141502	0.0743008	1.50523	0.0820124	0.127915	0.0188506	0.251301	0.030724	0.148969	0.0515331	0.041863	0.0462697	0.0297448	0.0700165	1.52249	0.103434	0.0953547
39	WAB0007134	1.7782	1.85164	1.64882	0.0347634	1.88102	1.66877	1.66828	1.79852	1.68419	1.82116	1.50756	1.78665	1.65861	1.81394	1.79791	1.73891	1.77061	1.82006	1.70733	0.76957	1.7072	1.80954	0.0624273	1.75494	1.75078	1.84907	1.60083	1.81737	1.70782	1.82569	1.88176	1.84014	1.86878	1.81908	0.129016	1.72973	1.76877	0.0483506
40	WAB0007101	1.72287	1.69313	1.63425	0.149214	1.73034	1.56142	1.6438	1.64967	1.66767	1.64245	1.5269	1.68493	1.60891	1.646	1.66583	1.64784	1.69092	1.6755	1.67599	0.826489	1.66559	1.70218	0.19328	1.65983	1.6859	1.69166	1.60781	1.66155	1.6602	1.67489	1.7214	1.69227	1.69802	1.66742	0.234776	1.65751	1.67097	0.159985	1.70084
41	WAB0018257	1.79607	1.86033	1.61577	0.0522676	1.89865	1.67954	1.65812	1.7782	1.67158	1.77869	1.50976	1.77955	1.64221	1.78762	1.80231	1.75433	1.75812	1.80488	1.73976	0.803599	1.74637	1.81651	0.0896016	1.72691	1.70378	1.83377	1.58112	1.78126	1.68676	1.81664	1.90403	1.83573	1.85017	1.77991	0.140033	1.73915	1.75445	0.0679356	1.85287	1.70047
42	WABTMP99	1.7296	1.82141	1.65212	0.0473713	1.81003	1.61185	1.69019	1.80586	1.66754	1.80072	1.51735	1.79117	1.66277	1.7902	1.77746	1.74858	1.74087	1.86743	1.6755	0.783646	1.71479	1.83561	0.0814003	1.77551	1.72667	1.79583	1.5919	1.82153	1.71381	1.78762	1.79558	1.82349	1.81443	1.81529	0.139054	1.72654	1.80696	0.0672012	1.79472	1.67391	1.77893
43	WAB0007262	1.60316	1.5837	1.50964	0.262317	1.5799	1.45284	1.51307	1.54844	1.72911	1.53253	1.60206	1.56644	1.53375	1.53914	1.5821	1.54501	1.57966	1.55689	1.60744	0.924169	1.55701	1.58529	0.288512	1.54232	1.55138	1.56105	1.75384	1.54269	1.62152	1.55921	1.56803	1.57586	1.57182	1.57194	0.346288	1.58015	1.56081	0.281413	1.57048	1.58761	1.5515	1.57011
44	WAB0000038	1.71675	1.83389	1.62654	0.0321929	1.81174	1.61907	1.66314	1.82349	1.64882	1.85923	1.51184	1.80158	1.66595	1.81957	1.79252	1.71467	1.74331	1.84271	1.66705	0.744354	1.68799	1.78407	0.060224	1.73964	1.7225	1.84246	1.57097	1.85801	1.71455	1.83879	1.83451	1.8137	1.84724	1.84503	0.11445	1.70867	1.76657	0.0384356	1.8148	1.66093	1.80023	1.79436	1.54453
45	WAB0007091	1.73168	1.69558	1.63621	0.14138	1.71957	1.55089	1.62862	1.65959	1.65677	1.64098	1.54905	1.69092	1.61748	1.64527	1.70904	1.7121	1.72018	1.67415	1.78714	0.845339	1.72263	1.69619	0.173572	1.64306	1.6591	1.67954	1.56521	1.64686	1.64771	1.65334	1.70892	1.68101	1.67721	1.65714	0.224494	1.72618	1.66497	0.15105	1.67354	1.66216	1.7214	1.67464	1.59459	1.6509
46	WAB0037084	0.136238	0.0282759	0.131097	1.49691	0.0417406	0.117143	0.0589999	0.060836	0.173572	0.000734439	0.249587	0.0919273	0.165861	0.0210539	0.0577759	0.093641	0.0898464	0.0197074	0.127548	0.865292	0.117755	0.0576535	1.54	0.0815227	0.124732	0.00428423	0.223147	0.0208091	0.140645	0.0472489	0.0325601	0.025583	0.0193402	0.0613257	1.44195	0.0854397	0.0832364	1.49972	0.0351307	0.161821	0.0507987	0.0504315	0.251668	0.0343962	0.126324
47	WAB0006874	1.65237	1.75103	1.63425	0.0361099	1.74013	1.56448	1.70488	1.72361	1.59936	1.75115	1.4657	1.69472	1.58835	1.73964	1.74833	1.66791	1.66914	1.74393	1.63082	0.742273	1.64319	1.71638	0.0663443	1.66962	1.68309	1.7476	1.52653	1.74601	1.64882	1.73683	1.75029	1.74711	1.74527	1.73805	0.137463	1.693	1.69178	0.0528796	1.76449	1.64931	1.72911	1.73952	1.53473	1.72752	1.62837	0.041863
48	WAB0000211	1.72667	1.81737	1.6329	0.0402717	1.79632	1.61173	1.67685	1.76633	1.68823	1.73768	1.53681	1.7629	1.63817	1.74429	1.77012	1.72605	1.7394	1.81982	1.6777	0.767734	1.73915	1.82594	0.0739335	1.73805	1.69668	1.80305	1.60487	1.76131	1.69729	1.75617	1.78983	1.83402	1.83451	1.76118	0.134158	1.75604	1.77196	0.059612	1.77343	1.6662	1.78077	1.79644	1.56839	1.76278	1.66595	0.0419854	1.71528
49	WAB0007045	1.64478	1.62042	1.5045	0.247016	1.61209	1.46557	1.49422	1.56032	1.60499	1.53743	1.52886	1.59067	1.57207	1.55175	1.58676	1.54318	1.58908	1.5837	1.58884	0.902748	1.58321	1.61932	0.264643	1.57145	1.55444	1.60732	1.60622	1.54856	1.56607	1.56276	1.60047	1.60854	1.62348	1.57305	0.329641	1.56105	1.58688	0.254728	1.59557	1.56044	1.57574	1.57904	1.57537	1.56472	1.56668	0.230736	1.5056	1.58786
50	WABTMP92	1.59006	1.64857	1.6116	0.0421078	1.65665	1.51099	1.80537	1.64257	1.56264	1.65885	1.44134	1.62642	1.54648	1.65432	1.6684	1.60805	1.60573	1.65457	1.56313	0.709468	1.58945	1.6449	0.0716078	1.62739	1.61479	1.65102	1.48516	1.65702	1.58198	1.65836	1.65518	1.64845	1.64319	1.66069	0.121182	1.646	1.63804	0.0454128	1.65604	1.59961	1.64147	1.66191	1.47781	1.64196	1.59177	0.0304792	1.7263	1.67171
51	WAB0000067	1.71895	1.80978	1.68101	0.068058	1.79717	1.61246	1.67244	1.79081	1.67305	1.77538	1.48871	1.77465	1.64698	1.77759	1.8055	1.71026	1.7263	1.81406	1.67109	0.790379	1.70231	1.80195	0.0978028	1.7651	1.71222	1.80158	1.60512	1.79215	1.7099	1.78371	1.7913	1.80941	1.81712	1.79913	0.16072	1.71369	1.85581	0.0828692	1.78983	1.66669	1.77612	1.78395	1.57133	1.79644	1.66277	0.0687925	1.71883	1.77465
52	WAB0000054	1.69839	1.73793	1.6105	0.117755	1.73389	1.56044	1.66069	1.73744	1.63572	1.69766	1.51405	1.7935	1.62519	1.69154	1.71712	1.80501	1.76253	1.7367	1.68725	0.818655	1.77612	1.74258	0.144807	1.71137	1.71026	1.72728	1.5542	1.72177	1.65494	1.7296	1.72667	1.74576	1.74393	1.74686	0.203072	1.70794	1.7214	0.134525	1.74123	1.64172	1.74772	1.73487	1.53571	1.74454	1.71602	0.108452	1.6553	1.7203
53	WAB0008009	1.69337	1.80048	1.63082	0.0339066	1.78542	1.61124	1.66608	1.7957	1.65224	1.85691	1.49911	1.77355	1.64012	1.81553	1.78273	1.79705	1.73377	1.81664	1.67073	0.786339	1.73389	1.7804	0.0570414	1.7263	1.72703	1.81431	1.54991	1.83965	1.72348	1.80097	1.80758	1.81162	1.81247	1.80256	0.12718	1.73413	1.75861	0.0408838	1.80684	1.66142	1.78481	1.78481	1.54808	1.82104	1.67844	0.0320705	1.73781	1.7449
54	WAB0000030	1.7487	1.8394	1.6378	0.0449232	1.84234	1.65383	1.67538	1.8405	1.67109	1.8099	1.51943	1.80072	1.6804	1.79889	1.78199	1.72654	1.79827	1.85984	1.69386	0.773242	1.717	1.82324	0.0734439	1.75715	1.7263	1.83218	1.5963	1.86694	1.71577	1.82569	1.84087	1.83267	1.84479	1.85017	0.138319	1.7252	1.7793	0.0581431	1.84063	1.693	1.81027	1.823	1.5493	1.85323	1.67501	0.0471265	1.73156	1.79154
55	WAB0000026	1.72471	1.69655	1.58051	0.161577	1.71063	1.55248	1.58051	1.63755	1.64625	1.60291	1.5444	1.71063	1.60426	1.61785	1.66656	1.74368	1.73793	1.66216	1.74442	0.882429	1.77134	1.70916	0.200379	1.64294	1.61919	1.66534	1.57207	1.62078	1.62287	1.65469	1.70463	1.69178	1.67783	1.63755	0.252035	1.67942	1.65861	0.181774	1.66387	1.63437	1.73217	1.67024	1.55407	1.63682	1.76645	0.150805	1.58712	1.65775
56	WAB0018262	1.6979	1.68811	1.65873	0.138687	1.69349	1.53608	1.62666	1.67721	1.64282	1.66644	1.53975	1.68003	1.62433	1.66534	1.71332	1.65383	1.68407	1.67122	1.74417	0.798335	1.65543	1.68958	0.157292	1.65334	1.66032	1.66522	1.5739	1.66559	1.66693	1.66595	1.68284	1.67587	1.67807	1.68138	0.21972	1.72336	1.66877	0.140155	1.6777	1.65237	1.67134	1.68799	1.70378	1.66803	1.7853	0.129628	1.65861	1.67183
57	WABTMP127	1.73095	1.85642	1.64282	0.0236245	1.82937	1.62531	1.68174	1.84001	1.6755	1.82679	1.51441	1.80354	1.66436	1.80794	1.79326	1.74013	1.76314	1.93635	1.67905	0.769203	1.71944	1.83867	0.0580207	1.78603	1.72765	1.83622	1.59643	1.85226	1.73291	1.82263	1.81994	1.85336	1.85507	1.83634	0.11396	1.72128	1.81982	0.0362323	1.8126	1.67611	1.80427	1.85874	1.5575	1.83598	1.67085	0.0239917	1.7405	1.81712
58	WABTMP77	1.59398	1.61491	1.62446	0.0619377	1.6258	1.47904	1.81235	1.61552	1.56999	1.62788	1.45039	1.60805	1.5526	1.62482	1.63682	1.59887	1.60622	1.62629	1.56803	0.725871	1.58945	1.62262	0.0916825	1.61858	1.61515	1.61858	1.49471	1.62201	1.58186	1.62715	1.61846	1.61295	1.61062	1.63376	0.137707	1.64539	1.62066	0.0614481	1.62262	1.60377	1.60903	1.6367	1.4914	1.60769	1.60108	0.0485954	1.69802	1.64882
59	WAB0006875	1.76216	1.89338	1.63254	0.0242365	1.8618	1.67073	1.69374	1.79778	1.73426	1.80709	1.54012	1.78407	1.66412	1.80146	1.82361	1.73597	1.75788	1.84993	1.70769	0.763572	1.74784	1.87282	0.0543485	1.74772	1.71957	1.90501	1.62764	1.81602	1.7252	1.82055	1.87918	1.90881	1.89706	1.80635	0.113593	1.76767	1.78065	0.0357427	1.84246	1.69092	1.84467	1.81174	1.59251	1.82716	1.6968	0.0211763	1.75898	1.81345
60	WAB0006907	1.82006	1.89816	1.63486	0.0389253	1.91664	1.69582	1.67379	1.79803	1.69398	1.79203	1.54122	1.79228	1.66546	1.80342	1.81786	1.75421	1.76559	1.83304	1.73646	0.773242	1.74148	1.84381	0.0804211	1.7547	1.72459	1.88702	1.6045	1.79791	1.70463	1.83243	1.91933	1.86278	1.89608	1.79778	0.126324	1.75433	1.77624	0.0550829	1.85948	1.71467	1.87735	1.81235	1.57476	1.82349	1.71369	0.0436991	1.74319	1.81113
61	WAB0000025	1.5067	1.51233	1.41563	0.289369	1.47977	1.35663	1.42261	1.45896	1.49287	1.41808	1.49569	1.54636	1.44697	1.43901	1.47647	1.61062	1.55738	1.5007	1.56325	0.99541	1.65616	1.52604	0.316666	1.47414	1.45639	1.46839	1.48908	1.44011	1.46264	1.48283	1.4657	1.516	1.47977	1.45811	0.367587	1.50401	1.48895	0.30063	1.45872	1.45566	1.51221	1.4996	1.48295	1.44158	1.58051	0.265989	1.41074	1.48846
62	WABTMP94	1.66656	1.76388	1.61711	0.0244813	1.75702	1.57035	1.76828	1.7121	1.60989	1.72569	1.46606	1.6957	1.59875	1.73144	1.73462	1.67207	1.66914	1.74454	1.63303	0.713997	1.65347	1.73658	0.0613257	1.68431	1.6635	1.75617	1.52115	1.73058	1.63486	1.73022	1.75886	1.75519	1.75849	1.72324	0.120815	1.67868	1.69509	0.0331722	1.7465	1.6471	1.74013	1.74197	1.51662	1.72581	1.64355	0.0260726	1.74637	1.7285
	Minimum			% frequency	Frequency count
	Maximum		< 0.250	0.137705	252
			0.251-0.500	0.0125683	23
			0.501-1.000	0.0327869	60
			> 1.000	0.81694	1495
			Total	1	1830
			Expected pairs		1891
			Difference		-61
[truncated: 14 more columns]

## Sheet: 11 ARICA
Supplementary Table S3 (d) Relative kinship coefficient between pair of11 ARICA genotypes based on 10,275 of the 15020 SNPs that were polymorphic within ARICA
S/N	Accession number	Genotype	1	2	3	4	5	6	7	8	9	10
1	WAB0037214	ARICA09
2	WAB0034964	ARICA04	0.0290001
3	WAB0034969	ARICA03	1.57937	0.0301349
4	WAB0037220	ARICA07	1.61682	0.0296306	1.56235
5	WAB0037219	ARICA06	1.58757	0.0464002	1.78653	1.59866
6	WAB0037221	ARICA10	1.64658	0.0377002	1.5974	1.6317	1.62552
7	WAB0037212	ARICA02	1.53789	0.0572437	1.69916	1.5853	1.80519	1.60144
8	WAB0037211	ARICA01	1.55062	0.0319001	1.78855	1.52465	1.64002	1.56361	1.60484
9	WAB0037215	ARICA11	1.60005	0.0481654	1.55163	1.62212	1.55075	1.60207	1.54281	1.53663
10	WABTMP73	ARICA18(FAROX521-83-H1)	1.53814	0	1.71857	1.53524	1.75779	1.57017	1.66915	1.61959	1.52957
11	WAB0037213	ARICA08	1.50738	0.0714916	1.52705	1.46161	1.51923	1.51242	1.49855	1.48254	1.49111	1.48077
							% frequency	Frequency count
						< 0.250	0.181818	10
						0.251-0.500	0	0
						0.501-1.000	0	0
						> 1.000	0.818182	45
						Total	1	55
						Expected pairs		55
						Difference		0

## Sheet: 85 NERICA
Supplementary Table S3 (e) Relative kinship coefficient between pair of 85 NERICA genotypes based on 13,601 of the 15020 SNPs that were polymorphic within NERICA
S/N	Accession number	Genotype	1	2	3	4	5	6	7	8	9	10	11	12	13	14	15	16	17	18	19	20	21	22	23	24	25	26	27	28	29	30	31	32	33	34	35	36	37	38	39	40	41	42	43	44	45	46	47
1	WABTMP116	NERICA-S44
2	WAB0019621	NERICA12	0.0683155
3	WAB0019714	NERICA-L18	1.86223	0.0496944
4	WAB0019697	NERICA-L01	1.83138	0.0929914	1.84555
5	WAB0019713A	NERICA-L17	1.57754	0.154795	1.54281	1.55424
6	WAB0019708	NERICA-L12	1.69829	0.143143	1.68767	1.70149	1.43246
7	WAB0007739	NERICA01	0.164963	1.54852	0.166676	0.160279	0.210773	0.140287
8	WAB0019716	NERICA-L20	1.52076	0.152282	1.47724	1.4946	1.58394	1.37465	0.188953
9	WAB0019742	NERICA-L46	1.9206	0.0701434	1.87388	1.84658	1.57628	1.7072	0.177529	1.51608
10	WAB0019710	NERICA-L14	1.574	0.156166	1.53596	1.55184	1.95362	1.42971	0.213058	1.5828	1.5716
11	WAB0019720	NERICA-L24	1.71063	0.0836237	1.66528	1.66036	1.51082	1.53413	0.170103	1.49929	1.70994	1.50568
12	WAB0019739	NERICA-L43	1.47335	0.144971	1.47769	1.49083	1.44022	1.35889	0.232707	1.42983	1.48741	1.43977	1.49517
13	WAB0019711	NERICA-L15	1.5756	0.159479	1.53881	1.55709	1.94814	1.43485	0.215685	1.58245	1.57331	1.94836	1.51379	1.44319
14	WAB0019721	NERICA-L25	1.63032	0.0835095	1.6029	1.61467	1.44034	1.51094	0.187811	1.41521	1.64449	1.44022	1.63763	1.50248	1.44285
15	WABTMP128	WAS127-12-1-2-1	1.59353	0.140858	1.55355	1.57971	1.59091	1.43828	0.1797	1.55161	1.59113	1.58999	1.5692	1.46399	1.59193	1.47678
16	WAB0019722	NERICA-L26	1.51619	0.146341	1.47415	1.51242	1.58417	1.3614	0.165762	1.53824	1.52156	1.58531	1.47301	1.45782	1.5796	1.41201	1.5796
17	WAB0019732	NERICA-L36	1.88473	0.110584	1.84235	1.84155	1.63009	1.70229	0.148741	1.57149	1.88085	1.62632	1.69052	1.4577	1.62746	1.59925	1.64871	1.57114
18	WAB0018042	NERICA05	0.147598	1.44651	0.144514	0.144057	0.188496	0.137659	1.68824	0.159251	0.160964	0.191923	0.150911	0.217856	0.194208	0.169989	0.158565	0.14737	0.125778
19	WAB0019618	NERICA09	0.0893357	1.72662	0.0788256	0.106929	0.179928	0.0893357	1.57434	0.170218	0.0920775	0.179814	0.0993888	0.162564	0.182898	0.102588	0.162449	0.160964	0.136174	1.44776
20	WAB0019706	NERICA-L10	1.87194	0.0854515	1.88142	1.88896	1.6021	1.72217	0.15708	1.5371	1.88359	1.59639	1.69441	1.47735	1.60039	1.62335	1.61124	1.5323	1.89935	0.135603	0.109213
21	WAB0019617	NERICA08	0.103844	1.70549	0.0948192	0.121551	0.195807	0.10293	1.55881	0.184383	0.107271	0.19615	0.115268	0.178671	0.198892	0.116982	0.177529	0.176387	0.150911	1.42652	1.93477	0.124979
22	WAB0019744	NERICA-L48	1.84977	0.104301	1.7882	1.83127	1.57366	1.67853	0.158337	1.51745	1.84726	1.56794	1.67739	1.48021	1.57309	1.61227	1.58177	1.51311	1.85229	0.145199	0.122808	1.85057	0.137888
23	WAB0019718	NERICA-L22	1.83824	0.0757411	1.81699	1.78489	1.56532	1.65625	0.187011	1.52293	1.85274	1.56178	1.704	1.51071	1.56257	1.63672	1.59502	1.51105	1.81059	0.166905	0.0996173	1.83275	0.113098	1.77392
24	WAB0019749	NERICA-L53	1.87811	0.0929914	1.79837	1.83172	1.56566	1.6791	0.149769	1.5074	1.85309	1.56166	1.6759	1.4577	1.56657	1.59559	1.57354	1.50603	1.86565	0.134575	0.114925	1.86143	0.12852	1.91272	1.78283
25	WAB0019734	NERICA-L38	1.70949	0.0756269	1.67327	1.67727	1.61695	1.55058	0.11424	1.52727	1.70263	1.6125	1.57937	1.4288	1.61387	1.49038	1.58737	1.56737	1.76695	0.0919632	0.0959616	1.72388	0.113098	1.68778	1.65534	1.68927
26	WAB0019701	NERICA-L05	1.47644	0.107728	1.44102	1.46239	1.55264	1.34438	0.150454	1.54704	1.47758	1.54567	1.47233	1.42811	1.54978	1.39624	1.51882	1.5243	1.52579	0.133775	0.126464	1.50031	0.139944	1.4882	1.49049	1.47484	1.50134
27	WAB0019724	NERICA-L28	1.68401	0.128292	1.63158	1.647	1.655	1.51711	0.163021	1.55481	1.67899	1.6502	1.57217	1.45816	1.65088	1.48889	1.61375	1.62198	1.74787	0.141315	0.144742	1.69052	0.159936	1.65888	1.6422	1.66596	1.76512	1.53207
28	WAB0019723	NERICA-L27	1.80831	0.11127	1.77061	1.78123	1.64963	1.64951	0.149312	1.5748	1.80888	1.64654	1.66573	1.47941	1.64734	1.59091	1.65374	1.57103	1.87605	0.13606	0.13823	1.83675	0.153996	1.79768	1.75781	1.80728	1.72605	1.54738	1.71634
29	WAB0019743	NERICA-L47	1.65751	0.0708288	1.62815	1.63375	1.4633	1.50351	0.172274	1.43063	1.67579	1.46136	1.65591	1.49906	1.4657	1.87479	1.49712	1.43348	1.63283	0.156737	0.0929914	1.64894	0.108642	1.63386	1.67053	1.62598	1.51768	1.41383	1.5058	1.62655
30	WAB0019707	NERICA-L11	1.74662	0.0631747	1.73291	1.74456	1.47175	1.77803	0.125207	1.40047	1.75895	1.46993	1.59228	1.38173	1.47335	1.53916	1.47038	1.4007	1.7433	0.12932	0.0719712	1.77118	0.0844234	1.72548	1.70092	1.72491	1.5828	1.36825	1.55686	1.69909	1.54384
31	WAB0019626	NERICA17	0.039527	1.79859	0.0220483	0.0678586	0.121894	0.121437	1.56303	0.115268	0.039527	0.122237	0.0548352	0.116868	0.127035	0.0626035	0.109099	0.104872	0.0793968	1.48341	1.62072	0.0572342	1.59822	0.0760839	0.0495802	0.062832	0.0378134	0.0751699	0.0897927	0.0811104	0.0469526	0.0678586
32	WAB0019625	NERICA16	0.11344	1.67145	0.0941338	0.133547	0.205746	0.111612	1.62952	0.191923	0.115154	0.206774	0.127378	0.192037	0.208602	0.124293	0.183355	0.18644	0.160507	1.49209	1.76741	0.12932	1.76329	0.147141	0.125321	0.140173	0.115611	0.152625	0.166333	0.159479	0.11721	0.0968755	1.57663
33	WAB0019715	NERICA-L19	1.50911	0.198549	1.46958	1.52191	1.69498	1.37408	0.201976	1.53504	1.50991	1.70138	1.47278	1.4545	1.69886	1.43611	1.54909	1.66848	1.56395	0.189067	0.233621	1.53778	0.250186	1.51973	1.51551	1.50934	1.52727	1.51836	1.5836	1.58999	1.45713	1.41772	0.16679	0.238533
34	WAB0019751	NERICA-L55	1.90004	0.0780259	1.83926	1.81939	1.55846	1.67921	0.170218	1.49506	1.89467	1.55378	1.68961	1.46204	1.55743	1.61467	1.57583	1.49746	1.85423	0.155709	0.100531	1.85366	0.11424	1.88782	1.82144	1.90175	1.68138	1.46261	1.65545	1.79585	1.64563	1.73234	0.0507226	0.123036	1.4922
35	WAB0019699	NERICA-L03	1.86006	0.0813389	1.90095	1.8981	1.58485	1.71234	0.152282	1.52019	1.87034	1.58005	1.67487	1.4882	1.58257	1.61684	1.59753	1.51585	1.88382	0.133889	0.107157	1.93088	0.12258	1.83835	1.82156	1.8492	1.70869	1.4882	1.67464	1.81904	1.64003	1.7625	0.0552922	0.127606	1.52031	1.84646
36	WAB0019737	NERICA-L41	1.52773	0.149312	1.48112	1.52465	1.59445	1.38859	0.174901	1.54864	1.52899	1.59799	1.49186	1.48021	1.59605	1.43006	1.59034	1.91592	1.57994	0.156395	0.166219	1.54624	0.181185	1.53459	1.52522	1.52499	1.57114	1.54373	1.62689	1.58497	1.45073	1.41463	0.113555	0.194665	1.68036	1.51265	1.52899
37	WAB0019622	NERICA13	0.0833952	1.92449	0.0643171	0.107271	0.17216	0.158108	1.5467	0.170103	0.0849946	0.172045	0.0983607	0.160621	0.175701	0.0990461	0.155481	0.16165	0.124979	1.42057	1.71943	0.102245	1.71212	0.118695	0.0910493	0.107157	0.0896784	0.122465	0.144057	0.126578	0.0846519	0.0769978	1.7754	1.67533	0.215914	0.0923059	0.0959616	0.166905
38	WAB0019729	NERICA-L33	1.88119	0.110356	1.83926	1.85069	1.63009	1.70378	0.151711	1.57069	1.87902	1.62621	1.69612	1.46399	1.62986	1.60393	1.64905	1.56657	1.95293	0.129434	0.138116	1.90118	0.153539	1.85492	1.81139	1.86634	1.7609	1.52819	1.73668	1.87685	1.63386	1.74867	0.082824	0.163363	1.566	1.85823	1.88953	1.58131	0.126235
39	WAB0019747	NERICA-L51	1.92677	0.0785971	1.86897	1.83458	1.59228	1.69601	0.175358	1.5331	1.92597	1.58645	1.71668	1.48306	1.59022	1.63672	1.60839	1.53162	1.89216	0.157309	0.0997315	1.87776	0.115839	1.85926	1.84361	1.86108	1.71543	1.49175	1.69418	1.8179	1.66539	1.7513	0.0484378	0.125436	1.52236	1.90815	1.86348	1.54167	0.0940195	1.88702
40	WAB0019619	NERICA10	0.158222	1.52385	0.156166	0.150226	0.203918	0.123151	1.82453	0.176844	0.169761	0.206774	0.164163	0.225738	0.209173	0.177986	0.173416	0.155252	0.135946	1.79311	1.53139	0.143828	1.51448	0.153424	0.177986	0.141886	0.104073	0.148055	0.155252	0.141086	0.166219	0.115268	1.53264	1.58257	0.19535	0.165648	0.143371	0.163934	1.50728	0.138116	0.169189
41	WAB0019731	NERICA-L35	1.71931	0.0289027	1.68824	1.6815	1.44514	1.68778	0.109442	1.39121	1.73325	1.44057	1.58108	1.41555	1.44628	1.54007	1.44479	1.3863	1.67659	0.115382	0.0515222	1.70172	0.0635175	1.70458	1.73679	1.70035	1.53767	1.36871	1.52031	1.63717	1.54464	1.79151	0.0214771	0.0688867	1.40824	1.71874	1.69121	1.40378	0.0448963	1.68401	1.7248	0.100874
42	WAB0019753	NERICA-L57	1.54384	0.118581	1.4994	1.52762	1.55778	1.3967	0.161764	1.55218	1.54921	1.55835	1.55366	1.44251	1.55549	1.43188	1.60153	1.52499	1.60027	0.136517	0.148855	1.56532	0.163249	1.54692	1.55115	1.54338	1.52659	1.56292	1.55572	1.60267	1.45736	1.42823	0.0881933	0.177643	1.54647	1.52739	1.54909	1.53881	0.132633	1.59753	1.5596	0.148969	1.43086
43	WAB0019756	NERICA-L60	1.88759	0.0658023	1.83207	1.78786	1.55504	1.66014	0.157423	1.48398	1.88313	1.55069	1.67373	1.44011	1.55344	1.59148	1.55401	1.48135	1.84406	0.1428	0.0894499	1.82967	0.102359	1.86851	1.79894	1.88256	1.67624	1.44422	1.64437	1.77415	1.62209	1.70994	0.034729	0.112526	1.4721	1.91649	1.8179	1.48958	0.0821386	1.83881	1.89147	0.150797	1.70675	1.51071
44	WAB0019620	NERICA11	0.194551	1.60027	0.182327	0.21123	0.282287	0.180042	1.46182	0.272919	0.197521	0.283772	0.20072	0.25704	0.2856	0.192152	0.263666	0.265151	0.240247	1.33261	1.8195	0.213857	1.84075	0.224367	0.204375	0.217399	0.203804	0.228023	0.248929	0.244359	0.186782	0.163592	1.49255	1.65442	0.332781	0.200491	0.212029	0.267893	1.6093	0.243217	0.205404	1.41932	0.142343	0.250528	0.189524
45	WAB0019702	NERICA-L06	1.87731	0.0813389	1.84395	1.83904	1.56075	1.70846	0.185754	1.49643	1.89456	1.55492	1.69258	1.47884	1.55903	1.64734	1.574	1.49426	1.83447	0.168733	0.0992746	1.85629	0.114811	1.83515	1.82327	1.83687	1.67259	1.4601	1.64186	1.77826	1.67202	1.74719	0.0528931	0.126121	1.50214	1.8692	1.84852	1.50945	0.0967613	1.83949	1.88576	0.177529	1.72297	1.52168	1.84349	0.199349
46	WAB0019709	NERICA-L13	1.79654	0.13309	1.76295	1.76261	1.48409	1.7962	0.162107	1.42514	1.81459	1.48124	1.63032	1.43143	1.48432	1.59639	1.49986	1.41692	1.76181	0.145428	0.0745987	1.77472	0.0904781	1.75895	1.73965	1.75644	1.60576	1.40549	1.56817	1.71017	1.61593	1.69909	0.106015	0.100988	1.42891	1.7802	1.76615	1.44319	0.149997	1.76489	1.79928	0.14954	1.66493	1.46387	1.76044	0.17216	1.81356
47	WAB0019623	NERICA15	0.127149	1.6422	0.106929	0.144399	0.218313	0.11801	1.6069	0.204033	0.127835	0.218313	0.138916	0.204832	0.219912	0.130691	0.194322	0.20072	0.171246	1.46524	1.73748	0.140629	1.75027	0.157994	0.135831	0.150454	0.128863	0.162221	0.179585	0.170103	0.12555	0.106357	1.54704	1.93088	0.248586	0.134803	0.137317	0.206203	1.65054	0.174445	0.139144	1.55881	0.0737991	0.189524	0.123379	1.66539	0.13823	0.112412
48	WAB0019700	NERICA-L04	1.85514	0.0761981	1.90084	1.87948	1.57411	1.70069	0.146113	1.51185	1.86748	1.5684	1.66391	1.4681	1.57263	1.59593	1.58874	1.51002	1.88427	0.126692	0.101217	1.9166	0.116753	1.82327	1.80693	1.83355	1.70937	1.4729	1.67453	1.81287	1.62335	1.74821	0.0470669	0.121323	1.50843	1.83252	1.93728	1.51882	0.0904781	1.87982	1.86577	0.136745	1.6727	1.53664	1.81744	0.205861	1.83424	1.7497	0.133661
49	WAB0019748	NERICA-L52	1.89102	0.0737991	1.83515	1.81196	1.55206	1.67396	0.167704	1.48912	1.88896	1.54624	1.6871	1.4545	1.55001	1.61113	1.562	1.48763	1.84829	0.150797	0.0941338	1.84646	0.108756	1.89764	1.81299	1.90404	1.6759	1.45919	1.64563	1.785	1.64037	1.72708	0.0463814	0.118238	1.48592	1.93397	1.83721	1.5034	0.0870509	1.84852	1.89638	0.161878	1.72331	1.52408	1.91923	0.194437	1.86017	1.77506	0.128977
50	WAB0019712	NERICA-L16	1.57206	0.156052	1.53504	1.55104	1.94642	1.42983	0.214314	1.57845	1.57069	1.95031	1.50466	1.44022	1.94151	1.43885	1.58759	1.582	1.62232	0.193523	0.179814	1.59536	0.19535	1.56897	1.55915	1.56132	1.6117	1.54532	1.64917	1.64414	1.46147	1.46776	0.124407	0.20666	1.69509	1.55389	1.57971	1.59422	0.172274	1.62335	1.58588	0.208602	1.43897	1.55481	1.54921	0.283201	1.55458	1.48215	0.219684
51	WAB0018102	NERICA04	0.186211	1.67624	0.167019	0.202205	0.291655	0.173188	1.64129	0.272691	0.187925	0.293711	0.200605	0.266179	0.294739	0.196493	0.259896	0.271663	0.232707	1.52328	1.68218	0.200491	1.69635	0.217056	0.196721	0.210773	0.197978	0.23522	0.2503	0.232821	0.188153	0.162449	1.57377	1.7617	0.299652	0.193865	0.196264	0.278174	1.68378	0.23305	0.198321	1.62107	0.137659	0.241275	0.182099	1.66665	0.193408	0.167704	1.77118
52	WAB0019728	NERICA-L32	1.88039	0.112526	1.83675	1.84281	1.63112	1.70309	0.151939	1.57126	1.87628	1.62701	1.69452	1.46707	1.62918	1.60176	1.64391	1.56897	1.95099	0.129434	0.13823	1.89958	0.153653	1.85046	1.81208	1.866	1.76192	1.53139	1.74205	1.87936	1.63318	1.74479	0.0845376	0.163021	1.56714	1.85366	1.8837	1.58291	0.127492	1.9551	1.88302	0.139944	1.6799	1.59696	1.83778	0.243445	1.83652	1.76535	0.174901
53	WAB0019740	NERICA-L44	1.57183	0.168618	1.52899	1.54841	1.66094	1.42309	0.218655	1.59011	1.57034	1.65979	1.52225	1.4625	1.66071	1.44856	1.63272	1.57708	1.62072	0.194208	0.198663	1.58634	0.213286	1.56829	1.55492	1.55812	1.651	1.56212	1.67247	1.63763	1.46684	1.45907	0.13229	0.209402	1.59353	1.55344	1.56989	1.59411	0.184041	1.62038	1.58885	0.207917	1.43862	1.56463	1.53344	0.302279	1.56166	1.48969	0.220369
54	WAB0019755	NERICA-L59	1.88325	0.0809962	1.80693	1.82007	1.55504	1.66516	0.13686	1.49677	1.86188	1.55092	1.66116	1.43771	1.55229	1.58142	1.5692	1.501	1.87011	0.124522	0.10373	1.8604	0.116639	1.90164	1.77575	1.93888	1.69018	1.45873	1.6663	1.80636	1.61181	1.71646	0.0504941	0.129205	1.49312	1.90004	1.85263	1.51071	0.0968755	1.87171	1.87079	0.132861	1.68618	1.5283	1.89387	0.204832	1.82784	1.7425	0.140173
55	WAB0019624	NERICA14	0.0974467	1.69509	0.0839664	0.115497	0.194551	0.0940195	1.60918	0.176844	0.0991603	0.196036	0.113212	0.168961	0.19912	0.107271	0.165534	0.173873	0.138116	1.49038	1.84029	0.114012	1.81927	0.130005	0.107386	0.123036	0.103958	0.132176	0.152282	0.144399	0.0961901	0.0767693	1.58851	1.797	0.222197	0.107386	0.111498	0.178443	1.68515	0.141086	0.108642	1.57754	0.0616896	0.155138	0.0944765	1.70606	0.109556	0.0835095	1.76318
56	WAB0019754	NERICA-L58	1.91626	0.0725424	1.85617	1.82933	1.56909	1.69075	0.169646	1.50934	1.91798	1.56532	1.70686	1.46444	1.5684	1.62426	1.58862	1.51014	1.87628	0.154567	0.0953904	1.86451	0.108642	1.85777	1.83492	1.86543	1.70081	1.46947	1.67373	1.80316	1.65557	1.74285	0.0418118	0.118353	1.50466	1.90998	1.85389	1.51871	0.0872794	1.87628	1.923	0.165077	1.71611	1.54247	1.89501	0.201062	1.87468	1.79642	0.130576
57	WAB0019717	NERICA-L21	1.64574	0.0507226	1.63135	1.62301	1.47415	1.49552	0.153196	1.44833	1.66436	1.47335	1.69989	1.49026	1.4753	1.71703	1.52293	1.45747	1.63683	0.127949	0.0728851	1.65123	0.0867082	1.61295	1.67796	1.60724	1.52282	1.43337	1.51368	1.61158	1.75187	1.5427	0.0250186	0.0953904	1.44502	1.62975	1.64003	1.47644	0.0662592	1.63363	1.65362	0.139716	1.52773	1.48935	1.61318	0.16759	1.65237	1.58862	0.106929
58	WAB0019725	NERICA-L29	1.81927	0.101559	1.78808	1.78546	1.65305	1.64757	0.142457	1.57309	1.81847	1.65043	1.66174	1.45679	1.65134	1.58714	1.64757	1.5732	1.89456	0.122922	0.127149	1.84155	0.143371	1.7978	1.76101	1.80796	1.73691	1.5315	1.72777	1.91752	1.61787	1.69189	0.0678586	0.148626	1.58142	1.80179	1.82795	1.57948	0.116982	1.88622	1.83001	0.132747	1.63557	1.58691	1.78683	0.233964	1.78649	1.70537	0.161078
59	WAB0019733	NERICA-L37	1.70652	0.0206774	1.67613	1.67019	1.43177	1.67693	0.10293	1.37476	1.72411	1.43006	1.57034	1.40881	1.43645	1.52248	1.42937	1.37419	1.66231	0.112983	0.0421546	1.68995	0.0546067	1.69327	1.7256	1.6863	1.5251	1.35946	1.50808	1.62449	1.53116	1.78808	0.0269606	0.0587194	1.3975	1.71109	1.67899	1.38916	0.034272	1.66733	1.71863	0.0957331	1.91786	1.41703	1.70161	0.135374	1.71646	1.64997	0.0640887
60	WABTMP114	NERICA-S-19	1.57491	0.15628	1.5387	1.55401	1.94768	1.43097	0.212715	1.58348	1.57468	1.95419	1.50945	1.44365	1.94357	1.44102	1.58988	1.58645	1.62815	0.190667	0.179471	1.6005	0.195807	1.57149	1.56475	1.56475	1.61467	1.54944	1.65545	1.64997	1.4641	1.46867	0.124179	0.205975	1.69738	1.55549	1.58257	1.59548	0.171931	1.62735	1.58816	0.206203	1.44125	1.55892	1.55218	0.281944	1.55789	1.48249	0.217513
61	WAB0019727	NERICA-L31	1.75164	0.0462672	1.72297	1.71657	1.48546	1.70389	0.134917	1.43451	1.76741	1.47975	1.62506	1.46387	1.48443	1.60165	1.50226	1.42263	1.71326	0.139601	0.0670589	1.73645	0.0806535	1.74147	1.78306	1.73222	1.56954	1.40812	1.55938	1.6839	1.62289	1.76764	0.0349574	0.0894499	1.43725	1.75347	1.72011	1.44057	0.059976	1.71337	1.76147	0.130005	1.80385	1.44525	1.74216	0.160507	1.75678	1.69555	0.097104
62	WAB0019736	NERICA-L40	1.71166	0.119952	1.69955	1.68927	1.44971	1.65111	0.19398	1.40047	1.73119	1.44479	1.56589	1.39201	1.44879	1.52602	1.4601	1.39704	1.69486	0.190781	0.149997	1.7184	0.162678	1.70446	1.72011	1.70069	1.54978	1.36311	1.52442	1.65191	1.54087	1.69829	0.0895642	0.164391	1.4047	1.71554	1.70709	1.41178	0.134004	1.69852	1.72114	0.180956	1.77163	1.43371	1.70298	0.242646	1.73245	1.65956	0.168847
63	WAB0019704	NERICA-L08	1.88599	0.0782544	1.81059	1.82087	1.55766	1.66825	0.133775	1.49483	1.85834	1.55241	1.66208	1.44251	1.55572	1.58519	1.57126	1.49746	1.87091	0.119724	0.0995031	1.86508	0.114354	1.90027	1.7786	1.93968	1.69521	1.45873	1.66859	1.80568	1.61615	1.71497	0.0472954	0.124407	1.49232	1.90324	1.85023	1.50888	0.0929914	1.8684	1.866	0.128406	1.69132	1.52853	1.8949	0.202548	1.83047	1.74387	0.135374
64	WAB0018095	NERICA07	0.117324	1.72251	0.104187	0.140173	0.211458	0.117667	1.6125	0.205518	0.11801	0.212258	0.134575	0.197064	0.2142	0.131605	0.192494	0.201405	0.162792	1.46433	1.81116	0.135032	1.79083	0.151939	0.126578	0.142686	0.124979	0.166905	0.176615	0.162564	0.120066	0.102588	1.62221	1.80716	0.255669	0.125664	0.131947	0.205175	1.71863	0.164277	0.125093	1.54635	0.0753984	0.179471	0.114811	1.6839	0.12772	0.103387	1.77232
65	WAB0037218	NERICA03	0.151368	1.71817	0.132861	0.169075	0.259211	0.143942	1.6711	0.238305	0.153539	0.26001	0.164163	0.233964	0.261038	0.163706	0.224824	0.236705	0.196493	1.55812	1.72183	0.16679	1.73314	0.183013	0.162906	0.177186	0.163249	0.200034	0.215799	0.197864	0.152396	0.130919	1.61204	1.80008	0.267893	0.159708	0.163021	0.241732	1.72274	0.197521	0.162221	1.65191	0.108528	0.205975	0.148169	1.65282	0.16085	0.135146	1.80271
66	WAB0019741	NERICA-L45	1.88725	0.0867082	1.8468	1.8291	1.57	1.6743	0.169989	1.50877	1.90392	1.56509	1.67327	1.46353	1.56703	1.60587	1.58188	1.51871	1.88153	0.149654	0.107843	1.86737	0.123493	1.8275	1.81447	1.84018	1.708	1.46856	1.68333	1.80077	1.64003	1.72251	0.0525504	0.134232	1.50614	1.85903	1.85629	1.51951	0.102016	1.87628	1.89399	0.160393	1.69544	1.54395	1.85092	0.2134	1.854	1.7746	0.147941
67	WAB0019745	NERICA-L49	1.88005	0.0895642	1.80088	1.82773	1.56372	1.67327	0.145542	1.50545	1.85754	1.55881	1.66962	1.45439	1.56155	1.59502	1.5756	1.50443	1.86463	0.128634	0.11047	1.858	0.123379	1.91421	1.78077	1.94619	1.69349	1.47107	1.66471	1.80785	1.62632	1.71931	0.0606614	0.13526	1.50443	1.90404	1.84886	1.52191	0.10453	1.86782	1.86143	0.137659	1.69475	1.5363	1.88348	0.211915	1.83698	1.75278	0.146341
68	WAB0019746	NERICA-L50	1.86805	0.0851088	1.789	1.80762	1.54361	1.65557	0.143714	1.48341	1.84235	1.53916	1.64746	1.42891	1.54121	1.56943	1.55972	1.48729	1.8524	0.130576	0.105215	1.84372	0.118924	1.88964	1.76158	1.92186	1.67979	1.44948	1.64917	1.78991	1.60016	1.70423	0.056663	0.131605	1.48089	1.88725	1.83538	1.49849	0.0992746	1.8524	1.85092	0.136974	1.67442	1.51768	1.87971	0.204604	1.8147	1.73222	0.142343
69	WAB0019730A	NERICA-L34	1.56406	0.162449	1.52842	1.54418	1.94562	1.42674	0.219112	1.57594	1.56178	1.94688	1.50169	1.43634	1.94448	1.43577	1.58348	1.57651	1.61455	0.194665	0.18564	1.58668	0.201291	1.56223	1.55058	1.55366	1.60793	1.54441	1.64837	1.63546	1.45622	1.46479	0.128749	0.211116	1.69486	1.54441	1.57011	1.58759	0.178671	1.61695	1.57685	0.211116	1.43611	1.54898	1.54155	0.287656	1.54921	1.47552	0.224253
70	WAB0019735	NERICA-L39	1.52065	0.0995031	1.49038	1.50831	1.4256	1.48101	0.172845	1.37122	1.53299	1.42914	1.44902	1.39498	1.42857	1.39887	1.42686	1.57548	1.48066	0.1789	0.11504	1.50808	0.127263	1.51642	1.51574	1.5026	1.46284	1.37259	1.46319	1.49506	1.40709	1.55309	0.0508368	0.130119	1.45736	1.52522	1.49643	1.58371	0.113212	1.48489	1.52956	0.164506	1.61307	1.37796	1.51197	0.204832	1.52842	1.46821	0.137545
71	WAB0018092	NERICA06	0.0506083	1.66642	0.039984	0.0727709	0.135946	0.0516365	1.52727	0.127035	0.0502656	0.135831	0.0624893	0.120523	0.139716	0.0813389	0.11881	0.111041	0.0934483	1.43257	1.77837	0.068544	1.75324	0.0841949	0.0605472	0.0787114	0.0520934	0.0785971	0.0961901	0.0974467	0.0720855	0.0398698	1.59102	1.67933	0.180157	0.0613469	0.0655738	0.116868	1.63626	0.094248	0.060433	1.48272	0.011881	0.107614	0.0474096	1.64654	0.0615754	0.037128	1.65088
72	WAB0019752	NERICA-L56	1.94528	0.0639744	1.86691	1.82384	1.57034	1.69258	0.161992	1.50705	1.92037	1.566	1.70161	1.45793	1.56897	1.62015	1.58382	1.50865	1.88462	0.146913	0.086137	1.86565	0.101559	1.84041	1.83081	1.87319	1.70595	1.46604	1.68093	1.80396	1.65237	1.74147	0.0332438	0.110356	1.49803	1.89741	1.85354	1.51756	0.0800823	1.88165	1.93134	0.155595	1.71451	1.53858	1.89022	0.191466	1.87616	1.7938	0.124293
73	WAB0019698	NERICA-L02	1.85663	0.0618038	1.89718	1.85	1.55195	1.69281	0.179471	1.49038	1.86942	1.54829	1.67704	1.51471	1.55206	1.60701	1.57149	1.49586	1.83561	0.159936	0.0864797	1.86554	0.101445	1.80168	1.82007	1.80077	1.66916	1.46227	1.63443	1.7858	1.63523	1.75256	0.0354144	0.106243	1.4978	1.84201	1.88279	1.5106	0.0763123	1.83972	1.86543	0.169875	1.68858	1.51916	1.81676	0.189067	1.84429	1.76889	0.117667
74	WABTMP115	NERICA-S36	1.91066	0.0608899	1.83344	1.80591	1.57274	1.67213	0.155138	1.51322	1.88747	1.57023	1.6903	1.46627	1.57137	1.61821	1.58828	1.51128	1.858	0.140287	0.0825955	1.83915	0.0992746	1.82441	1.80773	1.84795	1.69749	1.47987	1.66653	1.78751	1.6438	1.71668	0.0292454	0.107957	1.50408	1.86748	1.83412	1.51985	0.0753984	1.85057	1.89536	0.148626	1.69384	1.53801	1.8588	0.188268	1.85069	1.76889	0.11801
75	WAB0019705	NERICA-L09	1.86303	0.0511795	1.90724	1.8652	1.54909	1.69761	0.175473	1.48398	1.87182	1.54418	1.67739	1.51242	1.54864	1.61261	1.56989	1.49323	1.83618	0.154453	0.0790541	1.87217	0.0953904	1.80236	1.8211	1.80705	1.67305	1.45679	1.63432	1.77586	1.63569	1.74365	0.0278746	0.101674	1.49312	1.84578	1.89181	1.50843	0.0675159	1.84235	1.86988	0.165077	1.69863	1.51334	1.82544	0.182784	1.8484	1.76889	0.112184
76	WAB0019750	NERICA-L54	1.34221	0.527675	1.27812	1.30531	1.15622	1.19061	0.559662	1.11247	1.32267	1.1528	1.20101	1.04678	1.1552	1.13326	1.1536	1.10824	1.34895	0.51328	0.570286	1.32827	0.58251	1.37419	1.27126	1.39042	1.23585	1.05992	1.21323	1.30359	1.15862	1.21837	0.470326	0.66065	1.11738	1.35443	1.3213	1.11281	0.539556	1.34712	1.33535	0.549152	1.18878	1.13132	1.35135	0.655281	1.30691	1.24076	0.671731
77	WAB0019627	NERICA18	0.122922	1.66048	0.102359	0.141543	0.213972	0.115611	1.62152	0.202548	0.124636	0.214429	0.136403	0.202319	0.216599	0.129548	0.193294	0.196264	0.17056	1.47987	1.7529	0.138116	1.75793	0.154681	0.132975	0.147255	0.126806	0.160964	0.178786	0.167933	0.121666	0.104415	1.56475	1.94619	0.244017	0.130919	0.135032	0.200377	1.66516	0.171817	0.133775	1.57194	0.0752842	0.188839	0.120409	1.65408	0.132518	0.106357	1.93146
78	WAB0019726	NERICA-L30	1.59799	0.113098	1.56566	1.57765	1.59342	1.44034	0.162449	1.56749	1.59799	1.58954	1.5411	1.46638	1.58862	1.51996	1.61741	1.52579	1.65477	0.140972	0.140744	1.62552	0.153539	1.59182	1.58428	1.58337	1.57606	1.54293	1.57114	1.6663	1.5114	1.47335	0.0825955	0.159593	1.52762	1.57537	1.60918	1.54327	0.130576	1.65477	1.61261	0.158222	1.45336	1.55504	1.56075	0.239676	1.57948	1.50557	0.170332
79	WAB0019703	NERICA-L07	1.85514	0.0997315	1.81116	1.8155	1.54784	1.69578	0.192723	1.48809	1.86714	1.54441	1.67247	1.47769	1.54795	1.63672	1.55812	1.47964	1.81642	0.173645	0.11881	1.83355	0.133889	1.81699	1.79745	1.81093	1.66722	1.44754	1.63957	1.76067	1.65991	1.73405	0.0726567	0.142686	1.49552	1.84098	1.82476	1.49449	0.111727	1.81962	1.8588	0.183355	1.7072	1.50751	1.81505	0.218998	1.86977	1.79791	0.152853
80	WAB0019719	NERICA-L23	1.66002	0.0669447	1.64231	1.64654	1.47907	1.53619	0.174216	1.45028	1.68013	1.47849	1.70697	1.5106	1.47929	1.76718	1.52408	1.45827	1.65088	0.149197	0.0916205	1.66813	0.104872	1.64209	1.68298	1.62815	1.53276	1.43794	1.52522	1.62129	1.79026	1.58005	0.0451248	0.117667	1.45142	1.64643	1.65477	1.48055	0.0817959	1.65305	1.66539	0.159136	1.55709	1.49346	1.6189	0.184726	1.66379	1.62666	0.126121
81	WAB0018053	NERICA02	0.138802	1.47244	0.136174	0.134346	0.183926	0.113326	1.75416	0.155823	0.150797	0.187811	0.147484	0.213172	0.189981	0.166105	0.152853	0.133547	0.116982	1.83835	1.47015	0.126692	1.44925	0.134917	0.159365	0.126235	0.0823671	0.131605	0.133318	0.122351	0.152739	0.102131	1.51939	1.51836	0.174673	0.146798	0.125321	0.143029	1.44536	0.120409	0.148055	1.8548	0.0880791	0.131833	0.130691	1.35649	0.159593	0.137545	1.49072
82	WABTMP113	NERICABOYO_P130	0.0867082	1.73051	0.074713	0.108871	0.180042	0.086137	1.62952	0.165762	0.0878506	0.180042	0.097104	0.163477	0.182327	0.0972183	0.154567	0.159822	0.130119	1.50043	1.83378	0.102473	1.80876	0.118124	0.0956189	0.110927	0.088993	0.123379	0.138459	0.130919	0.0875079	0.071857	1.63318	1.85183	0.222997	0.0950477	0.100531	0.165762	1.7176	0.133432	0.0965328	1.58702	0.0418118	0.146684	0.0844234	1.69726	0.0960759	0.0729994	1.81893
83	WAB0019738	NERICA-L42	1.58954	0.0960759	1.54841	1.55709	1.70172	1.44011	0.139944	1.58314	1.58828	1.70023	1.53207	1.47952	1.70058	1.44182	1.62107	1.65305	1.63683	0.122351	0.112298	1.60347	0.127263	1.5748	1.56909	1.57126	1.77449	1.582	1.82327	1.6486	1.46227	1.46844	0.0591763	0.129091	1.59342	1.56646	1.58554	1.66459	0.11127	1.63375	1.60416	0.131605	1.45142	1.55949	1.55286	0.218655	1.56303	1.4946	0.141315
84	WAB0019713B	NL17	1.57217	0.156166	1.53573	1.55241	1.94539	1.43337	0.212029	1.58257	1.56966	1.94425	1.51162	1.44525	1.94368	1.44331	1.58737	1.57685	1.62426	0.191238	0.179357	1.59742	0.19535	1.57183	1.56143	1.56109	1.61204	1.54887	1.64917	1.64494	1.46399	1.46901	0.123836	0.205632	1.69372	1.55298	1.58108	1.59125	0.171931	1.62506	1.58714	0.207117	1.44285	1.55561	1.54864	0.282059	1.55663	1.48318	0.217627
85	WAB0019730B	NL34	1.88279	0.11047	1.83949	1.84121	1.63535	1.70252	0.151025	1.5716	1.87833	1.63009	1.6895	1.45919	1.63215	1.60062	1.64551	1.5676	1.95396	0.127263	0.137088	1.89604	0.152739	1.85012	1.80831	1.86405	1.76478	1.52967	1.74193	1.87388	1.63249	1.74227	0.0813389	0.160964	1.56532	1.85469	1.88245	1.5796	0.125664	1.95133	1.88485	0.137317	1.67864	1.59685	1.84143	0.242417	1.83458	1.76215	0.172617
													% frequency	Frequency count
												< 0.250	0.334454	1194
												0.251-0.500	0.0117647	42
												0.501-1.000	0.00504202	18
												> 1.000	0.648739	2316
												Total	1	3570
												Expected pairs		3570
												Difference		0
[truncated: 38 more columns]
