# Supplementary material for: Assessment of Genetic Variation and Population Structure of Diverse Rice Genotypes Adapted to Lowland and Upland Ecologies in Africa Using SNPs
Source: Front Plant Sci. 2018 Apr 9;9:446. doi: 10.3389/fpls.2018.00446 (PMC5900792; doi:10.3389/fpls.2018.00446)
Supplement: Supplementary file 4 [file Table_4.XLSX]

## Sheet: 330 samples
Supplementary Table S4 (a) Identity-by-state (IBS)-based genetic distance between pair of 330 genotypes based on 15,020 SNPs that were polymorphic across all genotypes, each with a minor allele frequency of > 0.01.
S/N	Accession number	5 Ecotype (type)	Ecology	Redundancy based on maximum length sub tree method	1	2	3	4	5	6	7	8	9	10	11	12	13	14	15	16	17	18	19	20	21	22	23	24	25	26	27	28	29	30	31	32	33	34	35	36	37	38	39	40	41	42	43	44	45
1	WAB0003712	Indica	Rainfed lowland	No
2	WAB0018571	Japonica	Upland	No	0.520739
3	WAB0006858	Japonica	Upland	No	0.548069	0.0600866
4	WABTMP116	NERICA	Irrigated lowland	Redundant	0.131891	0.529461	0.559854
5	WAB0033741	Japonica	Upland	No	0.52277	0.0971372	0.102197	0.535419
6	WABTMP40	Indica	Rainfed lowland	No	0.114514	0.511651	0.538482	0.147004	0.516245
7	WAB0002265	Indica	Irrigated lowland	No	0.140812	0.475865	0.500433	0.164913	0.480925	0.145107
8	WAB0004879	Indica	Irrigated lowland	No	0.128096	0.511918	0.538415	0.125866	0.515812	0.126298	0.160186
9	WABTMP75	Japonica	Upland	No	0.134387	0.507923	0.534987	0.132157	0.509887	0.136984	0.158888	0.114647
10	WAB0019621	NERICA	Upland	No	0.553462	0.105093	0.0766644	0.562883	0.130559	0.54018	0.504794	0.543109	0.539115
11	WABTMP45	Indica	Irrigated lowland	No	0.121771	0.519674	0.55223	0.0724035	0.527164	0.127197	0.160253	0.112517	0.12753	0.555393
12	WAB0016249	Indica	Irrigated lowland	No	0.120573	0.515879	0.546704	0.0545606	0.523502	0.13715	0.155692	0.120439	0.127497	0.549933	0.0753662
13	WABTMP124	Indica	Rainfed lowland	No	0.133955	0.489048	0.516212	0.138815	0.496971	0.134621	0.159288	0.139248	0.140313	0.521072	0.138316	0.125433
14	WABTMP42	Indica	Irrigated lowland	No	0.121838	0.516511	0.548036	0.0731358	0.523036	0.127031	0.161052	0.11478	0.127563	0.552264	0.0270306	0.0710053	0.137417
15	WAB0019714	NERICA	Rainfed lowland	No	0.143309	0.533755	0.562983	0.0401465	0.540779	0.159454	0.178795	0.136451	0.145107	0.568309	0.0875832	0.0673435	0.147071	0.0868176
16	WAB0000010	Japonica	Upland	Redundant	0.546172	0.0410786	0.0328562	0.558389	0.098968	0.536551	0.500366	0.538249	0.533622	0.0808589	0.5503	0.544541	0.514115	0.546372	0.562217
17	WAB0019697	NERICA	Rainfed lowland	No	0.13492	0.523069	0.552663	0.0491345	0.531358	0.149734	0.168375	0.129427	0.138515	0.555692	0.0774634	0.0664114	0.144674	0.0728029	0.0450067	0.551831
18	WAB0018253	Japonica	Upland	No	0.521605	0.0998336	0.0907124	0.535819	0.145872	0.51498	0.479527	0.517743	0.513848	0.128229	0.526631	0.523901	0.49504	0.523602	0.538482	0.0783289	0.527364
19	WAB0004896	Indica	Rainfed lowland	No	0.111518	0.516678	0.545007	0.120206	0.518708	0.108755	0.139348	0.120839	0.123802	0.548269	0.114814	0.110053	0.122337	0.115313	0.131891	0.543542	0.127663	0.518276
20	WABTMP88	Indica	Rainfed lowland	No	0.0933089	0.509621	0.536285	0.128162	0.513382	0.0505992	0.12723	0.108056	0.124933	0.540613	0.120939	0.115613	0.118442	0.120073	0.139647	0.534853	0.130659	0.51215	0.0917111
21	WAB0004841	Indica	Rainfed lowland	No	0.134154	0.497503	0.523602	0.153063	0.501232	0.125566	0.151165	0.14464	0.14028	0.530027	0.145905	0.140779	0.142843	0.145406	0.163083	0.522869	0.156758	0.498369	0.0723036	0.113815
22	WABTMP30	Indica	Irrigated lowland	No	0.117976	0.512883	0.540746	0.125799	0.515879	0.122936	0.150766	0.111884	0.118442	0.545872	0.121738	0.11964	0.141045	0.120539	0.141112	0.538349	0.135087	0.518442	0.121704	0.111318	0.141079
23	WABTMP93	Japonica	Upland	No	0.540912	0.1002	0.0885153	0.5503	0.095972	0.532357	0.495939	0.532357	0.527696	0.123835	0.54504	0.538582	0.510553	0.541578	0.55526	0.0863515	0.545473	0.130526	0.537217	0.530459	0.518842	0.53289
24	WAB0006850	Indica	Rainfed lowland	No	0.134454	0.520306	0.548402	0.149601	0.521671	0.141378	0.160652	0.144041	0.133455	0.549601	0.139581	0.140679	0.141911	0.141545	0.16488	0.54484	0.159088	0.52743	0.138881	0.134421	0.159554	0.121904	0.540413
25	WAB0004848	Indica	Rainfed lowland	No	0.128362	0.503562	0.530526	0.150499	0.511252	0.137284	0.13755	0.132823	0.126798	0.535153	0.134321	0.139614	0.144174	0.135985	0.164214	0.528628	0.153362	0.508755	0.129893	0.119407	0.146871	0.134088	0.5252	0.13735
26	WAB0004838	Indica	Rainfed lowland	No	0.116345	0.524367	0.551764	0.116811	0.524967	0.114115	0.137583	0.11215	0.121538	0.554328	0.113482	0.111518	0.106624	0.113881	0.129361	0.550866	0.126165	0.527929	0.0905127	0.0979361	0.116911	0.120406	0.54221	0.124368	0.125266
27	WAB0004489	Indica	Rainfed lowland	No	0.123136	0.515546	0.545406	0.132989	0.516811	0.128961	0.166545	0.114481	0.120905	0.548835	0.123336	0.123569	0.141611	0.124534	0.142743	0.541644	0.140013	0.524434	0.117011	0.116445	0.13725	0.105892	0.538249	0.13026	0.128695	0.119674
28	WAB0004728	Indica	Irrigated lowland	No	0.118908	0.517676	0.545373	0.135153	0.516345	0.114647	0.156125	0.124967	0.125932	0.546704	0.128162	0.123635	0.133688	0.130027	0.146505	0.543609	0.14484	0.521305	0.109587	0.103462	0.13715	0.12217	0.536451	0.13745	0.133522	0.105859	0.116578
29	WAB0000056	Japonica	Upland	No	0.544674	0.0797603	0.0505659	0.552563	0.0923768	0.531525	0.493775	0.532457	0.529095	0.0865845	0.544874	0.539347	0.510619	0.541079	0.556824	0.0557923	0.54737	0.107224	0.53725	0.530959	0.51761	0.534487	0.0898136	0.54008	0.528529	0.544407	0.53715	0.537816
30	WAB0007903	Japonica	Upland	No	0.51012	0.0767643	0.0816911	0.521471	0.108589	0.499268	0.463948	0.496904	0.493342	0.119274	0.513116	0.506957	0.479361	0.509521	0.5249	0.0827563	0.51468	0.124634	0.504494	0.496305	0.484055	0.498136	0.106158	0.506924	0.49251	0.509854	0.501431	0.506658	0.0940413
31	WAB0019713	NERICA	Rainfed lowland	Redundant	0.118642	0.504794	0.532856	0.123169	0.511119	0.121438	0.156391	0.119008	0.119541	0.53775	0.11771	0.11771	0.119174	0.116944	0.133289	0.531691	0.12996	0.509254	0.103562	0.105792	0.123735	0.120173	0.5249	0.129228	0.123835	0.095739	0.114647	0.114348	0.528828	0.491744
32	WAB0006881	Japonica	Upland	No	0.558422	0.085719	0.0569907	0.56771	0.0894474	0.548003	0.509754	0.547836	0.542543	0.0791278	0.560852	0.555726	0.525466	0.557423	0.57257	0.0593209	0.562517	0.111684	0.55476	0.546238	0.532923	0.549634	0.0918109	0.55516	0.542344	0.558122	0.552463	0.553329	0.0436418	0.0990013	0.544141
33	WABTMP57	Indica	Irrigated lowland	No	0.114281	0.511618	0.543409	0.0957057	0.51964	0.113415	0.148169	0.108189	0.125666	0.546272	0.0873835	0.0826565	0.134188	0.0828562	0.106858	0.539714	0.101398	0.519607	0.0924767	0.10223	0.117077	0.114947	0.536718	0.133023	0.129527	0.0991345	0.11002	0.121971	0.534454	0.503129	0.101997	0.551498
34	WAB0019708	NERICA	Rainfed lowland	No	0.180593	0.533189	0.559288	0.088016	0.539614	0.189581	0.206025	0.17014	0.176398	0.541178	0.127996	0.108522	0.183389	0.125333	0.0911118	0.559421	0.0870839	0.518276	0.163083	0.173003	0.193309	0.173202	0.554095	0.193775	0.193176	0.16002	0.177563	0.175766	0.553828	0.531325	0.165546	0.567743	0.141312
35	WAB0026474	Indica	Rainfed lowland	No	0.134421	0.491145	0.518742	0.161252	0.496571	0.140479	0.164514	0.139414	0.14008	0.519341	0.152497	0.147403	0.149134	0.149035	0.171605	0.515546	0.164581	0.493142	0.134687	0.123435	0.155925	0.149401	0.51225	0.155559	0.135819	0.139115	0.143908	0.134121	0.513648	0.480726	0.141378	0.526232	0.140746	0.20273
36	WAB0002367	Indica	Rainfed lowland	No	0.103728	0.526531	0.552796	0.119341	0.526332	0.106059	0.129794	0.118009	0.120273	0.554627	0.116545	0.110752	0.108189	0.11761	0.131824	0.552563	0.129061	0.52723	0.078229	0.0890147	0.104494	0.113881	0.543708	0.118542	0.11761	0.0643142	0.116611	0.0984687	0.545772	0.510919	0.0884487	0.56215	0.101598	0.164181	0.134387
37	WABTMP130	Indica	Irrigated lowland	No	0.104095	0.509854	0.537217	0.138116	0.514381	0.113682	0.12753	0.129028	0.127696	0.539614	0.130959	0.129794	0.142943	0.126398	0.151831	0.534853	0.138915	0.510087	0.117277	0.0946072	0.13522	0.123802	0.531458	0.138249	0.11771	0.109055	0.129993	0.123569	0.533222	0.498802	0.119274	0.548202	0.111718	0.178762	0.115313	0.101298
38	WABTMP41	Indica	Irrigated lowland	Redundant	0.120739	0.518209	0.550666	0.0704727	0.526132	0.125266	0.160253	0.112383	0.127064	0.554694	0.0241678	0.0685087	0.13765	0.019241	0.0845206	0.548768	0.0723702	0.525732	0.114148	0.119507	0.144108	0.118875	0.543842	0.140779	0.136185	0.112317	0.122969	0.129061	0.543609	0.511751	0.116278	0.560087	0.0801598	0.124134	0.149201	0.116178	0.125499
39	WABTMP106	Japonica	Upland	No	0.488016	0.119474	0.126498	0.493509	0.13988	0.476631	0.443475	0.476132	0.468842	0.154561	0.488415	0.480659	0.454527	0.484587	0.499101	0.126964	0.489847	0.160919	0.476465	0.474567	0.457257	0.474234	0.145672	0.482989	0.468742	0.488216	0.479694	0.486551	0.133123	0.116145	0.468542	0.142011	0.476565	0.512284	0.457324	0.486585	0.472204	0.486518
40	WAB0007739	NERICA	Upland	No	0.543342	0.129527	0.10739	0.53472	0.159221	0.533888	0.495073	0.526032	0.523968	0.131558	0.544507	0.540313	0.511751	0.542044	0.534221	0.108921	0.536085	0.158256	0.53522	0.530193	0.520073	0.530726	0.148702	0.540313	0.520273	0.54231	0.532856	0.538515	0.126997	0.12753	0.521438	0.128429	0.534654	0.542011	0.51468	0.541578	0.53269	0.544008	0.176132
41	WAB0000221	Japonica	Upland	No	0.532923	0.0742011	0.0556258	0.543842	0.0994674	0.522337	0.48472	0.524567	0.520306	0.0841545	0.536185	0.530892	0.50283	0.53229	0.548336	0.0569241	0.538682	0.108489	0.529328	0.520473	0.512683	0.526764	0.0912117	0.531425	0.516478	0.53532	0.529161	0.529061	0.0604194	0.089514	0.51741	0.0604527	0.526132	0.545273	0.502031	0.536185	0.521505	0.534654	0.131225	0.109221
42	WABTMP50	Indica	Irrigated lowland	Redundant	0.1249	0.51508	0.54767	0.0719041	0.522636	0.125866	0.159121	0.113282	0.12277	0.550599	0.0336551	0.072237	0.135253	0.0309254	0.0863515	0.546405	0.0785286	0.523169	0.112716	0.121838	0.146238	0.116944	0.541411	0.137217	0.137983	0.11002	0.122636	0.126997	0.539381	0.508522	0.115846	0.555826	0.0830226	0.1248	0.151997	0.116545	0.129927	0.0274967	0.483655	0.541977	0.531691
43	WABTMP52	Indica	Irrigated lowland	No	0.124967	0.513482	0.546005	0.0740346	0.521438	0.126332	0.161052	0.112583	0.125633	0.550233	0.0288282	0.074767	0.138149	0.0283289	0.0886152	0.544174	0.0768642	0.521272	0.116744	0.121438	0.146039	0.120639	0.539847	0.141578	0.137017	0.111951	0.125067	0.130193	0.539048	0.507091	0.120206	0.55466	0.0843875	0.126831	0.152264	0.118842	0.128795	0.0250999	0.482756	0.540779	0.53006	0.0298935
44	WAB0007089	Japonica	Upland	No	0.51002	0.0865845	0.0908122	0.523835	0.103628	0.500366	0.465679	0.500033	0.493142	0.128928	0.515413	0.511651	0.479627	0.512084	0.527863	0.0921771	0.519041	0.135786	0.504993	0.497004	0.48735	0.503961	0.113482	0.511285	0.493376	0.510553	0.506491	0.50466	0.0974368	0.101065	0.492643	0.0913449	0.503961	0.523602	0.478529	0.513715	0.498402	0.514381	0.137916	0.155892	0.0942743	0.510985	0.508755
45	WAB0003665	Indica	Rainfed lowland	No	0.103229	0.511718	0.539847	0.141079	0.514747	0.112617	0.129694	0.131625	0.129993	0.541911	0.133189	0.129394	0.144341	0.129427	0.153662	0.537317	0.143642	0.512617	0.118975	0.0967044	0.136651	0.125732	0.533489	0.141345	0.11984	0.110985	0.130126	0.121571	0.535553	0.501332	0.120806	0.550333	0.113748	0.183089	0.116911	0.10223	0.0209055	0.127696	0.4748	0.535453	0.523735	0.132157	0.130959	0.500333
46	WAB0037222	Indica	Rainfed lowland	No	0.144973	0.486418	0.510919	0.161318	0.487117	0.149567	0.155726	0.16012	0.148569	0.51468	0.164148	0.150533	0.133422	0.159687	0.174567	0.510353	0.167577	0.492277	0.136485	0.13492	0.145706	0.155759	0.501798	0.154694	0.151964	0.104993	0.15729	0.140945	0.50263	0.471305	0.131824	0.51771	0.143575	0.2003	0.149933	0.110186	0.11771	0.159154	0.447104	0.510786	0.497703	0.158123	0.162616	0.47257	0.119374
47	WABTMP122	Indica	Rainfed lowland	No	0.13988	0.506658	0.535652	0.147104	0.508988	0.143342	0.17257	0.124567	0.135686	0.539914	0.136352	0.132989	0.151798	0.135619	0.156125	0.532157	0.151099	0.511385	0.12996	0.133356	0.148336	0.124634	0.527863	0.136019	0.136917	0.136917	0.0888149	0.135652	0.527364	0.496338	0.127996	0.543708	0.129893	0.184953	0.153029	0.131158	0.147403	0.136285	0.475699	0.529794	0.519807	0.134454	0.135719	0.499035	0.1503
48	WABTMP76	Indica	Rainfed lowland	No	0.135486	0.521371	0.5499	0.146105	0.523469	0.138249	0.16225	0.139048	0.128395	0.549068	0.133555	0.137184	0.148336	0.132423	0.160752	0.545606	0.151997	0.526265	0.131858	0.130859	0.155093	0.124201	0.541511	0.076498	0.13532	0.123302	0.129061	0.133622	0.541811	0.508222	0.131525	0.55739	0.128695	0.189048	0.153995	0.119807	0.131125	0.133289	0.481591	0.539847	0.531491	0.133189	0.132557	0.514081	0.13482
49	WAB0004076	Japonica	Upland	No	0.55273	0.0834887	0.0553262	0.561884	0.0941079	0.541278	0.503362	0.543043	0.537517	0.0843542	0.555193	0.549734	0.521238	0.551931	0.566378	0.0574567	0.55536	0.111784	0.547936	0.539214	0.52713	0.543875	0.0918109	0.549068	0.538016	0.551598	0.546671	0.54727	0.0524967	0.0976698	0.536951	0.0342543	0.54494	0.562883	0.520107	0.555892	0.543442	0.554461	0.140213	0.125266	0.0644474	0.550965	0.549301	0.0922437	0.545506
50	WABTMP64	Indica	Rainfed lowland	No	0.111119	0.521371	0.553196	0.0960386	0.530093	0.118941	0.151931	0.104527	0.120306	0.555792	0.0880493	0.0842543	0.129161	0.0886152	0.106491	0.549401	0.104993	0.528429	0.10213	0.106658	0.131991	0.111418	0.545206	0.131158	0.129328	0.105226	0.10516	0.113715	0.546039	0.511351	0.101798	0.563249	0.0408788	0.141911	0.138116	0.0992344	0.116977	0.0874834	0.487051	0.543142	0.536518	0.0899467	0.0895806	0.514214	0.117843
51	WAB0007133	Japonica	Upland	No	0.541212	0.0748668	0.0496671	0.552463	0.0981691	0.530493	0.491045	0.531691	0.526698	0.0911118	0.543775	0.540047	0.510453	0.540246	0.555959	0.0519308	0.545639	0.0947736	0.537017	0.528562	0.516045	0.534853	0.0856525	0.542177	0.525965	0.542543	0.536951	0.53725	0.0603529	0.0882823	0.525499	0.0618176	0.53472	0.55243	0.510852	0.544141	0.52986	0.543043	0.118708	0.115213	0.0630826	0.540446	0.538116	0.0953395	0.532257
52	WABTMP66	Indica	Irrigated lowland	No	0.108289	0.513149	0.544441	0.0920107	0.52217	0.119607	0.149967	0.108855	0.123469	0.547803	0.0866844	0.0824567	0.130992	0.082257	0.106691	0.540879	0.0994674	0.520573	0.104594	0.106059	0.132423	0.112517	0.53715	0.131225	0.129993	0.107224	0.105892	0.11781	0.537284	0.503695	0.104893	0.554594	0.0412783	0.140979	0.135719	0.102364	0.112883	0.0803928	0.478429	0.536485	0.527197	0.0820905	0.0847537	0.506458	0.114115
53	WABTMP68	Indica	Irrigated lowland	No	0.116378	0.512883	0.543742	0.108722	0.518242	0.113848	0.146771	0.114381	0.127064	0.545339	0.0988682	0.0977363	0.138316	0.0930426	0.119807	0.539947	0.11265	0.518708	0.101997	0.103961	0.118109	0.119374	0.534787	0.132656	0.13026	0.103828	0.121871	0.114847	0.534787	0.501298	0.114647	0.553196	0.0605526	0.153429	0.137284	0.100233	0.108788	0.0909121	0.477463	0.533955	0.525632	0.0947071	0.0971704	0.506658	0.112051
54	WAB0037214	ARICA	Irrigated lowland	No	0.104394	0.516644	0.545173	0.114181	0.520806	0.131225	0.146804	0.125233	0.124201	0.547537	0.104594	0.10476	0.128762	0.10749	0.12773	0.543742	0.118742	0.521238	0.114481	0.113748	0.147537	0.123402	0.537916	0.134154	0.127896	0.107889	0.122037	0.125766	0.538915	0.503362	0.120473	0.553928	0.106292	0.162417	0.147603	0.10516	0.119274	0.105925	0.478063	0.535919	0.527364	0.106025	0.107224	0.509387	0.120839
55	WAB0019716	NERICA	Rainfed lowland	No	0.130692	0.509754	0.536684	0.13978	0.515779	0.133023	0.162383	0.119108	0.119674	0.538549	0.12986	0.131625	0.142909	0.131158	0.152463	0.535186	0.147403	0.514081	0.129328	0.123735	0.141911	0.116611	0.527863	0.136585	0.12773	0.121072	0.117909	0.12287	0.531292	0.494174	0.121438	0.546505	0.120573	0.182457	0.149834	0.121138	0.13239	0.130293	0.471138	0.527863	0.520639	0.127996	0.12966	0.501365	0.131924
56	WAB0012386	Indica	Rainfed lowland	No	0.168675	0.476099	0.501598	0.182756	0.477463	0.169541	0.185619	0.17004	0.163116	0.511884	0.17247	0.173735	0.160253	0.173202	0.192909	0.500033	0.185952	0.488648	0.160519	0.164081	0.175366	0.167443	0.493076	0.160686	0.161784	0.159587	0.159354	0.113382	0.496538	0.464581	0.155293	0.510885	0.166245	0.211052	0.170273	0.16518	0.169607	0.173502	0.448136	0.501997	0.488382	0.170573	0.173236	0.465246	0.172437
57	WABTMP112	Indica	Irrigated lowland	No	0.54727	0.0833888	0.0580226	0.556791	0.107124	0.536351	0.499434	0.537783	0.533222	0.0929095	0.549834	0.545173	0.518009	0.546471	0.560752	0.0594208	0.550333	0.107923	0.541611	0.534953	0.520639	0.539281	0.0922437	0.546671	0.532224	0.549967	0.543542	0.543043	0.0683755	0.0970373	0.532423	0.0710719	0.54008	0.557224	0.516312	0.551531	0.535087	0.548968	0.131092	0.126198	0.0768309	0.546838	0.543941	0.110053	0.537084
58	WABTMP84	Indica	Irrigated lowland	No	0.128961	0.516877	0.543941	0.130892	0.521005	0.130792	0.163049	0.0379827	0.117443	0.546704	0.119474	0.123935	0.141977	0.120939	0.141411	0.543043	0.136551	0.521738	0.123502	0.114281	0.149667	0.113981	0.538116	0.144574	0.138382	0.112184	0.120306	0.128196	0.537883	0.500832	0.122204	0.553595	0.11265	0.175699	0.143941	0.116944	0.127996	0.117843	0.479527	0.533222	0.52986	0.118941	0.119241	0.505792	0.128928
59	WAB0019742	NERICA	Rainfed lowland	No	0.131292	0.528995	0.559088	0.0231691	0.536152	0.146704	0.164714	0.126198	0.133056	0.562384	0.0737683	0.0550932	0.138482	0.0726032	0.0367843	0.55769	0.0447403	0.53502	0.120606	0.128728	0.153162	0.125067	0.550632	0.149501	0.150466	0.117377	0.132923	0.136052	0.551831	0.521838	0.123569	0.568009	0.0969707	0.0854527	0.162217	0.119807	0.138382	0.0714381	0.494208	0.531092	0.544008	0.0717377	0.0742676	0.523236	0.14028
60	WAB0019710	NERICA	Rainfed lowland	Redundant	0.118509	0.504893	0.53259	0.124134	0.510586	0.12227	0.155426	0.119108	0.119541	0.537284	0.119241	0.119541	0.119607	0.118542	0.13522	0.531358	0.130593	0.508722	0.103595	0.106292	0.123169	0.120806	0.524601	0.129461	0.124634	0.095739	0.114581	0.114747	0.529161	0.491445	0.0135819	0.544008	0.103029	0.166278	0.142577	0.089281	0.117876	0.118375	0.468309	0.520706	0.517177	0.117044	0.122137	0.492577	0.120206
61	WAB0036890	Indica	Irrigated lowland	No	0.123835	0.506325	0.534354	0.118375	0.511818	0.123402	0.153395	0.110053	0.121438	0.538349	0.116644	0.104527	0.123003	0.116545	0.131092	0.533455	0.125866	0.51002	0.105093	0.109354	0.126731	0.112617	0.528961	0.139747	0.137417	0.113848	0.12004	0.124501	0.527064	0.493176	0.118875	0.542443	0.104694	0.165679	0.153629	0.110919	0.129128	0.115413	0.469774	0.522803	0.520506	0.112117	0.116578	0.494174	0.129827
62	WAB0006994	Japonica	Upland	No	0.529461	0.0841877	0.0702397	0.539647	0.103595	0.522104	0.485985	0.522437	0.515446	0.101265	0.531325	0.527031	0.496838	0.526931	0.545306	0.0727031	0.534953	0.120007	0.525499	0.519574	0.506558	0.524334	0.0965712	0.529228	0.514913	0.530027	0.5247	0.527463	0.0718043	0.0994008	0.512051	0.0710719	0.522803	0.54221	0.497703	0.533722	0.516911	0.529394	0.132423	0.107124	0.0647803	0.528029	0.526099	0.100799	0.518941
63	WAB0006775	Indica	Irrigated lowland	No	0.10972	0.503262	0.530393	0.124001	0.507623	0.118342	0.161784	0.103395	0.115047	0.534421	0.115712	0.116445	0.138016	0.115379	0.135919	0.528795	0.126798	0.508555	0.109953	0.0973369	0.129328	0.108489	0.523935	0.143975	0.130093	0.116012	0.0961052	0.106658	0.523802	0.488116	0.104594	0.53998	0.10273	0.171039	0.133289	0.108855	0.114447	0.114547	0.46478	0.520506	0.514814	0.116545	0.114814	0.491145	0.116944
64	WAB0037071	Indica	Irrigated lowland	No	0.119574	0.513881	0.542976	0.126698	0.521471	0.130293	0.149434	0.121039	0.130593	0.547104	0.119208	0.0939414	0.137517	0.117277	0.14008	0.54018	0.133622	0.522437	0.112949	0.11012	0.138515	0.124334	0.53512	0.138682	0.127863	0.10769	0.128862	0.125433	0.536818	0.503229	0.123502	0.552463	0.11285	0.172836	0.149401	0.11478	0.120839	0.116378	0.476398	0.536252	0.528628	0.116212	0.119807	0.50516	0.125333
65	WAB0007899	Japonica	Upland	No	0.533222	0.0615513	0.0618509	0.546138	0.0978029	0.524601	0.489847	0.524467	0.51974	0.0998668	0.537883	0.531625	0.50263	0.534055	0.549035	0.0583888	0.539581	0.108788	0.529627	0.521904	0.508688	0.525266	0.0938415	0.533356	0.516112	0.53755	0.528162	0.530093	0.0670439	0.0840213	0.517111	0.0806924	0.526664	0.546971	0.502297	0.538648	0.522104	0.536318	0.121638	0.127131	0.0671438	0.534055	0.532457	0.0889481	0.523402
66	WAB0019720	NERICA	Rainfed lowland	No	0.136085	0.528063	0.555925	0.0843542	0.533655	0.161385	0.171338	0.147703	0.14524	0.558455	0.114048	0.074534	0.152896	0.110819	0.0975699	0.554594	0.0990013	0.532057	0.135919	0.139947	0.160919	0.141245	0.547703	0.157091	0.152297	0.136585	0.145839	0.150499	0.548935	0.51731	0.142643	0.564048	0.124634	0.135885	0.168209	0.135153	0.148369	0.110786	0.490712	0.533256	0.541644	0.114015	0.114314	0.520073	0.152563
67	WABTMP103	Indica	Rainfed lowland	No	0.127996	0.505792	0.53259	0.127264	0.509121	0.132357	0.161352	0.106957	0.119041	0.536185	0.12237	0.120772	0.134521	0.122104	0.137683	0.531025	0.134854	0.508888	0.11255	0.11761	0.138149	0.119507	0.526531	0.141245	0.132889	0.117643	0.103728	0.113615	0.531392	0.493176	0.112184	0.54221	0.113981	0.167909	0.144907	0.115812	0.126931	0.121505	0.472204	0.523103	0.518142	0.118609	0.121471	0.495872	0.128862
68	WAB0006772	Indica	Rainfed lowland	No	0.14008	0.501598	0.528961	0.149534	0.507224	0.134387	0.172537	0.126565	0.131791	0.535652	0.136119	0.139281	0.148402	0.136085	0.160286	0.526165	0.155826	0.510053	0.116911	0.128362	0.135919	0.121804	0.522437	0.138682	0.133289	0.138682	0.102164	0.125899	0.52217	0.485686	0.127796	0.538049	0.13229	0.191411	0.144674	0.134587	0.147736	0.13472	0.465812	0.52267	0.514514	0.135553	0.134887	0.494674	0.147137
69	WAB0019739	NERICA	Rainfed lowland	No	0.143242	0.513083	0.53785	0.153495	0.51771	0.151365	0.178995	0.154827	0.159454	0.540579	0.157723	0.158189	0.173768	0.154028	0.15223	0.535886	0.148402	0.511085	0.159421	0.131425	0.181258	0.143775	0.528895	0.170706	0.168675	0.153762	0.167177	0.158489	0.532823	0.50233	0.163216	0.546272	0.157956	0.186951	0.176565	0.152164	0.151465	0.156691	0.477597	0.515013	0.521738	0.156991	0.158755	0.503362	0.157257
70	WAB0019711	NERICA	Rainfed lowland	Redundant	0.120306	0.504461	0.532124	0.123668	0.509854	0.122903	0.156824	0.119407	0.120905	0.536318	0.119341	0.118675	0.11964	0.118475	0.134387	0.530959	0.129061	0.508555	0.104061	0.106025	0.123802	0.121571	0.523935	0.129927	0.124434	0.0954727	0.114647	0.11468	0.528162	0.490812	0.0151798	0.543209	0.102097	0.16478	0.141511	0.0901465	0.118642	0.118242	0.467743	0.51994	0.516278	0.116977	0.121871	0.491878	0.121804
71	WAB0019721	NERICA	Rainfed lowland	No	0.163582	0.529427	0.55536	0.10779	0.537417	0.185486	0.18745	0.160053	0.162483	0.558522	0.132523	0.130959	0.173835	0.131059	0.115779	0.555726	0.11235	0.533389	0.156491	0.165446	0.177364	0.159288	0.549567	0.179161	0.17227	0.154594	0.169774	0.172969	0.549068	0.520539	0.163216	0.563549	0.146638	0.142676	0.189148	0.161418	0.165446	0.130226	0.491778	0.528129	0.54008	0.125466	0.131358	0.518575	0.170772
72	WABTMP128	NERICA	Irrigated lowland	No	0.12034	0.511218	0.540945	0.118509	0.515213	0.118875	0.152097	0.12014	0.122803	0.541811	0.115712	0.104527	0.135885	0.118076	0.13016	0.538316	0.122537	0.514714	0.108056	0.101431	0.134188	0.124501	0.532091	0.141844	0.134321	0.109188	0.128662	0.122437	0.532989	0.498435	0.119341	0.548103	0.103096	0.163848	0.153828	0.113083	0.11984	0.116145	0.474035	0.530493	0.526431	0.116944	0.11731	0.498302	0.121871
73	WABTMP129	Indica	Irrigated lowland	No	0.129361	0.509621	0.537816	0.122936	0.513515	0.148768	0.163415	0.143142	0.141045	0.541378	0.125999	0.117676	0.149767	0.123768	0.132124	0.536751	0.126664	0.514048	0.13229	0.134321	0.153895	0.13735	0.529194	0.1498	0.153629	0.129594	0.135819	0.139414	0.53249	0.499534	0.125366	0.546205	0.122104	0.165779	0.166878	0.123668	0.142443	0.121305	0.4748	0.531891	0.521272	0.120007	0.125433	0.500566	0.14241
74	WAB0015865	Indica	Rainfed lowland	No	0.10496	0.520273	0.546205	0.121238	0.523302	0.110286	0.130992	0.122337	0.122703	0.548236	0.119241	0.111285	0.0983688	0.119407	0.133389	0.545606	0.12986	0.520439	0.0768309	0.0917111	0.098735	0.120373	0.537384	0.126165	0.119141	0.0594874	0.12034	0.110752	0.540013	0.503629	0.0834887	0.555726	0.105027	0.164913	0.135786	0.0357856	0.104294	0.118342	0.479794	0.533688	0.530126	0.117943	0.121005	0.506891	0.106059
75	WAB0006831	Indica	Irrigated lowland	No	0.126099	0.485852	0.511984	0.138415	0.489248	0.128995	0.147636	0.142876	0.137317	0.513549	0.140479	0.126798	0.148069	0.134787	0.151298	0.511618	0.141178	0.486352	0.121738	0.114048	0.141711	0.136385	0.507923	0.155659	0.145573	0.127064	0.134021	0.133089	0.50506	0.47733	0.111884	0.52034	0.115679	0.177996	0.15223	0.123868	0.123402	0.134188	0.446704	0.504194	0.494041	0.133356	0.139081	0.473802	0.126964
76	WAB0019722	NERICA	Rainfed lowland	No	0.102796	0.510486	0.537517	0.140979	0.514048	0.114214	0.131025	0.13219	0.131458	0.540146	0.134088	0.12976	0.14504	0.128329	0.153229	0.535253	0.142077	0.51225	0.122071	0.0969374	0.139081	0.125633	0.531791	0.141411	0.121771	0.113748	0.131858	0.124467	0.533622	0.4998	0.121238	0.548735	0.113848	0.186185	0.116644	0.105093	0.0243342	0.128862	0.47217	0.534487	0.522836	0.133089	0.131658	0.498901	0.020273
77	WABTMP119	Indica	Irrigated lowland	No	0.0955393	0.510553	0.539814	0.113715	0.514181	0.0815912	0.142344	0.103329	0.116644	0.542909	0.102097	0.103063	0.115679	0.102197	0.124534	0.53725	0.11751	0.514847	0.0920439	0.0545939	0.122337	0.110586	0.534254	0.133156	0.120373	0.103795	0.108921	0.106491	0.533788	0.499134	0.106891	0.549035	0.0928762	0.162716	0.121638	0.0955726	0.107623	0.100699	0.476431	0.533422	0.523003	0.105493	0.10253	0.499634	0.108356
78	WAB0034964	ARICA	Upland	No	0.524734	0.0727031	0.070972	0.536818	0.109421	0.513881	0.477796	0.515047	0.509953	0.0840213	0.528861	0.52277	0.491212	0.524834	0.541611	0.0659454	0.531724	0.110985	0.522004	0.512483	0.505526	0.517177	0.104694	0.523269	0.507457	0.526731	0.52237	0.520107	0.0879827	0.0956724	0.50496	0.095273	0.517909	0.539148	0.491778	0.526132	0.511119	0.527197	0.131525	0.0962384	0.0669441	0.524334	0.523502	0.106225	0.513249
79	WAB0016397	Indica	Irrigated lowland	Redundant	0.103329	0.525899	0.551897	0.120206	0.525832	0.104361	0.129028	0.116877	0.11994	0.55466	0.116911	0.109354	0.107457	0.117976	0.132124	0.551298	0.12966	0.526065	0.0765646	0.0860852	0.101232	0.115779	0.542843	0.127497	0.118842	0.061518	0.116312	0.0990679	0.545906	0.510586	0.0886152	0.561751	0.101864	0.16488	0.13249	0.022004	0.100965	0.116478	0.486152	0.541112	0.535519	0.116711	0.118808	0.513615	0.100133
80	WABTMP44	Indica	Rainfed lowland	No	0.181158	0.50759	0.534387	0.133688	0.514547	0.183988	0.211285	0.173269	0.184354	0.53775	0.0924767	0.139081	0.193975	0.0920772	0.144441	0.533722	0.130526	0.510885	0.174734	0.181358	0.203096	0.180459	0.530959	0.197403	0.191944	0.172636	0.185719	0.188449	0.529161	0.501997	0.176731	0.54221	0.147104	0.162616	0.208489	0.177031	0.185286	0.091478	0.483089	0.52753	0.521937	0.0939414	0.0935419	0.504494	0.189514
81	WABTMP61	Indica	Rainfed lowland	No	0.121072	0.519674	0.551132	0.0545273	0.527264	0.130659	0.155426	0.114348	0.125	0.555626	0.0569907	0.0502996	0.130559	0.0546937	0.0652796	0.549268	0.0639481	0.525599	0.109487	0.120107	0.141278	0.120173	0.541644	0.138782	0.136585	0.11002	0.123202	0.124168	0.544108	0.512949	0.112517	0.559787	0.0725033	0.106758	0.148868	0.109487	0.1253	0.0507989	0.486285	0.54484	0.534654	0.0543276	0.0553595	0.511618	0.127896
82	WAB0019732	NERICA	Rainfed lowland	Redundant	0.11731	0.516145	0.546605	0.0335885	0.524168	0.134321	0.150499	0.10982	0.120007	0.550566	0.060253	0.0345872	0.123003	0.0570905	0.0459388	0.545606	0.0461718	0.52277	0.105326	0.114447	0.138216	0.114181	0.538582	0.13765	0.136418	0.103762	0.117277	0.121205	0.53998	0.509055	0.107856	0.555992	0.0747004	0.0868509	0.146471	0.106192	0.123236	0.0533622	0.481558	0.539447	0.530593	0.0550932	0.0576565	0.510619	0.124634
83	WAB0015720	Indica	Irrigated lowland	No	0.109887	0.520306	0.549734	0.110619	0.523835	0.112916	0.152397	0.0811252	0.110985	0.552497	0.0941744	0.0996005	0.130692	0.0953728	0.120506	0.547636	0.115413	0.524767	0.108322	0.0963715	0.135453	0.102896	0.542543	0.128928	0.123602	0.0954394	0.102031	0.101698	0.543409	0.506192	0.0935086	0.558089	0.0885153	0.154128	0.135652	0.0979028	0.11275	0.092976	0.486052	0.538549	0.53239	0.0968375	0.0977696	0.509454	0.114547
84	WABTMP48	Indica	Irrigated lowland	No	0.125033	0.514947	0.547836	0.0678762	0.522404	0.129794	0.160619	0.113449	0.1248	0.551165	0.0296605	0.0673435	0.13532	0.0278628	0.0818908	0.546105	0.0756325	0.523202	0.113582	0.123003	0.145939	0.119141	0.541012	0.139481	0.138216	0.110619	0.123036	0.127696	0.53998	0.508455	0.116378	0.556092	0.0815246	0.121904	0.15273	0.116877	0.129461	0.0247337	0.483955	0.541478	0.531325	0.0212051	0.029261	0.510486	0.132024
85	WABTMP109	Indica	Rainfed lowland	No	0.135153	0.508955	0.535153	0.146904	0.51508	0.136718	0.166911	0.125566	0.125799	0.537783	0.137483	0.137017	0.148136	0.139115	0.158522	0.533855	0.154827	0.513449	0.136085	0.128262	0.148269	0.121671	0.527297	0.142177	0.132856	0.125999	0.121638	0.126365	0.530759	0.493509	0.127131	0.545939	0.125732	0.189081	0.151831	0.127164	0.138382	0.137883	0.472403	0.528362	0.520306	0.135786	0.136518	0.500632	0.136318
86	WAB0018042	NERICA	Upland	No	0.548435	0.169507	0.146704	0.539947	0.196671	0.541178	0.503862	0.535586	0.530426	0.161451	0.5503	0.545672	0.518941	0.547736	0.540845	0.14757	0.540979	0.18998	0.541345	0.536718	0.529128	0.53745	0.184088	0.544407	0.528995	0.546638	0.542676	0.543342	0.167144	0.179095	0.528096	0.157756	0.540679	0.542943	0.519407	0.547204	0.538116	0.55	0.218109	0.091012	0.150566	0.548602	0.54717	0.194774	0.540446
87	WAB0004423	Indica	Irrigated lowland	No	0.131957	0.497803	0.525399	0.130859	0.499101	0.132124	0.154561	0.113149	0.125067	0.529594	0.131858	0.118875	0.140446	0.127996	0.147736	0.523768	0.138848	0.501831	0.121738	0.116977	0.137184	0.102364	0.517976	0.141212	0.140246	0.113981	0.120373	0.122071	0.519407	0.481791	0.12024	0.533622	0.115812	0.172703	0.146405	0.112317	0.124867	0.126065	0.457989	0.518242	0.510419	0.123369	0.130559	0.494274	0.129294
88	WABTMP133	Indica	Irrigated lowland	No	0.12763	0.508589	0.537517	0.105559	0.513549	0.128595	0.157357	0.115679	0.125033	0.54241	0.108522	0.0940413	0.127197	0.106292	0.119807	0.536019	0.114514	0.513715	0.109621	0.113482	0.135786	0.113948	0.531558	0.136818	0.140446	0.110652	0.125699	0.128229	0.52976	0.496138	0.11984	0.544341	0.102497	0.155626	0.154527	0.112051	0.130659	0.10496	0.471871	0.527264	0.523935	0.10263	0.106425	0.499301	0.133955
89	WAB0006902	Japonica	Upland	No	0.551265	0.0743342	0.036751	0.561318	0.0990679	0.54008	0.499501	0.541578	0.53775	0.0790613	0.554627	0.547736	0.518642	0.550333	0.566545	0.0473702	0.554294	0.102563	0.545872	0.538882	0.524035	0.541411	0.0860519	0.548968	0.534853	0.552264	0.547237	0.545806	0.0443076	0.0855859	0.537217	0.0465712	0.54484	0.561917	0.520772	0.554894	0.538948	0.552996	0.130959	0.121305	0.0524301	0.549334	0.548435	0.0906458	0.541212
90	WAB0019618	NERICA	Upland	No	0.546438	0.0722037	0.0422104	0.556758	0.0976698	0.535186	0.498835	0.536451	0.532324	0.0796604	0.5503	0.543376	0.513682	0.546039	0.55982	0.0474367	0.551631	0.100133	0.541478	0.532557	0.52034	0.538582	0.0894141	0.544374	0.529827	0.547703	0.539914	0.540479	0.0399467	0.0898802	0.530426	0.0522636	0.538582	0.556858	0.513948	0.549667	0.534853	0.548302	0.131758	0.124035	0.0539614	0.544807	0.544075	0.087783	0.537117
91	WAB0019706	NERICA	Rainfed lowland	No	0.128229	0.524068	0.554527	0.0373835	0.531158	0.144441	0.160053	0.120872	0.128762	0.557956	0.0714048	0.0510652	0.131358	0.0685087	0.0346205	0.553329	0.0324234	0.529461	0.113782	0.123968	0.146671	0.126032	0.545506	0.146971	0.145107	0.112084	0.128462	0.130992	0.547537	0.515779	0.116079	0.563615	0.0891478	0.0811252	0.156258	0.115446	0.133089	0.0672104	0.490213	0.537084	0.538682	0.0689414	0.0712051	0.51751	0.136751
92	WABTMP107	Indica	Rainfed lowland	No	0.129827	0.504794	0.531625	0.152597	0.506924	0.137583	0.156758	0.137883	0.137483	0.536218	0.140746	0.141478	0.139747	0.141212	0.163848	0.529161	0.153728	0.508955	0.136352	0.120772	0.15223	0.124467	0.524201	0.0943742	0.129927	0.126698	0.129194	0.139614	0.523435	0.490779	0.131125	0.538316	0.135985	0.190646	0.14747	0.121871	0.132623	0.141079	0.46751	0.523802	0.515812	0.142177	0.141278	0.494674	0.138316
93	WAB0034969	ARICA	Rainfed lowland	No	0.111585	0.518875	0.545939	0.113948	0.524001	0.116744	0.146738	0.114481	0.119541	0.550433	0.107856	0.104527	0.113415	0.109454	0.124933	0.545539	0.120306	0.521005	0.0979361	0.0958056	0.124567	0.122803	0.537384	0.133921	0.125799	0.080759	0.119541	0.102963	0.540313	0.505326	0.0935752	0.555027	0.105459	0.156691	0.140479	0.0742344	0.114747	0.108555	0.480626	0.534654	0.531458	0.109421	0.109754	0.506525	0.115712
94	WAB0037220	ARICA	Irrigated lowland	No	0.13279	0.512716	0.543642	0.0725699	0.51964	0.143442	0.160786	0.11275	0.119341	0.548402	0.0801931	0.0707723	0.131491	0.0816245	0.0891478	0.541644	0.0829228	0.521538	0.114314	0.127863	0.147237	0.115446	0.535786	0.136252	0.143309	0.113682	0.125699	0.131192	0.535985	0.501731	0.121671	0.549933	0.0981691	0.126598	0.156858	0.118642	0.139181	0.0794274	0.476831	0.535053	0.529494	0.0752996	0.0798269	0.508755	0.142144
95	WAB0019617	NERICA	Upland	No	0.541478	0.0693076	0.0498003	0.552597	0.0935752	0.530959	0.494507	0.532157	0.52733	0.0858855	0.546405	0.538349	0.509754	0.542543	0.555226	0.0516977	0.547437	0.103562	0.537084	0.528628	0.516678	0.534387	0.0859521	0.540746	0.525233	0.543675	0.535286	0.53522	0.0438083	0.0866511	0.525865	0.0604527	0.534387	0.552963	0.510087	0.545439	0.530393	0.544574	0.128096	0.128628	0.0523635	0.540979	0.540113	0.0853196	0.532423
96	WAB0019744	NERICA	Rainfed lowland	No	0.133822	0.521105	0.550233	0.0438415	0.527597	0.149201	0.16285	0.128529	0.13229	0.552463	0.0804261	0.0623502	0.139281	0.0766644	0.0617843	0.549035	0.0492344	0.523302	0.12257	0.129095	0.153029	0.128462	0.542011	0.150699	0.149168	0.119141	0.135652	0.13755	0.54281	0.515546	0.124368	0.558688	0.0995672	0.0938415	0.160353	0.12257	0.136352	0.0765646	0.487084	0.536718	0.534454	0.0772969	0.0794607	0.515013	0.141711
97	WAB0019718	NERICA	Rainfed lowland	No	0.128762	0.527963	0.556092	0.0471372	0.534154	0.15	0.16721	0.123702	0.129394	0.560719	0.0875832	0.0726032	0.139514	0.0849201	0.0533289	0.555859	0.0626831	0.532956	0.128063	0.131991	0.158822	0.128462	0.548702	0.151631	0.146671	0.122004	0.131625	0.135419	0.5497	0.519574	0.126731	0.565945	0.106325	0.100266	0.161718	0.125333	0.139714	0.0845206	0.492876	0.528296	0.542177	0.0839214	0.0860186	0.521538	0.14261
98	WAB0007088	Japonica	Upland	No	0.521971	0.0669441	0.0802597	0.533189	0.102996	0.510786	0.475533	0.514814	0.510353	0.104627	0.524301	0.518975	0.488615	0.520672	0.537017	0.0708389	0.526332	0.115146	0.517643	0.509055	0.498935	0.513582	0.108955	0.520107	0.506525	0.523236	0.517876	0.516578	0.0873169	0.089281	0.506991	0.0943076	0.514148	0.536019	0.489847	0.524734	0.510885	0.522703	0.124401	0.128728	0.0801931	0.519707	0.518142	0.101265	0.512417
99	WAB0007144	Japonica	Upland	No	0.308655	0.312483	0.332623	0.311718	0.330959	0.307057	0.285619	0.301565	0.30263	0.344607	0.30486	0.283722	0.291678	0.301798	0.324201	0.330726	0.314148	0.334121	0.302097	0.296838	0.295107	0.303196	0.343142	0.313915	0.299967	0.298868	0.304827	0.309188	0.336318	0.30769	0.296538	0.347637	0.297836	0.346272	0.30263	0.30526	0.305593	0.30243	0.289747	0.348935	0.326698	0.302197	0.300499	0.315779	0.307257
100	WAB0021100	Indica	Rainfed lowland	No	0.115446	0.518409	0.546039	0.13036	0.519807	0.114414	0.147437	0.113349	0.127597	0.550233	0.118875	0.116212	0.119973	0.120107	0.141811	0.544308	0.138549	0.519208	0.0830892	0.0966711	0.112883	0.116944	0.537716	0.132057	0.125999	0.0900133	0.116511	0.109854	0.537284	0.501165	0.103728	0.553462	0.109321	0.174334	0.141944	0.0703395	0.117011	0.119075	0.479627	0.534321	0.529294	0.118542	0.121538	0.507157	0.118842
101	WABTMP49	Indica	Rainfed lowland	No	0.13512	0.505293	0.53735	0.0805592	0.51255	0.14018	0.165846	0.125133	0.135386	0.54018	0.0406791	0.0791278	0.142676	0.0364514	0.0935086	0.535719	0.0850533	0.514481	0.123269	0.132257	0.151664	0.129561	0.530359	0.148768	0.144075	0.119873	0.133256	0.137117	0.530093	0.499567	0.123169	0.546305	0.0930426	0.130692	0.157224	0.124967	0.137117	0.0358855	0.4747	0.531392	0.521039	0.0362184	0.0410453	0.500932	0.140513
102	WABTMP34	Indica	Rainfed lowland	No	0.132989	0.499101	0.527963	0.139015	0.508056	0.121804	0.138915	0.13239	0.130393	0.528662	0.131658	0.129893	0.134987	0.130826	0.151298	0.524734	0.142843	0.501897	0.122636	0.119341	0.138449	0.127364	0.520872	0.14028	0.130393	0.128129	0.125366	0.123835	0.521704	0.488682	0.116145	0.538449	0.111884	0.180792	0.144607	0.125133	0.127197	0.128862	0.466112	0.517244	0.512983	0.12743	0.12986	0.490746	0.129794
103	WAB0007114	Japonica	Upland	No	0.52227	0.0785619	0.0666445	0.534421	0.110453	0.511385	0.475999	0.512383	0.509021	0.0984021	0.5249	0.519973	0.492577	0.521105	0.538648	0.0740346	0.528562	0.118708	0.521039	0.510153	0.503462	0.513848	0.100399	0.51974	0.507124	0.524634	0.518842	0.519108	0.0808256	0.0855193	0.505426	0.0891145	0.515912	0.537384	0.49251	0.5247	0.512483	0.523702	0.131425	0.104194	0.0598868	0.520706	0.519341	0.100433	0.51468
104	WABTMP71	Indica	Rainfed lowland	No	0.10982	0.517044	0.546871	0.103329	0.521205	0.105792	0.141045	0.118442	0.131425	0.5497	0.0993675	0.0916778	0.125499	0.094241	0.113881	0.544973	0.110353	0.522137	0.0969707	0.0986019	0.122936	0.120739	0.537916	0.133988	0.133955	0.100233	0.120306	0.109421	0.539314	0.50536	0.104794	0.556591	0.0673103	0.150166	0.138149	0.0964048	0.109654	0.0919108	0.482557	0.538415	0.531292	0.0937417	0.0990679	0.507723	0.110885
105	WABTMP105	Indica	Rainfed lowland	No	0.114447	0.523735	0.553063	0.130925	0.528828	0.137284	0.15739	0.116744	0.123136	0.556791	0.125033	0.118375	0.13482	0.127597	0.140479	0.5504	0.140513	0.529228	0.119873	0.123202	0.139581	0.116378	0.54524	0.134154	0.131558	0.115213	0.101265	0.129261	0.546638	0.50992	0.121372	0.561718	0.107723	0.175466	0.143309	0.116644	0.128329	0.125166	0.487483	0.539514	0.538182	0.124201	0.125433	0.511984	0.125466
106	WAB0021074	Indica	Rainfed lowland	No	0.12257	0.512517	0.540446	0.133855	0.516411	0.125899	0.170639	0.102164	0.123169	0.546138	0.121838	0.124035	0.145573	0.11964	0.149467	0.538216	0.138415	0.518309	0.122936	0.11002	0.148202	0.104893	0.533688	0.132989	0.130526	0.125366	0.0990346	0.123935	0.534621	0.501232	0.115346	0.550033	0.116778	0.18016	0.140479	0.122603	0.128495	0.118542	0.477197	0.533555	0.526498	0.121305	0.121105	0.503828	0.131824
107	WAB0019749	NERICA	Rainfed lowland	No	0.134154	0.523402	0.55233	0.0355859	0.528562	0.150499	0.166378	0.130526	0.135519	0.555759	0.0780626	0.0580226	0.141212	0.074534	0.0588216	0.550999	0.0491012	0.526065	0.124567	0.131059	0.156525	0.130925	0.543076	0.153595	0.153129	0.120806	0.13775	0.137583	0.545107	0.517443	0.126698	0.560419	0.0986352	0.0936751	0.162017	0.124567	0.139647	0.074534	0.488848	0.539214	0.536684	0.074767	0.0774967	0.517244	0.144507
108	WABTMP120	Indica	Rainfed lowland	No	0.253662	0.46488	0.485686	0.265113	0.469208	0.238415	0.255959	0.249301	0.245639	0.491844	0.240479	0.253562	0.252197	0.243276	0.273668	0.485619	0.264714	0.476198	0.242643	0.249301	0.247736	0.249634	0.476764	0.248302	0.245573	0.24747	0.245306	0.247137	0.479561	0.460619	0.242909	0.492976	0.241578	0.285985	0.256591	0.252264	0.254394	0.243642	0.437983	0.494208	0.473735	0.242144	0.245439	0.454228	0.257124
109	WAB0019734	NERICA	Rainfed lowland	No	0.123435	0.528928	0.558056	0.0847204	0.533322	0.132989	0.151132	0.127364	0.13279	0.560819	0.0999334	0.0814913	0.126431	0.098968	0.095273	0.557623	0.0941079	0.533589	0.102663	0.114181	0.128495	0.128562	0.548535	0.146804	0.142044	0.0937417	0.131991	0.119873	0.551531	0.516711	0.111751	0.567443	0.101964	0.131125	0.151931	0.0692077	0.126298	0.0964714	0.492909	0.549567	0.541345	0.0977363	0.0995672	0.520506	0.125133
110	WABTMP83	Indica	Rainfed lowland	No	0.267177	0.467643	0.48745	0.272403	0.465513	0.250599	0.264114	0.252796	0.252597	0.493742	0.249334	0.260153	0.257423	0.253828	0.281425	0.48725	0.27247	0.477264	0.25213	0.260752	0.253695	0.260453	0.478196	0.254394	0.254794	0.253529	0.25486	0.25476	0.484554	0.461851	0.251398	0.493642	0.255759	0.294874	0.262583	0.259854	0.263049	0.253162	0.445706	0.497071	0.478429	0.251332	0.254128	0.454494	0.265579
111	WABTMP122	Indica	Rainfed lowland	No	0.133788	0.472603	0.496904	0.16265	0.482656	0.132889	0.156325	0.133189	0.124201	0.502064	0.150433	0.150899	0.154827	0.148302	0.174534	0.495373	0.160186	0.476997	0.141411	0.119108	0.153629	0.132889	0.48998	0.164281	0.143076	0.142976	0.147004	0.132257	0.492643	0.456924	0.139547	0.505959	0.144873	0.197237	0.143609	0.134687	0.136218	0.149434	0.437949	0.491678	0.481258	0.151332	0.150899	0.459654	0.13725
112	WAB0004899	Indica	Rainfed lowland	No	0.134154	0.497537	0.525932	0.141578	0.504194	0.129927	0.153096	0.125266	0.133855	0.537117	0.138049	0.130193	0.148202	0.136651	0.151265	0.522969	0.144873	0.502097	0.114614	0.110852	0.114547	0.126964	0.51974	0.151931	0.133522	0.124634	0.13026	0.135386	0.517909	0.483123	0.131092	0.534088	0.124368	0.18229	0.149334	0.121272	0.1251	0.135786	0.460386	0.523169	0.512849	0.133888	0.136451	0.488715	0.128262
113	WAB0007131	Japonica	Upland	No	0.540546	0.0630493	0.0360186	0.551032	0.0988682	0.530992	0.490613	0.53279	0.52976	0.0822237	0.543609	0.537683	0.509887	0.539481	0.554627	0.0441411	0.544341	0.0970373	0.53775	0.529328	0.517077	0.534387	0.0854194	0.540146	0.522304	0.543442	0.538216	0.53735	0.0565246	0.0783289	0.525067	0.0663782	0.535852	0.551365	0.510885	0.545439	0.528828	0.542277	0.127796	0.114547	0.0563249	0.539281	0.537617	0.0887483	0.531225
114	WAB0037219	ARICA	Rainfed lowland	No	0.112683	0.513016	0.541212	0.109787	0.517011	0.114947	0.149134	0.108289	0.11498	0.542976	0.101764	0.0993342	0.124134	0.1	0.121338	0.540546	0.113648	0.515146	0.0994341	0.0968708	0.133589	0.119174	0.532091	0.13532	0.127463	0.0912117	0.117344	0.0971039	0.533921	0.500399	0.0985353	0.548835	0.101198	0.151032	0.138216	0.094474	0.113049	0.101132	0.479394	0.531525	0.525133	0.104161	0.102663	0.501065	0.116877
115	WAB0019701	NERICA	Rainfed lowland	No	0.136984	0.52227	0.549401	0.152597	0.523702	0.138715	0.158822	0.13755	0.131491	0.551431	0.138615	0.143475	0.144341	0.138615	0.162916	0.547037	0.156691	0.523968	0.131092	0.130526	0.154893	0.126798	0.541844	0.0865513	0.131258	0.119774	0.131758	0.136052	0.541611	0.510286	0.130459	0.557656	0.130226	0.191178	0.149967	0.118442	0.133422	0.139248	0.482224	0.538981	0.531891	0.13968	0.139381	0.510952	0.138415
116	WAB0031316	Indica	Irrigated lowland	No	0.142144	0.501798	0.530226	0.147237	0.503629	0.13765	0.171704	0.131025	0.133888	0.530726	0.13522	0.136052	0.151298	0.134687	0.158988	0.527497	0.152796	0.509021	0.122636	0.131658	0.134754	0.122537	0.521738	0.149001	0.144108	0.133888	0.12004	0.133688	0.524367	0.487084	0.128928	0.537983	0.125799	0.191212	0.157889	0.133921	0.140113	0.134521	0.460786	0.523202	0.513748	0.133988	0.137284	0.495373	0.142743
117	WAB0019724	NERICA	Rainfed lowland	No	0.109987	0.516378	0.54464	0.0921438	0.518076	0.120073	0.139414	0.122071	0.1251	0.545473	0.101298	0.0828562	0.120306	0.0984687	0.107423	0.543442	0.102929	0.520839	0.089281	0.104827	0.121272	0.11781	0.535553	0.138615	0.129794	0.0854194	0.121405	0.104527	0.537284	0.502131	0.100666	0.553795	0.0974368	0.140879	0.139913	0.0573236	0.10982	0.0968708	0.476664	0.535353	0.527064	0.0962716	0.0993342	0.509421	0.10759
118	WAB0019723	NERICA	Rainfed lowland	No	0.113515	0.516644	0.546172	0.0560586	0.522037	0.129361	0.150566	0.109454	0.118109	0.550566	0.0750999	0.0556591	0.123435	0.0701065	0.0670439	0.545406	0.0639481	0.522803	0.10233	0.111019	0.138682	0.11255	0.538948	0.133189	0.134354	0.0942077	0.116378	0.114015	0.538915	0.509055	0.102364	0.554894	0.0804927	0.10243	0.146272	0.103495	0.122337	0.0683755	0.484454	0.539481	0.530759	0.0671438	0.0723036	0.508355	0.124667
119	WAB0000092	Japonica	Upland	No	0.13755	0.497969	0.525766	0.150366	0.501664	0.140979	0.153429	0.134421	0.130393	0.530859	0.141212	0.144873	0.146338	0.140646	0.161984	0.523202	0.15516	0.504893	0.127663	0.133156	0.150666	0.131891	0.521272	0.136385	0.119274	0.132989	0.120839	0.133822	0.520473	0.487084	0.128628	0.534021	0.136052	0.188915	0.151531	0.131292	0.139847	0.140879	0.458855	0.516411	0.51032	0.140013	0.14231	0.490013	0.143442
120	WAB0003892	Indica	Rainfed lowland	No	0.109321	0.528795	0.557823	0.110286	0.532257	0.106724	0.152131	0.100033	0.114481	0.560553	0.104594	0.107257	0.126498	0.107224	0.124601	0.555393	0.114514	0.531924	0.107756	0.0869174	0.134121	0.10476	0.550233	0.129893	0.131125	0.0925433	0.103695	0.106092	0.550033	0.516811	0.112883	0.565812	0.0999667	0.157457	0.136784	0.100932	0.100766	0.106059	0.490479	0.547836	0.541678	0.105526	0.105992	0.518409	0.104228
121	WAB0019743	NERICA	Rainfed lowland	No	0.155859	0.531225	0.558156	0.0998003	0.538915	0.178429	0.18522	0.152497	0.159121	0.56215	0.127364	0.123336	0.166112	0.125266	0.108356	0.55759	0.106724	0.535353	0.152663	0.158189	0.174767	0.152264	0.552064	0.173402	0.167044	0.148069	0.163815	0.166411	0.551531	0.520872	0.156458	0.566511	0.141478	0.144774	0.184387	0.155593	0.15982	0.124234	0.492843	0.53259	0.543009	0.119441	0.125633	0.52034	0.164348
122	WAB0019707	NERICA	Rainfed lowland	No	0.167776	0.537084	0.563049	0.0738349	0.543209	0.182823	0.195706	0.159987	0.166378	0.564381	0.11478	0.0928762	0.172104	0.112284	0.0778296	0.563282	0.0744341	0.520506	0.152963	0.161917	0.183722	0.165945	0.558089	0.184321	0.184088	0.150566	0.169474	0.170273	0.559321	0.534787	0.153995	0.572403	0.127264	0.0647803	0.192111	0.154893	0.170639	0.111518	0.510553	0.546305	0.549368	0.112117	0.115846	0.528795	0.174734
123	WABTMP33	Indica	Rainfed lowland	No	0.129827	0.501964	0.530593	0.135553	0.510386	0.119174	0.136085	0.130626	0.126664	0.531059	0.129161	0.126831	0.13219	0.12743	0.148103	0.52733	0.138981	0.503961	0.118842	0.117044	0.13522	0.124401	0.523003	0.137949	0.129228	0.125399	0.123402	0.121405	0.523835	0.491079	0.114314	0.540679	0.109354	0.174734	0.141944	0.121971	0.122437	0.126964	0.468742	0.52004	0.51528	0.125499	0.127064	0.49251	0.126332
124	WABTMP97	Indica	Rainfed lowland	No	0.115812	0.503129	0.531125	0.120939	0.508089	0.126232	0.142477	0.121505	0.13026	0.536351	0.117976	0.104061	0.125266	0.114947	0.132423	0.529727	0.125399	0.508489	0.117377	0.105426	0.140313	0.125333	0.522004	0.133921	0.134754	0.107057	0.127763	0.120639	0.525832	0.489514	0.111951	0.539547	0.108422	0.161818	0.14747	0.113848	0.125166	0.114381	0.467443	0.523136	0.51731	0.111551	0.116178	0.495306	0.128196
125	WAB0019626	NERICA	Upland	No	0.564048	0.133322	0.103995	0.571305	0.160686	0.549967	0.517943	0.553063	0.548935	0.0587217	0.564414	0.559987	0.533023	0.560553	0.576398	0.109654	0.563049	0.154328	0.558589	0.550166	0.541278	0.556059	0.153296	0.56002	0.544541	0.564214	0.559221	0.558422	0.117843	0.148302	0.54737	0.104893	0.555593	0.547537	0.534288	0.56528	0.5501	0.562483	0.180992	0.127364	0.111784	0.559654	0.559254	0.156192	0.553462
126	WAB0019625	NERICA	Upland	No	0.538182	0.063249	0.0514647	0.549767	0.105892	0.528229	0.489248	0.531092	0.523968	0.0957723	0.542177	0.536351	0.506059	0.537949	0.555393	0.0424101	0.543908	0.0928096	0.535519	0.527497	0.515546	0.529294	0.0887483	0.538316	0.522703	0.54241	0.536618	0.536751	0.063715	0.0920107	0.522936	0.0741012	0.532057	0.5504	0.507889	0.544474	0.527197	0.540446	0.129927	0.107989	0.0643475	0.537683	0.535619	0.101265	0.529294
127	WABTMP85	Indica	Rainfed lowland	No	0.161651	0.532756	0.560553	0.0592876	0.539314	0.173036	0.18745	0.154594	0.158322	0.541545	0.106292	0.0883489	0.163682	0.104427	0.0687417	0.56002	0.0678429	0.536618	0.145306	0.156192	0.174434	0.152863	0.553129	0.172903	0.175366	0.142776	0.160519	0.159055	0.554228	0.523768	0.150133	0.569374	0.128196	0.0632157	0.188682	0.147071	0.161618	0.103129	0.506025	0.534055	0.546039	0.104128	0.10719	0.526565	0.166212
128	WAB0019715	NERICA	Rainfed lowland	No	0.129361	0.492743	0.519674	0.143043	0.498302	0.131025	0.156991	0.121039	0.136152	0.524933	0.131059	0.133955	0.144807	0.127597	0.154561	0.518142	0.139314	0.496971	0.124634	0.110353	0.146205	0.130193	0.51225	0.144774	0.130892	0.121838	0.128129	0.131158	0.513149	0.479194	0.0889481	0.528029	0.117277	0.18249	0.135652	0.12024	0.0942077	0.127929	0.456991	0.523935	0.502164	0.129194	0.130126	0.484987	0.0961385
129	WABTMP91	Japonica	Upland	No	0.538316	0.0788282	0.0620173	0.548003	0.0895806	0.526997	0.495107	0.529794	0.524967	0.105925	0.540746	0.53502	0.505393	0.536951	0.552097	0.064281	0.543176	0.117843	0.533455	0.526664	0.513815	0.528728	0.0784288	0.53512	0.523402	0.539447	0.528861	0.532257	0.0690746	0.0948069	0.52034	0.0738349	0.532057	0.5502	0.509987	0.540579	0.52763	0.539281	0.135419	0.136984	0.0707057	0.536052	0.534587	0.0986352	0.529394
130	WAB0006850	Indica	Rainfed lowland	Redundant	0.135087	0.522603	0.550599	0.150067	0.52237	0.142044	0.160652	0.142743	0.132557	0.551631	0.139847	0.141744	0.145473	0.140646	0.164514	0.546804	0.158755	0.528329	0.139414	0.134421	0.160087	0.121804	0.541844	0.0198402	0.136385	0.124601	0.130459	0.136784	0.541545	0.508921	0.129328	0.556891	0.132756	0.192743	0.153329	0.119308	0.13725	0.140546	0.484388	0.542144	0.533755	0.136917	0.141212	0.512417	0.140945
131	WAB0019751	NERICA	Rainfed lowland	No	0.136485	0.52783	0.556758	0.0291278	0.534121	0.152563	0.169574	0.133089	0.138349	0.560053	0.0798602	0.0609521	0.144174	0.0786951	0.0468375	0.555692	0.0526298	0.531991	0.126132	0.133489	0.158988	0.132157	0.548802	0.156391	0.156059	0.122969	0.138748	0.140446	0.549401	0.522404	0.128728	0.565746	0.10263	0.0935752	0.166178	0.126465	0.142643	0.0772636	0.494374	0.533189	0.542011	0.0778296	0.0809254	0.521771	0.146238
132	WAB0019699	NERICA	Rainfed lowland	Redundant	0.13259	0.525133	0.554993	0.040779	0.53249	0.148202	0.164015	0.123702	0.134088	0.559088	0.0752663	0.0555593	0.135619	0.0719374	0.0288615	0.554261	0.0296937	0.530226	0.119807	0.127297	0.151065	0.129893	0.546505	0.151132	0.150333	0.116644	0.132756	0.136451	0.548502	0.516844	0.121039	0.564447	0.0923102	0.0839214	0.160353	0.120439	0.138116	0.0703728	0.490613	0.538415	0.539181	0.0723036	0.0747337	0.518842	0.140846
133	WAB0004436	Indica	Irrigated lowland	No	0.413948	0.235087	0.250499	0.429161	0.23492	0.40496	0.390579	0.407357	0.405093	0.269075	0.416844	0.417843	0.393143	0.41721	0.437383	0.247037	0.42743	0.267876	0.408489	0.405925	0.393509	0.40719	0.243342	0.414514	0.400566	0.413615	0.408722	0.410087	0.249101	0.235286	0.400732	0.25283	0.410453	0.443442	0.392244	0.418242	0.403762	0.419208	0.230859	0.286518	0.24221	0.416145	0.415047	0.243109	0.405093
134	WAB0004963	Indica	Rainfed lowland	No	0.168209	0.459387	0.485453	0.190979	0.467277	0.182923	0.171072	0.174534	0.175333	0.495406	0.178928	0.179993	0.17723	0.178162	0.200932	0.481758	0.193842	0.467044	0.153296	0.165146	0.143509	0.173435	0.485419	0.184121	0.170539	0.164414	0.167843	0.179627	0.482723	0.443475	0.159387	0.49737	0.176931	0.228196	0.180792	0.148069	0.174734	0.178462	0.422004	0.483422	0.473302	0.179394	0.178762	0.453362	0.176065
135	WAB0007096	Japonica	Upland	No	0.523302	0.087783	0.0783955	0.535819	0.0922437	0.514581	0.475633	0.51468	0.512949	0.107656	0.527297	0.523069	0.495606	0.523635	0.542943	0.0759654	0.533256	0.124268	0.520206	0.512317	0.499035	0.516478	0.0938415	0.521538	0.511152	0.521039	0.519407	0.51781	0.0655459	0.0967044	0.510286	0.0620173	0.516312	0.53988	0.496105	0.524634	0.513682	0.526032	0.142244	0.135752	0.0669441	0.522537	0.521538	0.0996338	0.515846
136	WAB0030291	Indica	Irrigated lowland	No	0.111518	0.510752	0.539747	0.120772	0.515146	0.123668	0.138116	0.119574	0.130526	0.542044	0.118142	0.102497	0.135786	0.115912	0.133855	0.536984	0.123202	0.516145	0.109188	0.104494	0.134854	0.12277	0.532856	0.133788	0.134421	0.104561	0.128362	0.122969	0.534687	0.498935	0.122736	0.54747	0.109987	0.16245	0.144075	0.108056	0.114248	0.114947	0.474068	0.529827	0.523236	0.113981	0.118542	0.5002	0.120073
137	WAB0019737	NERICA	Rainfed lowland	No	0.103162	0.508988	0.536485	0.137617	0.512883	0.112217	0.127131	0.128229	0.126298	0.539281	0.129561	0.128495	0.141744	0.124401	0.151198	0.534055	0.138515	0.509887	0.115979	0.094008	0.133888	0.123236	0.530393	0.138748	0.116911	0.108389	0.12966	0.122936	0.532656	0.498003	0.118242	0.54757	0.11022	0.178262	0.116045	0.0998003	0.0165779	0.123768	0.471172	0.531824	0.521272	0.128229	0.126332	0.497736	0.0208056
138	WAB0005164	Indica	Rainfed lowland	No	0.141212	0.510819	0.539048	0.159687	0.517144	0.14261	0.164714	0.147137	0.138981	0.542277	0.143975	0.147137	0.153162	0.143309	0.174201	0.535253	0.162616	0.518808	0.143276	0.140047	0.159554	0.138648	0.535686	0.118242	0.13735	0.135885	0.141079	0.146105	0.534853	0.503296	0.141079	0.549933	0.142177	0.201997	0.157756	0.13269	0.137816	0.143642	0.473935	0.52966	0.525233	0.146937	0.143675	0.502863	0.142543
139	WABTMP56	Indica	Irrigated lowland	No	0.115346	0.506158	0.532091	0.134421	0.509654	0.118775	0.134088	0.133189	0.130659	0.535186	0.132457	0.124434	0.117776	0.126731	0.145439	0.531558	0.13765	0.505293	0.109787	0.100566	0.123968	0.128828	0.525	0.139647	0.13016	0.0890812	0.132357	0.1252	0.527563	0.495273	0.107257	0.54281	0.109987	0.175566	0.123069	0.087217	0.0510985	0.126198	0.468276	0.527896	0.51771	0.126431	0.128595	0.495939	0.054261
140	WAB0004323	Indica	Rainfed lowland	No	0.128662	0.522636	0.551132	0.136385	0.520706	0.134288	0.155659	0.123868	0.128562	0.553628	0.123202	0.125533	0.13755	0.123535	0.148835	0.548635	0.143409	0.528096	0.128762	0.121971	0.150133	0.120839	0.541545	0.069008	0.131824	0.110453	0.120373	0.125533	0.542743	0.510652	0.118276	0.558089	0.116744	0.180925	0.154194	0.115146	0.131458	0.122836	0.485053	0.541911	0.535453	0.118742	0.123136	0.511751	0.134254
141	WAB0015598	Indica	Irrigated lowland	No	0.137683	0.523169	0.550832	0.154993	0.522437	0.144407	0.163748	0.14757	0.136252	0.551931	0.144141	0.144407	0.149268	0.145206	0.169441	0.546971	0.163748	0.529561	0.144507	0.138482	0.164081	0.125366	0.542011	0.0217044	0.13968	0.129494	0.132889	0.139381	0.542044	0.509953	0.134787	0.557224	0.138216	0.198136	0.156824	0.123968	0.142843	0.146172	0.48522	0.543342	0.533788	0.142743	0.146804	0.513149	0.143142
142	WAB0013445	Indica	Rainfed lowland	No	0.155226	0.506092	0.532457	0.165779	0.502563	0.151465	0.161451	0.152397	0.143575	0.531525	0.154561	0.15466	0.15739	0.152264	0.179461	0.531225	0.172736	0.511318	0.148901	0.149834	0.163682	0.140013	0.523635	0.107024	0.146571	0.137716	0.148402	0.152164	0.521505	0.492776	0.143109	0.536784	0.146471	0.207057	0.162716	0.140047	0.149434	0.152264	0.463648	0.522603	0.514081	0.149567	0.154261	0.493941	0.150899
143	WAB0031253	Indica	Rainfed lowland	No	0.138981	0.52014	0.546871	0.145806	0.523269	0.142111	0.15972	0.136718	0.13735	0.550999	0.138182	0.143575	0.149234	0.138282	0.157157	0.545872	0.148901	0.526265	0.131957	0.12773	0.147603	0.137284	0.538249	0.140047	0.0929095	0.116844	0.137783	0.137783	0.542643	0.50466	0.136252	0.556591	0.132656	0.183888	0.149401	0.108788	0.116944	0.137184	0.483056	0.528728	0.533322	0.140513	0.140513	0.510553	0.121571
144	WAB0019622	NERICA	Upland	No	0.549001	0.103995	0.0820905	0.558555	0.129261	0.535553	0.5002	0.538615	0.533356	0.0220706	0.550566	0.545539	0.517377	0.54717	0.564114	0.0826898	0.551598	0.130027	0.543142	0.536085	0.526099	0.540945	0.12257	0.54464	0.529561	0.5501	0.544108	0.541811	0.0864847	0.117843	0.532756	0.0877497	0.541644	0.536884	0.513815	0.550566	0.534687	0.549667	0.152064	0.132157	0.081791	0.546105	0.545007	0.128129	0.536851
145	WABTMP104	Indica	Rainfed lowland	No	0.141112	0.513349	0.539647	0.157124	0.514814	0.136152	0.174534	0.0914115	0.134521	0.539048	0.140746	0.146438	0.155925	0.143309	0.166378	0.539314	0.160453	0.518509	0.137983	0.133356	0.161551	0.127364	0.53279	0.144574	0.143808	0.140646	0.129361	0.13998	0.534487	0.4997	0.139348	0.5498	0.135286	0.196971	0.154461	0.138715	0.151132	0.140912	0.475932	0.529194	0.527563	0.141944	0.143309	0.503063	0.150399
146	WABTMP60	Indica	Rainfed lowland	No	0.122237	0.522071	0.554061	0.0631158	0.529927	0.127197	0.15536	0.111451	0.124601	0.557756	0.0686085	0.0578895	0.135486	0.0646139	0.0765979	0.551565	0.0718708	0.528795	0.105792	0.117443	0.137949	0.118941	0.544441	0.136951	0.134288	0.107523	0.119541	0.125133	0.545939	0.513582	0.109554	0.563216	0.0584887	0.112617	0.148668	0.105959	0.124967	0.0632157	0.486784	0.546471	0.537816	0.0665779	0.0687084	0.515446	0.12773
147	WAB0019729	NERICA	Rainfed lowland	Redundant	0.118542	0.515546	0.545772	0.0346205	0.523269	0.135619	0.150133	0.110353	0.12024	0.550632	0.0605859	0.0370839	0.123569	0.0557923	0.0468375	0.544574	0.0435087	0.522337	0.106158	0.114348	0.138282	0.115313	0.538116	0.138249	0.136352	0.103662	0.118842	0.121971	0.539115	0.508222	0.107856	0.555193	0.076498	0.0864181	0.146105	0.107357	0.123735	0.0531624	0.480426	0.538582	0.530126	0.0553262	0.0574234	0.510087	0.126465
148	WAB0019747	NERICA	Rainfed lowland	No	0.12733	0.526365	0.556724	0.0213382	0.533755	0.142177	0.161951	0.121438	0.127497	0.559887	0.0711385	0.0504328	0.135153	0.070972	0.0381824	0.555459	0.0482024	0.532923	0.115379	0.123535	0.148602	0.120839	0.548302	0.145406	0.146105	0.114447	0.127463	0.130692	0.549368	0.518509	0.118875	0.565513	0.0917776	0.0886818	0.157457	0.114947	0.134188	0.0684421	0.491378	0.531691	0.541145	0.0696738	0.0718376	0.520905	0.136352
149	WAB0004742	Indica	Irrigated lowland	No	0.123003	0.516079	0.543575	0.100067	0.521904	0.13279	0.151132	0.108522	0.128995	0.548302	0.106192	0.0934421	0.129561	0.105559	0.109421	0.542976	0.103961	0.522237	0.112284	0.112017	0.137949	0.121372	0.536684	0.141977	0.132656	0.0960719	0.123735	0.12004	0.537384	0.509088	0.112883	0.551465	0.0958722	0.139814	0.143043	0.108256	0.124168	0.103961	0.487084	0.535886	0.528396	0.104061	0.105526	0.502863	0.128828
150	WAB0019619	NERICA	Upland	No	0.545639	0.144607	0.12277	0.536684	0.173569	0.537617	0.4997	0.529261	0.526032	0.138748	0.54757	0.542111	0.513848	0.545373	0.537284	0.121804	0.539015	0.167443	0.538049	0.534387	0.524434	0.531858	0.160852	0.540646	0.523602	0.543975	0.536418	0.540879	0.143342	0.144041	0.523435	0.14018	0.536518	0.547004	0.518941	0.544008	0.535852	0.54737	0.186718	0.0511318	0.123469	0.545406	0.544075	0.172104	0.538515
151	WAB0000005	Japonica	Upland	No	0.554993	0.0630826	0.03249	0.566145	0.103462	0.544141	0.507557	0.548336	0.544208	0.0762317	0.558921	0.553695	0.524168	0.554727	0.570739	0.0360852	0.559854	0.0901798	0.551565	0.543109	0.530726	0.547903	0.0893142	0.554194	0.539547	0.559188	0.551398	0.55273	0.0576897	0.0824234	0.541378	0.0489348	0.549967	0.565979	0.525033	0.560952	0.544341	0.557124	0.131325	0.113016	0.0588216	0.554494	0.552863	0.0973702	0.547237
152	WAB0037221	ARICA	Irrigated lowland	No	0.118475	0.513848	0.543775	0.109254	0.518742	0.116678	0.15283	0.106724	0.119374	0.545206	0.101565	0.101431	0.134754	0.104494	0.121372	0.540845	0.113782	0.516445	0.109154	0.1001	0.135486	0.113815	0.537117	0.143209	0.133455	0.10273	0.113981	0.113049	0.535386	0.500133	0.117344	0.5504	0.102097	0.160186	0.143675	0.113083	0.110852	0.102597	0.479294	0.534621	0.526864	0.104194	0.101964	0.506425	0.109387
153	WAB0030292	Indica	Irrigated lowland	Redundant	0.0986684	0.521571	0.547903	0.123003	0.521838	0.103495	0.125799	0.118009	0.119075	0.549967	0.118609	0.114214	0.111917	0.118076	0.13502	0.54717	0.131225	0.521937	0.079261	0.0844208	0.100666	0.11215	0.539481	0.125133	0.117377	0.0646804	0.114115	0.101864	0.541278	0.50486	0.0924101	0.55729	0.104161	0.16761	0.132024	0.0328895	0.0982024	0.117443	0.482024	0.536351	0.531325	0.117743	0.119907	0.509354	0.0993342
154	WAB0034201	Indica	Irrigated lowland	No	0.106092	0.516445	0.542577	0.124368	0.521105	0.118775	0.14271	0.122836	0.122237	0.547071	0.122137	0.116644	0.107523	0.121005	0.135719	0.541378	0.130726	0.518176	0.0948069	0.0964381	0.11721	0.122104	0.53512	0.131525	0.125	0.0794274	0.120706	0.107057	0.536451	0.501332	0.0934421	0.551964	0.110619	0.166278	0.140047	0.0623502	0.114947	0.121105	0.478029	0.531858	0.527264	0.119341	0.122736	0.504328	0.12024
155	WABTMP53	Indica	Irrigated lowland	No	0.126731	0.516977	0.549301	0.073968	0.524567	0.124201	0.158322	0.115779	0.126931	0.553229	0.0288948	0.0758988	0.136551	0.0330559	0.0874501	0.547304	0.0834887	0.524967	0.113881	0.123302	0.148003	0.118808	0.542909	0.13785	0.137617	0.111318	0.125633	0.126964	0.542077	0.510619	0.116511	0.558122	0.0886818	0.128429	0.155093	0.116578	0.135186	0.028462	0.485253	0.542776	0.533156	0.0274634	0.0292943	0.512816	0.136152
156	WABTMP86	Indica	Rainfed lowland	No	0.136318	0.509121	0.534853	0.146771	0.506658	0.152563	0.164081	0.159021	0.153862	0.540113	0.16012	0.152663	0.143176	0.157523	0.151964	0.533356	0.15526	0.512084	0.137716	0.138083	0.156458	0.155426	0.527097	0.156092	0.149368	0.110786	0.149967	0.143842	0.529128	0.499134	0.138449	0.541944	0.145806	0.184554	0.153029	0.125399	0.127696	0.156491	0.473502	0.512383	0.519973	0.155726	0.160486	0.495672	0.128995
157	WAB0004380	Indica	Irrigated lowland	No	0.256125	0.415113	0.439947	0.257723	0.413083	0.256991	0.263748	0.251332	0.254128	0.449601	0.249068	0.244707	0.250266	0.249068	0.266711	0.437317	0.259654	0.432756	0.25233	0.249534	0.256758	0.255792	0.426698	0.26255	0.25223	0.251798	0.257091	0.256125	0.434121	0.409221	0.250799	0.444707	0.244241	0.284554	0.255459	0.256691	0.252064	0.248968	0.391012	0.45263	0.425965	0.244807	0.248502	0.413349	0.252563
158	WAB0019731	NERICA	Rainfed lowland	No	0.172437	0.545306	0.571971	0.0818242	0.548702	0.186252	0.201831	0.163316	0.166312	0.574401	0.123069	0.105692	0.175732	0.121305	0.0908788	0.571338	0.0928429	0.530826	0.161751	0.167577	0.194374	0.166045	0.563316	0.184887	0.184987	0.157224	0.168342	0.170905	0.564048	0.545306	0.161784	0.579094	0.141445	0.0911118	0.195639	0.159288	0.174301	0.120872	0.518009	0.550932	0.558822	0.120905	0.124334	0.535852	0.178395
159	WAB0019753	NERICA	Rainfed lowland	No	0.128429	0.514214	0.541212	0.132956	0.520007	0.138249	0.160553	0.130393	0.130892	0.548269	0.122104	0.113981	0.141644	0.119574	0.145905	0.540613	0.137683	0.521039	0.128229	0.130226	0.147936	0.126897	0.534654	0.132823	0.135752	0.124634	0.126099	0.140379	0.535886	0.504261	0.128961	0.550632	0.118176	0.175932	0.156658	0.129727	0.134987	0.120173	0.479228	0.535686	0.527896	0.121471	0.121372	0.504028	0.13765
160	WAB0004901	Indica	Rainfed lowland	No	0.105093	0.521738	0.548269	0.120506	0.523535	0.109321	0.129827	0.118409	0.122071	0.550266	0.119441	0.114847	0.104394	0.119075	0.131924	0.546937	0.128395	0.521305	0.0792277	0.0900466	0.100399	0.117144	0.538715	0.127929	0.121904	0.0624501	0.116245	0.102696	0.541811	0.505226	0.0891811	0.557723	0.105925	0.161751	0.136385	0.0351864	0.102896	0.118542	0.482457	0.537184	0.53219	0.118043	0.121738	0.509554	0.106591
161	WABTMP82	Indica	Rainfed lowland	No	0.120306	0.513549	0.542044	0.12763	0.519174	0.122836	0.140746	0.119241	0.126032	0.549334	0.123269	0.117344	0.134654	0.124035	0.140945	0.539314	0.133222	0.518475	0.110153	0.102963	0.130759	0.115446	0.533389	0.131558	0.128695	0.113981	0.124234	0.125832	0.535652	0.50273	0.117843	0.550433	0.110786	0.171904	0.13512	0.109288	0.120473	0.122803	0.48229	0.535419	0.529061	0.123569	0.126498	0.502064	0.123535
162	WAB0019756	NERICA	Rainfed lowland	No	0.141012	0.531425	0.55992	0.0327563	0.53785	0.15779	0.174634	0.136884	0.14271	0.563615	0.0845539	0.0646471	0.147903	0.0853861	0.0489348	0.558822	0.0618176	0.53492	0.131225	0.138648	0.162949	0.136818	0.551431	0.160153	0.160486	0.126531	0.142976	0.144574	0.553462	0.526365	0.129727	0.569507	0.108589	0.0991345	0.171105	0.13016	0.149301	0.0832224	0.497969	0.536917	0.545073	0.0844874	0.086984	0.526099	0.150932
163	WABTMP121	Indica	Rainfed lowland	No	0.0979694	0.519507	0.546072	0.127929	0.522936	0.112284	0.144907	0.124035	0.126964	0.5497	0.123369	0.119075	0.125366	0.123668	0.13978	0.54464	0.130859	0.522636	0.103162	0.0921438	0.125067	0.114115	0.539614	0.118509	0.128229	0.0999334	0.110852	0.113482	0.538415	0.50516	0.113748	0.554694	0.115113	0.170107	0.141844	0.0909454	0.110852	0.122736	0.482656	0.534887	0.530193	0.124667	0.123935	0.507823	0.115113
164	WABTMP62	Indica	Rainfed lowland	Redundant	0.108622	0.51974	0.550632	0.0945739	0.527663	0.116744	0.150466	0.101964	0.119873	0.553495	0.0873169	0.0856525	0.129328	0.0876498	0.105526	0.547071	0.103795	0.526332	0.0990013	0.10516	0.129128	0.108555	0.543009	0.127663	0.125999	0.101931	0.102563	0.11225	0.543109	0.508988	0.100866	0.560852	0.0381491	0.140912	0.135719	0.0969374	0.112583	0.0857523	0.484321	0.540646	0.533921	0.0889148	0.0881158	0.511984	0.115679
165	WAB0007036	Japonica	Upland	No	0.494807	0.0993009	0.105692	0.50516	0.132956	0.485453	0.450932	0.48512	0.482157	0.145672	0.498236	0.490479	0.463915	0.493742	0.510186	0.105493	0.500033	0.145506	0.489714	0.482723	0.470373	0.483422	0.12773	0.490912	0.478895	0.498103	0.486684	0.494474	0.116079	0.0712384	0.476132	0.123502	0.486718	0.521804	0.467477	0.495473	0.485486	0.496471	0.109854	0.159887	0.11488	0.492909	0.492344	0.123169	0.488482
166	WAB0019620	NERICA	Upland	No	0.515313	0.0808256	0.0821238	0.526132	0.10476	0.506591	0.470872	0.507024	0.502563	0.116511	0.51984	0.51225	0.484487	0.515546	0.529694	0.084221	0.521272	0.133356	0.511218	0.503662	0.49241	0.508455	0.110486	0.514314	0.500466	0.51771	0.510186	0.510386	0.0763981	0.0917776	0.500632	0.0936418	0.508722	0.530459	0.485186	0.519241	0.505293	0.518442	0.122603	0.156858	0.083988	0.514913	0.514248	0.0917111	0.507457
167	WAB0031998	Indica	Irrigated lowland	No	0.32986	0.366878	0.384487	0.339015	0.375599	0.316711	0.317876	0.315113	0.313415	0.396238	0.318176	0.326398	0.316944	0.318276	0.345007	0.383589	0.334987	0.382623	0.318842	0.326132	0.311185	0.327197	0.378995	0.33026	0.318775	0.322736	0.324368	0.325799	0.385087	0.366112	0.315146	0.392443	0.319041	0.354694	0.320206	0.329794	0.326132	0.320273	0.346205	0.3998	0.375866	0.318475	0.319541	0.360819	0.328562
168	WABTMP63	Indica	Irrigated lowland	Redundant	0.108788	0.519474	0.550499	0.092743	0.528063	0.11771	0.149601	0.101798	0.119174	0.553362	0.0838549	0.0838216	0.127264	0.0845872	0.104095	0.54737	0.101265	0.525666	0.100366	0.10506	0.130093	0.109221	0.543109	0.12733	0.126099	0.102597	0.103362	0.111984	0.543542	0.509021	0.0998003	0.560619	0.0409787	0.139514	0.137683	0.0978029	0.11498	0.0830892	0.485087	0.54028	0.533722	0.0855193	0.0855193	0.511851	0.116977
169	WAB0037212	ARICA	Rainfed lowland	No	0.120273	0.511385	0.540346	0.123702	0.516545	0.11751	0.145439	0.111185	0.115846	0.542477	0.115313	0.110985	0.123569	0.114647	0.135386	0.538049	0.128995	0.516012	0.104827	0.101265	0.132257	0.113715	0.530892	0.130959	0.129794	0.100799	0.114714	0.105493	0.532856	0.497403	0.105226	0.547836	0.10749	0.162949	0.141711	0.102597	0.111784	0.113149	0.474967	0.528628	0.523735	0.113316	0.116012	0.498968	0.115246
170	WAB0019702	NERICA	Rainfed lowland	No	0.138815	0.52723	0.555959	0.0357856	0.534754	0.153961	0.170706	0.131092	0.136019	0.559121	0.0814248	0.0662117	0.144108	0.0795273	0.045506	0.555393	0.0469374	0.532091	0.126964	0.133988	0.157723	0.130626	0.548435	0.155626	0.154527	0.124134	0.140346	0.142843	0.549068	0.518409	0.128096	0.56528	0.104993	0.0850866	0.166911	0.127064	0.143475	0.0797936	0.49281	0.528695	0.541145	0.0800599	0.0824567	0.52217	0.147503
171	WAB0019709	NERICA	Rainfed lowland	No	0.161551	0.53472	0.563549	0.0592876	0.541145	0.173735	0.186951	0.155293	0.158622	0.544008	0.107124	0.0889814	0.164115	0.105959	0.0690746	0.56215	0.0691744	0.539181	0.146671	0.156758	0.176099	0.154694	0.556192	0.172836	0.174767	0.14231	0.160819	0.159621	0.556358	0.527264	0.150399	0.571372	0.129095	0.0594874	0.189414	0.147104	0.162417	0.104627	0.508023	0.535553	0.548069	0.104594	0.108089	0.526531	0.166811
172	WAB0019623	NERICA	Upland	No	0.534321	0.0612517	0.0601531	0.545772	0.104394	0.524334	0.485985	0.527397	0.520606	0.104294	0.539081	0.53239	0.50283	0.534887	0.551665	0.0499334	0.540746	0.103229	0.532224	0.523668	0.512383	0.525799	0.0911784	0.534387	0.519274	0.539181	0.533023	0.533189	0.0725699	0.0906791	0.519274	0.0830226	0.528695	0.548535	0.503562	0.541112	0.523435	0.537417	0.126764	0.114581	0.0699401	0.534587	0.532523	0.100466	0.525666
173	WAB0006897	Japonica	Upland	No	0.554228	0.0832557	0.0510652	0.565146	0.0917443	0.543775	0.505393	0.543609	0.538116	0.0808589	0.556891	0.551964	0.52034	0.554727	0.569208	0.0562916	0.55972	0.108522	0.549401	0.541478	0.528329	0.54484	0.0892477	0.550033	0.538449	0.553628	0.546305	0.54787	0.0427097	0.0982024	0.538515	0.0284288	0.548036	0.565979	0.523735	0.556891	0.543875	0.557324	0.13978	0.127563	0.0595872	0.55283	0.551897	0.0945073	0.546272
174	WAB0007050	Japonica	Upland	No	0.520772	0.0815579	0.079494	0.529361	0.0967044	0.509387	0.476232	0.509055	0.501232	0.109887	0.52034	0.515712	0.488249	0.516944	0.532756	0.0802597	0.52267	0.124001	0.515712	0.505759	0.494574	0.506724	0.102364	0.516178	0.506192	0.519541	0.513049	0.518941	0.0725033	0.0654461	0.504228	0.064747	0.513149	0.537117	0.487383	0.52237	0.510553	0.519341	0.127863	0.144008	0.0772304	0.515646	0.514181	0.0921438	0.513016
175	WAB0023974	Indica	Rainfed lowland	No	0.122636	0.51488	0.543242	0.113249	0.518209	0.135153	0.151165	0.118276	0.11468	0.546937	0.109354	0.103595	0.123768	0.111984	0.122969	0.542643	0.11974	0.519241	0.110819	0.113349	0.13269	0.120073	0.535186	0.135719	0.128129	0.0974368	0.122337	0.117543	0.535519	0.502929	0.11751	0.550433	0.113881	0.153995	0.149134	0.100866	0.117643	0.109987	0.478229	0.536618	0.527397	0.108622	0.109055	0.503629	0.119807
176	WAB0019700	NERICA	Rainfed lowland	No	0.134421	0.526465	0.556624	0.0422437	0.534221	0.150466	0.168642	0.127164	0.136252	0.560619	0.0765313	0.0538282	0.138182	0.0756991	0.0289281	0.555692	0.0351531	0.533056	0.120606	0.130992	0.153362	0.131957	0.548569	0.154028	0.153063	0.119674	0.133955	0.13725	0.5502	0.518675	0.124201	0.565846	0.0950732	0.0873502	0.16245	0.122503	0.141611	0.0727364	0.491977	0.540246	0.540879	0.0739015	0.0772969	0.520639	0.142077
177	WAB0030257	Indica	Rainfed lowland	No	0.107324	0.525832	0.552796	0.124001	0.527963	0.113948	0.140912	0.120573	0.124767	0.557324	0.113083	0.114414	0.119141	0.112949	0.135186	0.551531	0.128662	0.530093	0.111352	0.0939414	0.13522	0.114847	0.545273	0.114214	0.117577	0.0886485	0.119973	0.111218	0.546138	0.512716	0.106192	0.560952	0.112816	0.167976	0.137949	0.0725699	0.109387	0.112284	0.491878	0.544174	0.536618	0.116711	0.115579	0.51468	0.109288
178	WAB0007888	Japonica	Upland	No	0.547104	0.07247	0.0471372	0.557557	0.0962384	0.537617	0.501831	0.538249	0.531392	0.083988	0.551232	0.544874	0.514248	0.547037	0.561718	0.0462716	0.551731	0.101099	0.542643	0.535819	0.521871	0.539581	0.0886152	0.543176	0.528429	0.548602	0.540313	0.540446	0.0466378	0.0907457	0.529294	0.0491012	0.540679	0.558156	0.515679	0.549334	0.534088	0.549767	0.133622	0.11225	0.0606525	0.545872	0.544874	0.0947071	0.536784
179	WAB0019748	NERICA	Rainfed lowland	No	0.138682	0.52966	0.558156	0.0317909	0.536019	0.155559	0.171505	0.134221	0.139947	0.561318	0.0822237	0.0635819	0.145539	0.0803262	0.0480692	0.556924	0.0548269	0.532024	0.128595	0.135619	0.160786	0.134454	0.550566	0.157723	0.157989	0.124301	0.141611	0.141977	0.551465	0.524401	0.130626	0.56731	0.10466	0.0951398	0.168642	0.128529	0.146039	0.0788948	0.496405	0.533955	0.543609	0.0798602	0.0823901	0.524234	0.148968
180	WAB0018251	Japonica	Upland	No	0.549334	0.0444407	0.0301265	0.561118	0.101032	0.538948	0.503162	0.541145	0.536818	0.0751664	0.552896	0.54777	0.517011	0.549301	0.564747	0.0158788	0.554261	0.0795606	0.546072	0.53745	0.525366	0.541611	0.0889481	0.54757	0.531092	0.553728	0.544274	0.546305	0.05749	0.0853196	0.533822	0.0529294	0.542443	0.561152	0.518076	0.555027	0.53765	0.551498	0.130426	0.108655	0.0582224	0.549001	0.54717	0.0948402	0.54028
181	WAB0004105	Japonica	Upland	No	0.548968	0.0691078	0.0284288	0.55962	0.104294	0.539381	0.498901	0.541411	0.537617	0.0754328	0.551465	0.546039	0.51741	0.547437	0.563882	0.0418775	0.55223	0.0961385	0.545806	0.537517	0.525033	0.542077	0.088249	0.548935	0.53239	0.55223	0.546438	0.545872	0.0565246	0.0817244	0.534055	0.0585553	0.543542	0.558855	0.519474	0.554394	0.537983	0.5502	0.131158	0.111518	0.0592543	0.547237	0.545706	0.0949401	0.540346
182	WAB0004741	Indica	Irrigated lowland	No	0.127963	0.52004	0.547337	0.102264	0.525832	0.135885	0.150866	0.114214	0.129028	0.550466	0.109854	0.101798	0.137017	0.108555	0.111618	0.545839	0.104328	0.523835	0.113682	0.11771	0.139547	0.124601	0.539015	0.142111	0.134221	0.105626	0.127397	0.121638	0.538948	0.511052	0.118742	0.554827	0.105459	0.137583	0.14504	0.112916	0.126798	0.10749	0.487983	0.539747	0.531025	0.108023	0.109154	0.507823	0.131525
183	WAB0004053	Japonica	upland	No	0.551731	0.061285	0.0254993	0.563349	0.104128	0.542077	0.503961	0.543542	0.540346	0.076032	0.55536	0.549834	0.519674	0.551232	0.567244	0.0333222	0.556458	0.0914115	0.548336	0.539914	0.527863	0.544108	0.0890812	0.551132	0.53512	0.555692	0.547936	0.549401	0.0541611	0.0826898	0.538615	0.0534288	0.546372	0.562983	0.52257	0.55749	0.541312	0.553828	0.129993	0.113382	0.0573236	0.550965	0.5499	0.0937417	0.544274
184	WAB0000058	Japonica	Upland	No	0.543675	0.0766644	0.0500333	0.553462	0.0896471	0.533622	0.497137	0.532357	0.527863	0.082024	0.54777	0.541012	0.510885	0.544241	0.558256	0.054028	0.548802	0.105193	0.539181	0.531458	0.518609	0.536784	0.086518	0.540479	0.52753	0.544474	0.537384	0.537617	0.032723	0.0879161	0.52763	0.0409787	0.537783	0.555626	0.512217	0.546338	0.53259	0.546804	0.13036	0.125133	0.0558589	0.542377	0.541312	0.0912783	0.534687
185	WAB0019712	NERICA	Rainfed lowland	Redundant	0.11994	0.50476	0.532956	0.1247	0.510453	0.122403	0.157091	0.119807	0.121238	0.537317	0.119374	0.119274	0.120539	0.118875	0.135486	0.531292	0.130826	0.508489	0.103329	0.105992	0.122903	0.121039	0.5247	0.130293	0.125499	0.095972	0.11518	0.115646	0.529028	0.491411	0.0156791	0.544308	0.103395	0.166245	0.142277	0.0896804	0.119441	0.118309	0.467876	0.52034	0.51741	0.117244	0.121505	0.492477	0.121405
186	WAB0018102	NERICA	Upland	No	0.516578	0.0721039	0.0803595	0.528595	0.111851	0.506325	0.470473	0.50729	0.502796	0.0944075	0.520972	0.514747	0.483189	0.517177	0.534188	0.0747337	0.523935	0.119474	0.513981	0.505127	0.497903	0.509221	0.113249	0.515479	0.499567	0.518442	0.514447	0.512383	0.0976032	0.0932091	0.497936	0.105027	0.509953	0.53249	0.484487	0.518808	0.502696	0.519041	0.127763	0.104594	0.0767976	0.516545	0.515579	0.105992	0.504494
187	WAB0019728	NERICA	Rainfed lowland	No	0.118209	0.515379	0.545573	0.0348868	0.522869	0.135286	0.149301	0.110087	0.119674	0.550033	0.0613848	0.0372503	0.122736	0.0565912	0.0476032	0.544874	0.0458389	0.522337	0.105226	0.114381	0.138083	0.115746	0.537583	0.137284	0.135686	0.10263	0.118575	0.120506	0.539181	0.508056	0.10759	0.55526	0.0769308	0.0866511	0.145772	0.106591	0.123369	0.0546605	0.480493	0.538549	0.53006	0.0551931	0.0581558	0.51012	0.126032
188	WAB0036889	Japonica	Irrigated lowland	No	0.140013	0.485087	0.511385	0.140513	0.488882	0.131824	0.154993	0.133289	0.130759	0.516511	0.142776	0.12996	0.135087	0.141578	0.151565	0.509754	0.145439	0.486551	0.120273	0.112184	0.133921	0.129827	0.50536	0.151897	0.142044	0.118475	0.139348	0.136085	0.502297	0.473369	0.119041	0.517144	0.118509	0.18219	0.157557	0.105326	0.137617	0.140479	0.446738	0.503362	0.493509	0.138316	0.139814	0.47267	0.140746
189	WAB0019740	NERICA	Rainfed lowland	No	0.118708	0.502363	0.529394	0.124767	0.505759	0.115812	0.141711	0.117111	0.118276	0.533655	0.123136	0.112184	0.118109	0.122703	0.13725	0.52783	0.131591	0.502363	0.0942743	0.0940746	0.113582	0.117643	0.524834	0.132457	0.122237	0.0952397	0.121105	0.119341	0.522104	0.486718	0.0988682	0.53775	0.100866	0.168209	0.141844	0.0721371	0.119507	0.121238	0.463549	0.519075	0.513149	0.118542	0.122603	0.49008	0.122037
190	WABTMP46	Indica	Rainfed lowland	Redundant	0.123003	0.516478	0.548435	0.067277	0.524301	0.12743	0.15972	0.111718	0.124401	0.553262	0.0268309	0.0681425	0.137051	0.0258988	0.0808589	0.546838	0.0691411	0.523868	0.114314	0.11974	0.145506	0.119907	0.542277	0.140146	0.13492	0.110619	0.122537	0.128229	0.541578	0.509787	0.117477	0.558122	0.0838881	0.121505	0.149334	0.116844	0.125666	0.0221704	0.484188	0.543009	0.532856	0.0283622	0.0240679	0.512583	0.128329
191	WAB0006849	Indica	Irrigated lowland	No	0.197204	0.48229	0.509154	0.203961	0.486518	0.181891	0.196638	0.182057	0.187517	0.511418	0.176498	0.191012	0.189115	0.179361	0.216811	0.506625	0.205892	0.490879	0.182989	0.189381	0.198036	0.183023	0.498103	0.181658	0.185386	0.187184	0.189015	0.195007	0.500699	0.470173	0.180593	0.515513	0.179361	0.243209	0.19018	0.187783	0.191079	0.178495	0.443043	0.508289	0.493209	0.176198	0.178462	0.475965	0.192909
192	WAB0019755	NERICA	Rainfed lowland	Redundant	0.136385	0.526498	0.555559	0.0340546	0.531824	0.152863	0.170273	0.132989	0.138881	0.559221	0.0784621	0.0568908	0.144274	0.075466	0.0562916	0.554394	0.0524634	0.52966	0.127297	0.133822	0.159354	0.132923	0.546571	0.156957	0.156624	0.122736	0.139814	0.139714	0.548602	0.520739	0.12976	0.563815	0.099767	0.0977031	0.165246	0.127264	0.143975	0.0738349	0.492443	0.542943	0.539814	0.0758655	0.0787949	0.521305	0.145772
193	WAB0019624	NERICA	Upland	No	0.544008	0.0714381	0.0505659	0.554461	0.0974035	0.534387	0.500233	0.535353	0.528828	0.0889148	0.547969	0.541278	0.510919	0.543975	0.558389	0.0450399	0.549201	0.1	0.539015	0.532723	0.518309	0.535985	0.0904461	0.540646	0.526431	0.545639	0.536418	0.538216	0.0486684	0.0902796	0.526232	0.0531624	0.536884	0.555559	0.513482	0.546571	0.531258	0.546438	0.134221	0.113948	0.063715	0.54241	0.541678	0.0962716	0.533755
194	WAB0004168	Indica	Rainfed lowland	No	0.125999	0.509121	0.535719	0.153096	0.510386	0.12976	0.147204	0.141445	0.138182	0.537017	0.145206	0.143475	0.138682	0.14474	0.165846	0.533289	0.157856	0.515113	0.134154	0.119441	0.152663	0.132423	0.527796	0.130859	0.117177	0.130493	0.133555	0.132457	0.528662	0.495007	0.13715	0.542344	0.135686	0.198868	0.138083	0.123302	0.123935	0.145373	0.474068	0.530759	0.518675	0.144574	0.147803	0.498635	0.124268
195	WAB0037211	ARICA	Rainfed lowland	No	0.104161	0.518575	0.545339	0.126498	0.52277	0.116611	0.145806	0.124667	0.124001	0.549667	0.125433	0.116245	0.108356	0.125766	0.137483	0.543875	0.135786	0.520872	0.0953395	0.0971704	0.118409	0.12237	0.537217	0.133788	0.127064	0.079727	0.120639	0.105659	0.539181	0.503296	0.0936751	0.554328	0.112517	0.171605	0.141844	0.0610852	0.12034	0.124101	0.480426	0.534487	0.530093	0.122903	0.125999	0.507257	0.119141
196	WABTMP90	Indica	Irrigated lowland	No	0.119075	0.503728	0.531192	0.123635	0.509354	0.12227	0.15506	0.118475	0.119208	0.536085	0.118043	0.118742	0.119108	0.117477	0.134621	0.529993	0.129095	0.50759	0.103562	0.105826	0.122636	0.120839	0.523668	0.128928	0.122836	0.0958056	0.114348	0.114381	0.527463	0.49018	0.015779	0.54281	0.102963	0.163615	0.140646	0.0900133	0.118142	0.11731	0.467011	0.519407	0.515912	0.116145	0.120839	0.491312	0.121005
197	WAB0019754	NERICA	Rainfed lowland	No	0.134887	0.528129	0.558023	0.0244674	0.534853	0.150832	0.166811	0.12763	0.134387	0.561718	0.0748336	0.0559254	0.141045	0.0744341	0.0419774	0.556691	0.0498003	0.533655	0.123768	0.130692	0.155393	0.126764	0.5497	0.152197	0.151764	0.119407	0.135353	0.13745	0.550899	0.520439	0.125699	0.566844	0.0986352	0.0902796	0.164481	0.12217	0.141445	0.0725699	0.493442	0.533422	0.54271	0.073036	0.0765979	0.523502	0.143475
198	WAB0015667	Indica	Irrigated lowland	No	0.103162	0.509321	0.536285	0.130792	0.512583	0.100433	0.140413	0.106658	0.113682	0.539847	0.125566	0.119374	0.129361	0.124967	0.146804	0.534221	0.136318	0.512383	0.11002	0.082723	0.13472	0.0855193	0.527563	0.131525	0.125333	0.107257	0.117776	0.107823	0.529261	0.492177	0.110885	0.546238	0.116744	0.178395	0.131957	0.0992344	0.105692	0.124734	0.471005	0.526265	0.521405	0.125633	0.126531	0.502463	0.107423
199	WABTMP58	Indica	Irrigated lowland	No	0.11741	0.51994	0.550499	0.046771	0.52733	0.125399	0.151032	0.112617	0.123768	0.554927	0.0524301	0.0487683	0.126298	0.0484021	0.0599201	0.549667	0.0564248	0.525566	0.106491	0.115446	0.139514	0.115912	0.541578	0.135686	0.13522	0.10526	0.120206	0.121505	0.542776	0.512683	0.109154	0.560353	0.0742011	0.100499	0.148835	0.10536	0.123103	0.0466045	0.485519	0.543109	0.535353	0.0489015	0.0517643	0.51215	0.125333
200	WABTMP131	Indica	Irrigated lowland	No	0.1247	0.51478	0.544208	0.133888	0.52227	0.131491	0.152996	0.126964	0.136518	0.548269	0.125965	0.0978029	0.140846	0.125499	0.146571	0.541678	0.142244	0.523202	0.12257	0.119208	0.146937	0.130992	0.53745	0.14534	0.132257	0.115013	0.133622	0.128162	0.538316	0.506325	0.131258	0.553529	0.12277	0.180992	0.154727	0.121438	0.129494	0.124401	0.480526	0.539214	0.52986	0.120872	0.127131	0.506125	0.128628
201	WAB0026704	Indica	Irrigated lowland	No	0.144075	0.509987	0.538149	0.149601	0.516045	0.14008	0.177996	0.128262	0.140746	0.541445	0.136352	0.138415	0.144707	0.134188	0.160486	0.535053	0.154328	0.514348	0.124334	0.133522	0.141644	0.129261	0.529794	0.141678	0.138182	0.133888	0.120672	0.13502	0.532423	0.493376	0.129827	0.545772	0.126931	0.190146	0.158622	0.135652	0.147204	0.134221	0.473635	0.528362	0.522337	0.134521	0.135087	0.500899	0.149601
202	WAB0021103	Indica	Rainfed lowland	No	0.110752	0.51215	0.539847	0.112084	0.516212	0.11275	0.149767	0.109987	0.116345	0.541545	0.103895	0.099767	0.122304	0.103695	0.124001	0.538981	0.11781	0.513915	0.100699	0.0957057	0.134421	0.119374	0.530326	0.13472	0.126398	0.0947071	0.116744	0.0939747	0.533222	0.498901	0.0978029	0.548202	0.103429	0.153762	0.136085	0.0929095	0.113482	0.102929	0.478196	0.530526	0.524001	0.106158	0.105126	0.5003	0.116345
203	WAB0019717	NERICA	Rainfed lowland	No	0.14737	0.537483	0.564747	0.103296	0.543176	0.174767	0.182057	0.152297	0.152796	0.568076	0.124734	0.122071	0.16478	0.122969	0.10749	0.563549	0.10992	0.544274	0.150599	0.154461	0.173735	0.146105	0.556558	0.167943	0.16508	0.147636	0.151798	0.159121	0.557889	0.528762	0.153362	0.572603	0.137783	0.14717	0.179494	0.152164	0.152663	0.122104	0.502463	0.538216	0.549068	0.12024	0.125566	0.526565	0.157423
204	WAB0019725	NERICA	Rainfed lowland	No	0.114913	0.519541	0.549634	0.0527297	0.5252	0.131059	0.152097	0.108921	0.117643	0.553262	0.0748668	0.0496671	0.122537	0.0714048	0.0618176	0.548635	0.0625832	0.525599	0.103862	0.112284	0.139281	0.112916	0.541012	0.13735	0.134654	0.0973702	0.116212	0.114714	0.542111	0.510686	0.101232	0.558189	0.0778961	0.102863	0.147204	0.103462	0.123369	0.0686751	0.485153	0.541345	0.533988	0.0684421	0.0723369	0.510885	0.123935
205	WAB0019733	NERICA	Rainfed lowland	No	0.175666	0.54767	0.574767	0.0855526	0.550599	0.190646	0.203129	0.16731	0.169574	0.576798	0.127064	0.108955	0.179261	0.124168	0.0944075	0.574301	0.0961385	0.533289	0.16478	0.171305	0.198103	0.17004	0.565513	0.187783	0.187417	0.160087	0.171138	0.174467	0.566711	0.54737	0.165679	0.581558	0.145073	0.0942743	0.199434	0.162916	0.177963	0.124467	0.519907	0.55283	0.561352	0.124667	0.128595	0.539614	0.181624
206	WABTMP36	Indica	Rainfed lowland	No	0.126298	0.506358	0.534421	0.131957	0.509254	0.129128	0.158322	0.121138	0.133289	0.539048	0.126698	0.121605	0.136152	0.123569	0.144574	0.53229	0.140679	0.511918	0.123169	0.110652	0.145806	0.113881	0.525399	0.136451	0.134221	0.123935	0.119574	0.113948	0.526631	0.494008	0.122936	0.543142	0.118342	0.179095	0.146438	0.123901	0.124734	0.121871	0.470772	0.52723	0.517909	0.121538	0.126065	0.499101	0.127031
207	WABTMP114	NERICA	Irrigated lowland	Redundant	0.118142	0.50496	0.533056	0.123868	0.510752	0.12257	0.155892	0.119174	0.119774	0.53725	0.118842	0.118375	0.118908	0.117577	0.134421	0.531425	0.12996	0.509687	0.103029	0.105726	0.123735	0.120639	0.524601	0.129627	0.124767	0.0949401	0.113815	0.114248	0.529394	0.491844	0.0153129	0.544774	0.10233	0.165912	0.142111	0.0893475	0.118442	0.117177	0.468842	0.520806	0.51751	0.116644	0.120972	0.493575	0.120173
208	WAB0019727	NERICA	Rainfed lowland	No	0.155193	0.538615	0.565579	0.0723702	0.545007	0.176664	0.192776	0.148336	0.151132	0.569308	0.113549	0.0986019	0.169141	0.112051	0.0807257	0.564947	0.0825899	0.5248	0.152164	0.157423	0.185553	0.149734	0.559388	0.173702	0.173868	0.144607	0.161585	0.161485	0.559088	0.536651	0.15	0.574434	0.131525	0.0863848	0.186551	0.150599	0.163415	0.11002	0.508722	0.543475	0.551232	0.108189	0.113648	0.533023	0.167976
209	WAB0036897	Indica	Irrigated lowland	No	0.118775	0.516411	0.546039	0.126032	0.524334	0.13219	0.151298	0.120506	0.12966	0.549268	0.117909	0.092743	0.140812	0.117044	0.13775	0.543475	0.133722	0.5249	0.114248	0.114747	0.140912	0.1251	0.537883	0.14261	0.12976	0.114581	0.125133	0.123336	0.540213	0.505992	0.125266	0.556125	0.113316	0.174867	0.150233	0.120939	0.125133	0.115846	0.479061	0.539015	0.531758	0.115712	0.119141	0.508256	0.124368
210	WAB0007132	Japonica	Upland	No	0.533788	0.0794607	0.0680759	0.543975	0.0975366	0.521272	0.482956	0.522603	0.518043	0.103063	0.536485	0.530892	0.502663	0.533089	0.54787	0.0682756	0.537284	0.101565	0.52773	0.520073	0.507656	0.524201	0.0901132	0.534055	0.51508	0.534354	0.529461	0.528695	0.0765646	0.0871838	0.516312	0.0793941	0.526365	0.545306	0.501032	0.535852	0.519108	0.535419	0.102963	0.126265	0.0729694	0.533056	0.530959	0.0970373	0.521638
211	WAB0000147	Japonica	Upland	No	0.535486	0.0754328	0.0529627	0.545806	0.0771305	0.526099	0.488715	0.529028	0.524168	0.0949401	0.538515	0.533023	0.50496	0.533988	0.550599	0.0611518	0.53998	0.112883	0.531824	0.524035	0.510919	0.527463	0.0861185	0.533322	0.520306	0.536751	0.529228	0.531258	0.0599201	0.0912117	0.520772	0.066478	0.529161	0.546871	0.507024	0.538682	0.524301	0.536917	0.134421	0.130027	0.0614514	0.533222	0.53269	0.0926431	0.526132
212	WABTMP80	Indica	Rainfed lowland	No	0.13785	0.468409	0.493142	0.165513	0.480493	0.138815	0.167111	0.139614	0.134188	0.498402	0.152863	0.155093	0.156092	0.150233	0.177763	0.492011	0.162949	0.474035	0.147503	0.125699	0.158988	0.137217	0.486052	0.16528	0.147304	0.146937	0.148469	0.134953	0.488782	0.45223	0.140712	0.503662	0.146105	0.201631	0.157723	0.139148	0.138682	0.151065	0.43522	0.488182	0.477031	0.152463	0.152996	0.457157	0.141545
213	WABTMP38	Indica	Irrigated lowland	No	0.112084	0.509454	0.536318	0.141545	0.513981	0.0196405	0.141045	0.120739	0.130593	0.538848	0.122104	0.132856	0.131059	0.120473	0.154927	0.534321	0.143375	0.512716	0.104927	0.0494008	0.122137	0.119574	0.530726	0.137383	0.132623	0.109221	0.126365	0.113948	0.529328	0.497104	0.115646	0.546005	0.108622	0.182224	0.138382	0.103529	0.107756	0.119674	0.474601	0.530559	0.52034	0.120173	0.120872	0.498136	0.110885
214	WAB0006956	Japonica	Upland	No	0.119407	0.502131	0.531824	0.10253	0.508888	0.119241	0.148935	0.109654	0.122803	0.534987	0.09251	0.0954727	0.130726	0.0936751	0.114614	0.530027	0.109953	0.509154	0.104261	0.111318	0.13512	0.118309	0.526898	0.139814	0.128995	0.109421	0.114081	0.114581	0.525067	0.491112	0.107024	0.540779	0.0817577	0.1499	0.141744	0.111618	0.128662	0.0908122	0.466778	0.524201	0.515912	0.0871505	0.0921438	0.494774	0.128895
215	WAB0004805	Indica	Rainfed lowland	No	0.411185	0.244174	0.260353	0.427197	0.24524	0.400633	0.389314	0.404228	0.401565	0.279394	0.414647	0.415679	0.391445	0.415047	0.43512	0.256658	0.423901	0.277164	0.406225	0.402896	0.389847	0.404594	0.252497	0.410885	0.39737	0.409654	0.40516	0.407656	0.259121	0.24281	0.397803	0.262916	0.407157	0.440679	0.390213	0.414581	0.401664	0.417144	0.23765	0.295506	0.252663	0.414547	0.413582	0.25273	0.401897
216	WAB0007134	Japonica	Upland	No	0.548768	0.0606858	0.0405126	0.560486	0.0956724	0.538149	0.502796	0.53988	0.534787	0.0799601	0.55253	0.547137	0.516844	0.548668	0.564015	0.0325566	0.553662	0.0906791	0.545206	0.536884	0.5253	0.540712	0.0905459	0.547603	0.531392	0.551698	0.541944	0.544241	0.0549601	0.0860519	0.534154	0.0487683	0.541678	0.560852	0.518109	0.554627	0.538981	0.550999	0.134321	0.11468	0.0582557	0.547603	0.546005	0.0938083	0.541511
217	WABTMP59	Indica	Irrigated lowland	No	0.120373	0.51994	0.551365	0.0513316	0.527963	0.128562	0.15476	0.112883	0.124601	0.554827	0.052763	0.0534953	0.127597	0.048036	0.0634154	0.549967	0.0598535	0.525899	0.108023	0.116977	0.140346	0.116178	0.543675	0.135952	0.13472	0.104993	0.120439	0.121605	0.543941	0.513715	0.110786	0.560186	0.0747337	0.10283	0.149734	0.106891	0.126431	0.0456724	0.486385	0.54484	0.535586	0.0475699	0.0507324	0.511984	0.128562
218	WABTMP55	Indica	Irrigated lowland	No	0.117344	0.510885	0.540912	0.0941079	0.516478	0.117477	0.148236	0.106624	0.113515	0.543009	0.0847537	0.0889481	0.126498	0.0869507	0.105692	0.538848	0.102364	0.518142	0.105027	0.108755	0.132856	0.112916	0.534487	0.132923	0.128928	0.10476	0.109987	0.114281	0.533389	0.498935	0.104827	0.549634	0.0785619	0.142111	0.142943	0.109421	0.129328	0.0832557	0.473103	0.532756	0.523868	0.0811584	0.0825233	0.502929	0.127863
219	WAB0019736	NERICA	Rainfed lowland	No	0.171105	0.516245	0.542443	0.0841212	0.521571	0.18259	0.195872	0.16285	0.169707	0.547936	0.122437	0.104694	0.17237	0.11994	0.0876498	0.542144	0.0906458	0.508023	0.162783	0.163915	0.191744	0.167976	0.535985	0.188915	0.183256	0.156458	0.169174	0.170606	0.536485	0.516178	0.160519	0.551365	0.138116	0.101864	0.191478	0.159188	0.172237	0.119341	0.490679	0.526365	0.530726	0.119973	0.120639	0.508622	0.175533
220	WABTMP89	Indica	Irrigated lowland	No	0.166678	0.508622	0.532823	0.169574	0.508489	0.170539	0.187184	0.155127	0.150866	0.540479	0.158089	0.160453	0.170273	0.157457	0.177064	0.532656	0.170206	0.510952	0.152597	0.156691	0.166212	0.158455	0.52733	0.166545	0.156225	0.151864	0.154893	0.155293	0.527663	0.495439	0.152763	0.541844	0.151099	0.190579	0.182523	0.152397	0.156824	0.157457	0.476931	0.526898	0.522337	0.156125	0.157956	0.49524	0.161984
221	WAB0004835	Indica	Rainfed lowland	No	0.102796	0.526598	0.552963	0.120406	0.526431	0.104594	0.129993	0.11771	0.11974	0.554727	0.117543	0.109854	0.108555	0.118742	0.132357	0.55233	0.130826	0.526798	0.076498	0.0879827	0.101631	0.114281	0.543742	0.127597	0.118875	0.063482	0.116778	0.0975033	0.546072	0.510519	0.0873502	0.56215	0.101864	0.165546	0.133888	0.0199734	0.100732	0.11741	0.486385	0.541811	0.535985	0.117776	0.119607	0.512683	0.1
222	WABTMP118	Indica	Irrigated lowland	No	0.106758	0.524035	0.549834	0.124667	0.523136	0.113216	0.133256	0.124834	0.1249	0.552297	0.121838	0.113282	0.115646	0.122636	0.136119	0.549368	0.133988	0.524268	0.089514	0.0956724	0.111718	0.11771	0.540579	0.133256	0.122969	0.0726698	0.123402	0.0922104	0.543309	0.510919	0.0948402	0.559055	0.10779	0.165979	0.135386	0.0369174	0.105925	0.121238	0.489714	0.542577	0.533289	0.122004	0.123868	0.510553	0.104427
223	WAB0031247	Indica	Irrigated lowland	No	0.112983	0.518609	0.547537	0.120506	0.523036	0.11761	0.158322	0.105692	0.110353	0.551265	0.119108	0.113748	0.13725	0.117743	0.134654	0.544141	0.129794	0.52267	0.113349	0.101065	0.135519	0.102031	0.535353	0.118708	0.128562	0.113116	0.10233	0.108389	0.538282	0.504361	0.101931	0.554128	0.103462	0.169208	0.13512	0.10476	0.113515	0.117577	0.482024	0.535486	0.531458	0.118941	0.118609	0.506691	0.116811
224	WAB0036918	Indica	Irrigated lowland	No	0.466545	0.13492	0.139081	0.469807	0.165479	0.456957	0.426198	0.457024	0.453462	0.154061	0.459254	0.456691	0.43735	0.455659	0.47733	0.14757	0.465679	0.176065	0.463449	0.454095	0.448469	0.460386	0.16751	0.468742	0.45516	0.468509	0.464115	0.464581	0.151565	0.145939	0.449967	0.16215	0.456192	0.478928	0.439913	0.469208	0.457723	0.457124	0.147936	0.174501	0.137783	0.453429	0.454128	0.152364	0.458156
225	WAB0007101	Japonica	Upland	No	0.513648	0.0756658	0.0835553	0.529827	0.0995672	0.506491	0.471272	0.510719	0.503595	0.120473	0.520706	0.515013	0.485253	0.516079	0.534321	0.0734687	0.523136	0.119807	0.508322	0.503695	0.488615	0.508056	0.0971372	0.513449	0.499368	0.516445	0.508355	0.511784	0.0953728	0.0904794	0.499767	0.0973036	0.510153	0.53279	0.483888	0.517277	0.503296	0.518642	0.128995	0.139081	0.0858522	0.516478	0.51488	0.107257	0.505593
226	WAB0018257	Japonica	Upland	No	0.543475	0.0557257	0.0380493	0.554427	0.104561	0.532457	0.496605	0.535353	0.529927	0.0757657	0.546605	0.540746	0.50992	0.542577	0.558422	0.0276631	0.548435	0.0876498	0.540446	0.530626	0.518708	0.534587	0.0932091	0.542011	0.525599	0.546471	0.538715	0.539581	0.0603861	0.0893808	0.52763	0.0602197	0.536485	0.553828	0.511385	0.547437	0.531525	0.545339	0.133622	0.102963	0.0600866	0.542044	0.540446	0.0981691	0.534055
227	WAB0019704	NERICA	Rainfed lowland	Redundant	0.136019	0.528029	0.556658	0.0333222	0.532656	0.153196	0.170007	0.132889	0.138282	0.560087	0.0785286	0.0571571	0.143842	0.0761651	0.0552929	0.555493	0.0522969	0.531158	0.126864	0.133522	0.158955	0.13269	0.546937	0.156924	0.157157	0.122703	0.140146	0.140213	0.549734	0.521904	0.129061	0.565146	0.100266	0.0968708	0.165846	0.126398	0.144308	0.0745672	0.494174	0.543908	0.540646	0.0757324	0.0788615	0.522037	0.146904
228	WAB0023417	Indica	Rainfed lowland	Redundant	0.0972037	0.521272	0.54787	0.121638	0.522137	0.101764	0.123935	0.114314	0.117044	0.5504	0.117077	0.111851	0.110786	0.117277	0.133921	0.547004	0.130193	0.522037	0.0781624	0.0819574	0.0996338	0.110419	0.53968	0.124434	0.116178	0.0629494	0.111984	0.100366	0.541312	0.505193	0.0916112	0.55719	0.102031	0.166778	0.131025	0.0308256	0.0973702	0.115712	0.481891	0.536618	0.531225	0.116278	0.118043	0.509154	0.0985353
229	WABTMP99	Japonica	Upland	No	0.54504	0.0739015	0.048735	0.553429	0.0947736	0.534587	0.494174	0.533722	0.531358	0.0876165	0.546305	0.539847	0.511385	0.54231	0.558589	0.0518642	0.547537	0.106158	0.539447	0.532923	0.51964	0.535253	0.0845872	0.541944	0.527164	0.543542	0.539581	0.539547	0.0529627	0.0905792	0.528695	0.0543276	0.537017	0.555093	0.515146	0.548535	0.531591	0.54474	0.131658	0.123702	0.057024	0.541312	0.539148	0.0926764	0.533589
230	WABTMP47	Indica	Irrigated lowland	No	0.124967	0.514647	0.547004	0.0711718	0.522237	0.125732	0.159754	0.113349	0.122803	0.550466	0.0330892	0.0700732	0.13472	0.0301265	0.0850533	0.545772	0.078229	0.522337	0.112683	0.122736	0.146272	0.118509	0.541312	0.138349	0.13775	0.110386	0.122304	0.128595	0.538981	0.507823	0.115712	0.555526	0.0818908	0.123469	0.151298	0.116345	0.129461	0.0259321	0.483555	0.542044	0.530726	0.0156125	0.0291611	0.510386	0.13249
231	WABTMP100	Indica	Irrigated lowland	No	0.129461	0.489547	0.516079	0.139614	0.493442	0.127796	0.149534	0.135153	0.137383	0.523435	0.138549	0.126398	0.140479	0.136618	0.149601	0.515346	0.142643	0.491112	0.10516	0.106025	0.117044	0.131192	0.509754	0.153995	0.13775	0.120772	0.125766	0.120939	0.508455	0.477297	0.121904	0.523569	0.11731	0.180925	0.147104	0.115979	0.129361	0.136318	0.448469	0.511884	0.502963	0.13725	0.137184	0.478861	0.132557
232	WABTMP78	Indica	Rainfed lowland	No	0.12723	0.508522	0.535652	0.146671	0.511318	0.126332	0.149334	0.136585	0.130426	0.537417	0.139847	0.134421	0.138782	0.139015	0.159487	0.534221	0.151864	0.515446	0.118109	0.114481	0.132889	0.127796	0.527097	0.132557	0.131758	0.11265	0.105193	0.125799	0.529594	0.494874	0.120573	0.545872	0.126698	0.188549	0.143542	0.105126	0.126431	0.138149	0.472903	0.523635	0.520473	0.140413	0.141378	0.499001	0.127996
233	WABTMP54	Indica	Rainfed lowland	No	0.108822	0.516178	0.546372	0.107157	0.52227	0.0657457	0.150033	0.114281	0.127297	0.547337	0.0766312	0.102896	0.132024	0.0759987	0.121138	0.544174	0.111085	0.521505	0.104627	0.082257	0.128662	0.116911	0.539614	0.134487	0.129993	0.0996338	0.120806	0.109887	0.539015	0.505992	0.114048	0.556957	0.0948069	0.153895	0.140712	0.0968375	0.112117	0.0731358	0.483921	0.540013	0.53006	0.0752996	0.074534	0.510686	0.114947
234	WAB0018095	NERICA	Upland	No	0.53532	0.0606858	0.0443076	0.548602	0.103928	0.525965	0.48765	0.529427	0.523269	0.0808589	0.540213	0.535985	0.505393	0.537184	0.55243	0.0374501	0.541944	0.0706059	0.531458	0.5249	0.511318	0.528029	0.0913449	0.535852	0.518542	0.538648	0.531724	0.531591	0.0627497	0.0881158	0.521238	0.0653129	0.53016	0.548602	0.503762	0.539614	0.523336	0.539015	0.129361	0.112916	0.0616178	0.536285	0.535053	0.0953728	0.526065
235	WABTMP95	Indica	Irrigated lowland	No	0.143375	0.484621	0.510253	0.151365	0.486917	0.138948	0.160253	0.141378	0.14757	0.51265	0.151964	0.139015	0.150533	0.148069	0.161684	0.509887	0.15243	0.486718	0.139015	0.128329	0.150732	0.135286	0.497403	0.158222	0.145972	0.13755	0.138782	0.13532	0.503196	0.470573	0.136718	0.517909	0.137617	0.185619	0.151332	0.135186	0.138016	0.147537	0.448369	0.511451	0.496971	0.145706	0.149967	0.474834	0.14028
236	WAB0007262	Japonica	Upland	No	0.485919	0.108189	0.113282	0.497304	0.133422	0.478529	0.442177	0.476931	0.472803	0.151398	0.489647	0.48239	0.45466	0.486019	0.501465	0.114348	0.491611	0.149301	0.480027	0.474534	0.460819	0.477297	0.132656	0.485353	0.47034	0.486451	0.478662	0.487816	0.12287	0.073735	0.46761	0.127164	0.478529	0.513049	0.459421	0.48715	0.47773	0.488083	0.108522	0.159754	0.118043	0.48492	0.483888	0.127663	0.480459
237	WAB0037218	NERICA	Upland	No	0.527364	0.0720373	0.0685752	0.538715	0.110253	0.515945	0.479794	0.517343	0.512383	0.0821571	0.531392	0.525233	0.493142	0.527364	0.544108	0.0640812	0.533555	0.108322	0.524101	0.515047	0.50739	0.519507	0.102996	0.525333	0.51022	0.528429	0.524567	0.52237	0.0860186	0.0963049	0.507357	0.0931758	0.520107	0.540979	0.493575	0.528595	0.512949	0.529494	0.131724	0.0958722	0.0647803	0.526698	0.525799	0.106458	0.51508
238	WAB0032929	Indica	Irrigated lowland	No	0.117577	0.510652	0.53978	0.119174	0.514281	0.1251	0.145772	0.116778	0.124734	0.541378	0.113449	0.109421	0.13522	0.115213	0.130226	0.537117	0.12247	0.51245	0.113682	0.104394	0.136252	0.125832	0.531791	0.136085	0.133788	0.11225	0.127297	0.124134	0.531358	0.497104	0.123702	0.545639	0.104228	0.163682	0.153462	0.11478	0.123469	0.113615	0.478196	0.529494	0.523069	0.112983	0.112617	0.498036	0.128462
239	WABTMP37	Indica	Rainfed lowland	Redundant	0.113615	0.513216	0.540113	0.146371	0.517543	0.0141145	0.144241	0.125965	0.135752	0.54271	0.125766	0.136052	0.133555	0.125832	0.159521	0.538316	0.149867	0.517343	0.107956	0.0511984	0.1249	0.122603	0.534055	0.141112	0.135885	0.113216	0.128662	0.114381	0.533522	0.500999	0.121172	0.550133	0.11265	0.188881	0.14008	0.105659	0.113549	0.124634	0.478429	0.535153	0.5248	0.1247	0.1253	0.502264	0.111518
240	WAB0019741	NERICA	Rainfed lowland	No	0.133722	0.524101	0.554527	0.0328562	0.531325	0.147836	0.167443	0.12743	0.13512	0.557523	0.0727031	0.0528629	0.140246	0.0704394	0.0446405	0.553196	0.0498003	0.531392	0.122936	0.131258	0.15536	0.127963	0.545872	0.151897	0.153296	0.120306	0.133589	0.136884	0.546771	0.516578	0.125366	0.563282	0.0961385	0.0950067	0.162417	0.122071	0.141278	0.0685087	0.488715	0.533256	0.538682	0.0684088	0.0733355	0.51974	0.140945
241	WAB0015645	Indica	Irrigated lowland	No	0.118176	0.516112	0.545339	0.123502	0.523103	0.130959	0.149401	0.118375	0.129727	0.5498	0.116578	0.0910453	0.136784	0.115479	0.136451	0.543076	0.131491	0.524401	0.112816	0.111352	0.13978	0.122903	0.53715	0.139414	0.129794	0.106891	0.126731	0.1251	0.539181	0.505326	0.123569	0.555027	0.111585	0.170706	0.148202	0.114181	0.120872	0.114348	0.47966	0.53785	0.531325	0.113815	0.11771	0.507523	0.123069
242	WABTMP39	Indica	Rainfed lowland	Redundant	0.112383	0.510353	0.537184	0.143642	0.51478	0.0180759	0.141944	0.12247	0.131192	0.539281	0.124201	0.134554	0.132124	0.122603	0.157024	0.535186	0.145772	0.513748	0.106092	0.0493009	0.123236	0.119308	0.530859	0.138748	0.133622	0.111651	0.127031	0.112916	0.529927	0.498236	0.116811	0.547004	0.110419	0.184487	0.138083	0.103928	0.110286	0.121904	0.474933	0.532091	0.520872	0.122403	0.122037	0.499101	0.111551
243	WAB0019745	NERICA	Rainfed lowland	Redundant	0.135286	0.5247	0.553628	0.0349534	0.52996	0.151498	0.166312	0.130193	0.136618	0.556691	0.0777963	0.0588882	0.142044	0.073968	0.0580226	0.552497	0.0501997	0.527297	0.125433	0.131858	0.15769	0.13229	0.544308	0.15486	0.15476	0.120872	0.138549	0.13998	0.546338	0.518842	0.127197	0.561651	0.0984354	0.0953063	0.163648	0.1247	0.140646	0.0733355	0.49018	0.540379	0.538116	0.0739348	0.0770972	0.518442	0.144341
244	WABTMP81	Indica	Rainfed lowland	No	0.14717	0.471272	0.498635	0.160519	0.489647	0.153029	0.168109	0.146937	0.14261	0.506991	0.153895	0.150533	0.149401	0.152996	0.169574	0.496039	0.163615	0.476964	0.143908	0.134654	0.15466	0.147403	0.495107	0.157823	0.150766	0.139281	0.140246	0.140379	0.498469	0.457357	0.135453	0.510619	0.14484	0.196238	0.156092	0.137783	0.153928	0.15233	0.440912	0.491212	0.481957	0.150866	0.155093	0.463582	0.156758
245	WAB0000038	Japonica	Upland	No	0.550666	0.0773635	0.0453063	0.56032	0.101698	0.53998	0.503429	0.539614	0.535453	0.0707723	0.553728	0.54717	0.517909	0.5498	0.564314	0.0513648	0.555326	0.104161	0.545606	0.538083	0.524268	0.543076	0.0919108	0.546971	0.53239	0.551731	0.545506	0.546605	0.0481358	0.0956392	0.535652	0.0383822	0.543442	0.560453	0.518875	0.55476	0.539248	0.55263	0.133123	0.126132	0.0541611	0.548602	0.54787	0.0917776	0.541744
246	WABTMP123	Indica	Rainfed lowland	No	0.0995672	0.520506	0.550333	0.117676	0.523535	0.119474	0.14474	0.113848	0.116844	0.551764	0.110153	0.110586	0.124234	0.112084	0.128362	0.547237	0.122137	0.523768	0.098735	0.0981691	0.122071	0.112417	0.540779	0.121205	0.124201	0.0936418	0.106125	0.111085	0.539547	0.506658	0.10223	0.555626	0.0990679	0.161152	0.140379	0.0903129	0.103895	0.109754	0.483422	0.539314	0.531957	0.11255	0.112816	0.508855	0.106724
247	WAB0019746	NERICA	Rainfed lowland	No	0.139947	0.526332	0.554894	0.0385486	0.530726	0.157457	0.173502	0.135885	0.142011	0.558089	0.0823569	0.0621172	0.148302	0.0803262	0.0615846	0.553662	0.0561585	0.528362	0.131292	0.137483	0.162983	0.137217	0.545373	0.160919	0.161152	0.126731	0.143875	0.143342	0.547903	0.52024	0.133156	0.562916	0.103928	0.100566	0.168842	0.130792	0.147337	0.0788948	0.492943	0.541012	0.538882	0.0792277	0.0826898	0.520373	0.149734
248	WABTMP72	Indica	Rainfed lowland	No	0.111418	0.518708	0.549001	0.0901465	0.523635	0.108289	0.135286	0.115846	0.124368	0.551032	0.0883489	0.0832557	0.124334	0.0836551	0.100766	0.547736	0.0957723	0.523935	0.0979694	0.101997	0.123835	0.11751	0.537317	0.136485	0.13016	0.094008	0.117377	0.108988	0.541045	0.506491	0.103961	0.558289	0.071538	0.136917	0.141644	0.0971039	0.109288	0.0819907	0.482956	0.53978	0.533156	0.0833222	0.0859521	0.50779	0.110852
249	WAB0021101	Indica	Rainfed lowland	No	0.132457	0.499501	0.527463	0.143808	0.502796	0.141045	0.159454	0.132557	0.13259	0.531225	0.137683	0.12966	0.152097	0.135786	0.155692	0.524634	0.14737	0.503562	0.135486	0.123935	0.155559	0.111485	0.519041	0.150133	0.131059	0.140446	0.138748	0.138981	0.524534	0.48745	0.138415	0.538149	0.133389	0.186551	0.136285	0.13269	0.119607	0.135952	0.46285	0.518542	0.512284	0.13502	0.140479	0.49231	0.122004
250	WAB0030284	Indica	Rainfed lowland	No	0.536851	0.0749667	0.055526	0.546005	0.0946738	0.524367	0.488981	0.524301	0.517044	0.0866844	0.536019	0.532057	0.5002	0.53249	0.549168	0.0591877	0.539015	0.108988	0.531292	0.523535	0.509887	0.526598	0.0919441	0.530692	0.520073	0.534554	0.527863	0.529061	0.0533955	0.0871172	0.518542	0.0606525	0.526598	0.547004	0.502963	0.536318	0.521937	0.53492	0.131824	0.113282	0.0562916	0.531292	0.53006	0.0898469	0.524134
251	WAB0007091	Japonica	Upland	No	0.522603	0.073269	0.0828895	0.530925	0.0990346	0.511185	0.474501	0.509354	0.505726	0.112017	0.523535	0.517144	0.487417	0.519108	0.536718	0.0763981	0.526099	0.12267	0.517543	0.507856	0.496605	0.512017	0.101265	0.520573	0.504261	0.522603	0.515146	0.517477	0.0926764	0.0934421	0.50506	0.0977031	0.511884	0.534521	0.489115	0.523502	0.509121	0.521505	0.122969	0.122703	0.084221	0.519507	0.518908	0.104927	0.510819
252	WABTMP108	Indica	Irrigated lowland	No	0.140479	0.514248	0.544341	0.133156	0.523935	0.151565	0.162051	0.139181	0.140879	0.54717	0.127364	0.123136	0.14757	0.12976	0.143808	0.541312	0.141278	0.520639	0.138349	0.139214	0.159953	0.139947	0.53725	0.154694	0.145473	0.129694	0.138915	0.130759	0.538182	0.502497	0.134487	0.552763	0.125466	0.173302	0.166711	0.136585	0.146605	0.12763	0.486352	0.53492	0.528861	0.125399	0.128862	0.506591	0.146471
253	WAB0004863	Indica	Rainfed lowland	No	0.130293	0.519441	0.54747	0.15536	0.518142	0.139314	0.164314	0.138515	0.136218	0.550466	0.141711	0.146238	0.147337	0.141345	0.168609	0.544674	0.16032	0.526332	0.138648	0.12753	0.157423	0.114248	0.538216	0.0965047	0.134387	0.12996	0.129561	0.138615	0.538049	0.505659	0.136352	0.552863	0.137184	0.197503	0.149268	0.126631	0.137317	0.142443	0.482989	0.53785	0.531158	0.143675	0.144274	0.50759	0.139847
254	WAB0037084	Japonica	Upland	No	0.140879	0.507324	0.536485	0.149134	0.508522	0.142943	0.171205	0.1253	0.13725	0.54008	0.138881	0.133888	0.152563	0.138449	0.157889	0.532856	0.152663	0.51275	0.131824	0.132457	0.147936	0.124434	0.528296	0.134021	0.136984	0.13765	0.0878495	0.132656	0.52763	0.496971	0.13006	0.543941	0.131292	0.186951	0.153695	0.131525	0.145972	0.138016	0.476531	0.529827	0.519241	0.136917	0.138216	0.499867	0.149168
255	WAB0006874	Japonica	Upland	No	0.54464	0.0948069	0.0677763	0.555093	0.0995339	0.535453	0.498103	0.537184	0.534321	0.103429	0.548569	0.54251	0.512783	0.544907	0.560153	0.0707723	0.550067	0.118941	0.540845	0.533089	0.521272	0.535819	0.0804927	0.543609	0.529361	0.546804	0.540047	0.541045	0.075233	0.109021	0.529727	0.0677097	0.537683	0.55719	0.515113	0.549933	0.534521	0.547004	0.145606	0.132157	0.0831558	0.545073	0.54271	0.112816	0.53715
256	WAB0019730	NERICA	Rainfed lowland	No	0.120872	0.503262	0.531425	0.127131	0.510253	0.123768	0.158722	0.121804	0.121305	0.535553	0.122037	0.121904	0.121172	0.121138	0.137517	0.529927	0.132923	0.507956	0.106491	0.107956	0.124534	0.123136	0.523602	0.131525	0.1253	0.0976365	0.115879	0.115879	0.527763	0.489514	0.016012	0.542776	0.10466	0.167244	0.142443	0.0918442	0.120107	0.120706	0.467044	0.519041	0.516145	0.119607	0.124933	0.491278	0.123402
257	WABTMP110	Indica	Rainfed lowland	No	0.141178	0.5	0.528329	0.158156	0.505226	0.145739	0.16255	0.143609	0.136285	0.536951	0.146871	0.146971	0.146371	0.148635	0.167743	0.525033	0.163249	0.506425	0.141045	0.138316	0.15466	0.129328	0.522204	0.133056	0.137916	0.138848	0.128162	0.136085	0.518509	0.489414	0.134854	0.53512	0.137883	0.196039	0.15273	0.140246	0.143475	0.147237	0.466578	0.521804	0.513316	0.147304	0.146338	0.49018	0.146838
258	WABTMP51	Indica	Rainfed lowland	No	0.124501	0.517077	0.5497	0.0689081	0.525133	0.128529	0.163282	0.113249	0.12753	0.553662	0.0252663	0.0679427	0.140246	0.0256658	0.0820905	0.548169	0.0719374	0.524867	0.117943	0.123069	0.149001	0.122503	0.54281	0.143542	0.138482	0.114847	0.126232	0.129427	0.542577	0.510619	0.121039	0.558655	0.0846538	0.123968	0.151531	0.119774	0.128562	0.0215047	0.484987	0.544108	0.533356	0.0288282	0.0236352	0.512783	0.129527
259	WAB0019735	NERICA	Rainfed lowland	No	0.153296	0.52713	0.552796	0.139814	0.529194	0.170073	0.18249	0.173735	0.174001	0.553928	0.16255	0.159055	0.183555	0.160952	0.148635	0.550566	0.143409	0.507889	0.162117	0.146904	0.188016	0.1749	0.546505	0.180759	0.169774	0.146704	0.18279	0.170073	0.547703	0.524234	0.167577	0.561252	0.159188	0.151465	0.160553	0.146771	0.120839	0.161784	0.500433	0.532557	0.539148	0.164414	0.164581	0.514281	0.124967
260	WABTMP101	Indica	Irrigated lowland	No	0.116345	0.516545	0.547137	0.0320905	0.523435	0.132623	0.150566	0.110286	0.117111	0.550666	0.059221	0.0353196	0.123269	0.0557923	0.0494008	0.546005	0.0461052	0.522936	0.104561	0.112916	0.137217	0.110386	0.538582	0.135353	0.134654	0.10253	0.11741	0.118509	0.539714	0.508256	0.107723	0.555726	0.0791611	0.0907124	0.146405	0.105792	0.12287	0.0535952	0.480726	0.539814	0.531225	0.0538282	0.0577896	0.511651	0.123835
261	WABTMP32	Indica	Rainfed lowland	No	0.129794	0.501298	0.530226	0.137483	0.511485	0.118575	0.137284	0.13016	0.128928	0.531059	0.13016	0.128429	0.133189	0.129228	0.150466	0.526964	0.141744	0.504561	0.121039	0.116378	0.136884	0.124601	0.523036	0.138515	0.128429	0.127264	0.123269	0.121438	0.523868	0.490746	0.114647	0.541411	0.110353	0.179261	0.140912	0.123502	0.124933	0.128462	0.468475	0.51974	0.515613	0.127131	0.128828	0.492876	0.127929
262	WABTMP70	Indica	Rainfed lowland	No	0.111718	0.518975	0.549467	0.108555	0.522736	0.111451	0.145406	0.122703	0.134521	0.551798	0.103296	0.0946072	0.128828	0.0984021	0.118109	0.547104	0.113981	0.523968	0.104261	0.105226	0.128462	0.1249	0.538016	0.139148	0.136917	0.104028	0.124601	0.112583	0.541711	0.508555	0.109587	0.558888	0.0764314	0.153895	0.141778	0.101565	0.113482	0.0960719	0.486285	0.541212	0.533622	0.0990013	0.103895	0.509787	0.112284
263	WAB0000211	Japonica	Upland	No	0.544241	0.0746338	0.049767	0.55486	0.0999334	0.533522	0.49534	0.534687	0.533222	0.0941079	0.547603	0.541811	0.512117	0.543842	0.559055	0.055526	0.548935	0.106125	0.539181	0.532057	0.519174	0.536052	0.0881491	0.543708	0.529328	0.547304	0.540579	0.541345	0.0636485	0.0848868	0.529627	0.0714048	0.538948	0.556392	0.515679	0.548901	0.533189	0.546305	0.126298	0.122237	0.0646471	0.543309	0.54251	0.0993009	0.535453
264	WAB0007045	Japonica	Upland	No	0.488648	0.098269	0.104694	0.498802	0.136218	0.480959	0.445273	0.481225	0.478362	0.147936	0.493142	0.488282	0.461252	0.490047	0.504161	0.106991	0.493642	0.147237	0.487483	0.477097	0.469208	0.484121	0.139181	0.491245	0.475366	0.490846	0.488948	0.487383	0.121039	0.108888	0.478063	0.12723	0.485353	0.503462	0.460985	0.493276	0.476731	0.492011	0.129827	0.166545	0.11285	0.489647	0.486951	0.118642	0.479794
265	WABTMP92	Japonica	Upland	No	0.546638	0.111917	0.0958056	0.557889	0.105859	0.539347	0.501498	0.538482	0.532856	0.128196	0.552863	0.547071	0.517244	0.549268	0.563249	0.0936418	0.553229	0.133655	0.544607	0.536951	0.525699	0.539714	0.0533289	0.544774	0.529527	0.548369	0.543842	0.544041	0.0974368	0.119174	0.530559	0.092976	0.540945	0.561718	0.515646	0.551332	0.537783	0.551798	0.152397	0.150566	0.101897	0.548535	0.547204	0.124368	0.54008
266	WABTMP96	Indica	Rainfed lowland	No	0.0935419	0.513083	0.540346	0.134188	0.513648	0.116411	0.121571	0.135652	0.128296	0.541644	0.130193	0.124134	0.128196	0.129194	0.146571	0.539015	0.141345	0.515013	0.105925	0.0997004	0.12753	0.121771	0.530892	0.133688	0.122969	0.101099	0.13239	0.113748	0.534321	0.502131	0.118043	0.549667	0.11508	0.176298	0.128662	0.0846538	0.0642477	0.128995	0.476997	0.533356	0.523901	0.127929	0.131991	0.500766	0.067743
267	WAB0006774	Indica	Rainfed lowland	No	0.111585	0.514747	0.543109	0.135553	0.516245	0.100466	0.131658	0.1248	0.117443	0.546238	0.126997	0.126431	0.132423	0.125266	0.146338	0.541578	0.140912	0.517743	0.107523	0.0926431	0.127863	0.113748	0.533555	0.126631	0.132656	0.0948735	0.119973	0.114747	0.534953	0.499734	0.108555	0.549035	0.106791	0.177364	0.147969	0.0979028	0.113715	0.124634	0.479361	0.532989	0.527364	0.122803	0.126431	0.50223	0.114581
268	WAB0000067	Japonica	Upland	No	0.53755	0.076731	0.0518309	0.548103	0.0868509	0.527597	0.490413	0.529794	0.525666	0.0934088	0.54231	0.536052	0.507257	0.538316	0.552663	0.0552929	0.543342	0.105925	0.53492	0.525632	0.513415	0.529328	0.0893475	0.535752	0.523668	0.53968	0.533655	0.534987	0.0569907	0.0890147	0.523768	0.0611518	0.531724	0.549467	0.509221	0.541545	0.527996	0.541178	0.139381	0.125899	0.0614514	0.536984	0.536152	0.0969041	0.530293
269	WABTMP31	Indica	Irrigated lowland	No	0.122503	0.523901	0.550899	0.109454	0.525599	0.141178	0.156858	0.106192	0.117776	0.553928	0.107723	0.103695	0.140313	0.108855	0.120639	0.550766	0.116445	0.528795	0.121172	0.122503	0.145573	0.118475	0.540513	0.140546	0.137617	0.112117	0.121272	0.1253	0.544407	0.510819	0.114115	0.559388	0.106991	0.155726	0.159687	0.118542	0.127497	0.108189	0.484021	0.537117	0.536551	0.103662	0.108455	0.510519	0.131791
270	WAB0018092	NERICA	Upland	No	0.557024	0.105826	0.075	0.568076	0.11508	0.546072	0.511418	0.548535	0.545306	0.097237	0.56032	0.555526	0.526731	0.55749	0.571172	0.0797603	0.561618	0.126864	0.554194	0.544341	0.533422	0.551398	0.115746	0.557756	0.54494	0.558322	0.553462	0.553362	0.0681425	0.115379	0.543276	0.0500333	0.551032	0.567876	0.528329	0.562816	0.549201	0.559088	0.157956	0.137783	0.0831891	0.556192	0.554328	0.112284	0.551764
271	WAB0004876	Indica	Rainfed lowland	No	0.148802	0.508222	0.53755	0.132557	0.516378	0.15506	0.175499	0.119774	0.128429	0.543842	0.126065	0.123835	0.148036	0.124501	0.142111	0.534554	0.136618	0.512517	0.124767	0.14028	0.119973	0.127397	0.53219	0.155559	0.151764	0.128063	0.129494	0.138415	0.531625	0.499867	0.138016	0.546671	0.126831	0.174068	0.160652	0.138549	0.146871	0.123369	0.472703	0.532024	0.524867	0.123702	0.124268	0.504294	0.149268
272	WABTMP65	Indica	Rainfed lowland	No	0.106891	0.515912	0.547004	0.0907457	0.5252	0.117909	0.146505	0.104294	0.119873	0.550699	0.0829894	0.0859188	0.128795	0.0832224	0.106059	0.543808	0.098269	0.523136	0.102364	0.10476	0.128462	0.109854	0.539914	0.127963	0.1252	0.105326	0.104294	0.115879	0.539947	0.506658	0.100766	0.557623	0.0450399	0.140479	0.137383	0.0989015	0.113648	0.0823236	0.480826	0.537417	0.52976	0.0852863	0.0848535	0.509421	0.116178
273	WABTMP98	Indica	Irrigated lowland	No	0.124734	0.513515	0.54241	0.100433	0.514547	0.131525	0.156724	0.12227	0.122936	0.54474	0.109787	0.095739	0.140879	0.10516	0.113316	0.540679	0.108089	0.52004	0.11771	0.117843	0.150632	0.119973	0.534055	0.132889	0.138382	0.114214	0.125766	0.12024	0.532357	0.503362	0.120839	0.549201	0.106258	0.143808	0.147736	0.12247	0.128495	0.104161	0.477863	0.539115	0.526198	0.0999001	0.107956	0.50536	0.127963
274	WAB0019752	NERICA	Rainfed lowland	No	0.133655	0.530626	0.560519	0.0159454	0.536052	0.149734	0.167976	0.127563	0.134953	0.564148	0.0740679	0.0531624	0.141178	0.0746671	0.0387816	0.559254	0.0513316	0.537184	0.12247	0.130992	0.155826	0.127896	0.550799	0.153096	0.15283	0.120073	0.134554	0.136551	0.553495	0.52237	0.125266	0.568642	0.0978029	0.0896804	0.164248	0.121937	0.141811	0.0712384	0.494474	0.535586	0.54504	0.0734687	0.075466	0.525133	0.143142
275	WAB0030282	Indica	Rainfed lowland	No	0.13502	0.489647	0.516511	0.145473	0.492477	0.130593	0.149068	0.140945	0.142543	0.521538	0.143009	0.125999	0.143043	0.140213	0.159621	0.514214	0.150399	0.49271	0.118242	0.110819	0.136085	0.137517	0.512017	0.148369	0.141478	0.121039	0.140213	0.131625	0.511285	0.478861	0.129294	0.523003	0.122004	0.188349	0.152863	0.114015	0.130093	0.139947	0.454727	0.510486	0.500399	0.140313	0.141711	0.476897	0.131924
276	WABTMP125	Indica	Rainfed lowland	No	0.100766	0.518908	0.545173	0.132124	0.520306	0.11245	0.146039	0.124834	0.125965	0.549401	0.127264	0.124268	0.128196	0.126265	0.143941	0.543708	0.136185	0.52227	0.10526	0.0929095	0.125932	0.112284	0.538815	0.117909	0.12986	0.103995	0.113648	0.11478	0.537483	0.503928	0.116578	0.554128	0.116644	0.174434	0.142344	0.0932756	0.11032	0.126198	0.481092	0.534254	0.529594	0.129028	0.127131	0.508056	0.113648
277	WABTMP126	Indica	Rainfed lowland	No	0.113316	0.516545	0.543176	0.134421	0.518142	0.118742	0.136951	0.123169	0.125766	0.546238	0.126798	0.124334	0.129694	0.127064	0.147437	0.540679	0.138049	0.51771	0.109621	0.0996005	0.124933	0.115413	0.536618	0.116844	0.113216	0.0949401	0.121338	0.117144	0.535919	0.498868	0.103529	0.550965	0.116644	0.175899	0.138515	0.0746005	0.106991	0.126565	0.480759	0.530126	0.526431	0.129594	0.129494	0.505992	0.111019
278	WAB0019698	NERICA	Rainfed lowland	No	0.136185	0.531957	0.560819	0.0417776	0.538482	0.151598	0.173402	0.129028	0.139248	0.56478	0.0831891	0.0686751	0.144241	0.0820573	0.0299601	0.560053	0.0437084	0.536019	0.127863	0.131258	0.158455	0.137617	0.553529	0.158489	0.157523	0.126465	0.138981	0.144208	0.554894	0.523202	0.130626	0.570639	0.103762	0.0896138	0.166478	0.128162	0.143742	0.0796937	0.497437	0.530493	0.546272	0.0861518	0.0834554	0.525599	0.146671
279	WAB0003660	Indica	Irrigated lowland	No	0.136119	0.503529	0.531824	0.138116	0.505526	0.130293	0.165047	0.125499	0.134754	0.536019	0.13522	0.129228	0.135053	0.13492	0.149001	0.528961	0.143076	0.511218	0.125499	0.120306	0.147503	0.129727	0.521172	0.143375	0.138349	0.124134	0.117643	0.0666112	0.524534	0.491644	0.117443	0.53968	0.126465	0.171937	0.137383	0.123103	0.133189	0.134953	0.477097	0.525433	0.515113	0.13492	0.136451	0.493509	0.135453
280	WAB0006898	Indica	Rainfed lowland	No	0.130892	0.493642	0.521638	0.125333	0.498402	0.135852	0.146971	0.135852	0.134754	0.524534	0.126831	0.115579	0.133722	0.123502	0.137783	0.520073	0.131658	0.496937	0.11518	0.121005	0.144541	0.137383	0.511818	0.146804	0.141145	0.108589	0.135386	0.118109	0.515146	0.481824	0.117044	0.529095	0.121172	0.164081	0.151265	0.113449	0.126565	0.123169	0.462683	0.518442	0.504461	0.121538	0.124734	0.485652	0.128029
281	WAB0017309	Indica	Irrigated lowland	No	0.174234	0.504527	0.531724	0.187317	0.508921	0.154694	0.181758	0.165646	0.160885	0.533422	0.157557	0.175932	0.179893	0.159354	0.199268	0.529361	0.189913	0.51022	0.160153	0.170107	0.174933	0.162616	0.525599	0.160153	0.161285	0.15769	0.160586	0.171804	0.523103	0.496538	0.159987	0.542477	0.15729	0.225699	0.181258	0.157324	0.171904	0.157989	0.467477	0.529594	0.516578	0.157889	0.159454	0.500399	0.172903
282	WAB0000054	Japonica	Upland	No	0.527696	0.0823236	0.0713715	0.535719	0.106025	0.516012	0.480459	0.515413	0.51215	0.0912783	0.528362	0.521438	0.494374	0.523535	0.540146	0.0725033	0.531292	0.120073	0.522137	0.512184	0.505426	0.521904	0.0925433	0.525333	0.51215	0.528562	0.521338	0.52277	0.0715047	0.0991678	0.507989	0.0822903	0.517477	0.536851	0.493276	0.52986	0.515613	0.525666	0.13249	0.112184	0.0563249	0.523968	0.52277	0.10283	0.518043
283	WAB0008009	Japonica	Upland	No	0.548435	0.0837217	0.0543941	0.558256	0.100533	0.540446	0.501265	0.540779	0.534987	0.0796937	0.550965	0.545406	0.519008	0.546804	0.563948	0.058522	0.552097	0.106292	0.544907	0.537617	0.5247	0.543575	0.0911118	0.545306	0.532823	0.5502	0.545473	0.545473	0.0556924	0.0947071	0.534687	0.0390146	0.542077	0.559587	0.515146	0.553828	0.53745	0.549434	0.136585	0.115546	0.0617843	0.547337	0.545373	0.0988016	0.540013
284	WABTMP102	Indica	Rainfed lowland	No	0.128795	0.506824	0.533755	0.13522	0.506059	0.140047	0.15759	0.119041	0.116778	0.535752	0.128262	0.127031	0.138449	0.129694	0.146538	0.53219	0.142044	0.512051	0.124501	0.124933	0.147736	0.128162	0.525732	0.138515	0.139447	0.115246	0.129727	0.127796	0.525999	0.49494	0.133123	0.540113	0.131824	0.170839	0.137084	0.12257	0.135419	0.128928	0.469541	0.527264	0.517776	0.124534	0.130692	0.497237	0.138182
285	WABTMP35	Indica	Irrigated lowland	No	0.13512	0.490546	0.520539	0.14484	0.5001	0.106991	0.13988	0.130659	0.126498	0.523003	0.137051	0.132324	0.140779	0.135885	0.157656	0.516378	0.147636	0.494241	0.103662	0.11002	0.112051	0.130759	0.514747	0.146438	0.136218	0.130593	0.130126	0.128229	0.513449	0.483921	0.128262	0.530593	0.0997004	0.181624	0.145939	0.1251	0.125599	0.134354	0.456624	0.513382	0.506158	0.134953	0.135153	0.482357	0.128096
286	WAB0036890	Indica	Irrigated lowland	No	0.121505	0.513782	0.543009	0.127963	0.521005	0.133023	0.151265	0.118176	0.129627	0.54747	0.116811	0.097237	0.13715	0.114847	0.140945	0.54018	0.133356	0.522104	0.11468	0.113049	0.140246	0.125899	0.53512	0.13978	0.128562	0.106758	0.128961	0.126831	0.536751	0.503662	0.123202	0.552197	0.112317	0.171971	0.149967	0.113415	0.12014	0.114314	0.476198	0.536418	0.527963	0.114314	0.11721	0.504993	0.125766
287	WABTMP115	NERICA	Irrigated lowland	No	0.132423	0.531525	0.562017	0.0260985	0.537716	0.148469	0.166977	0.126498	0.135686	0.565113	0.0793608	0.0601531	0.140313	0.079261	0.0486019	0.560519	0.0566245	0.537816	0.121571	0.129694	0.15476	0.126964	0.551032	0.151698	0.150699	0.119008	0.134987	0.136585	0.55496	0.523702	0.124634	0.56984	0.0984354	0.0957057	0.163016	0.120739	0.140945	0.0770306	0.495739	0.53765	0.545639	0.0780959	0.0808589	0.525899	0.142344
288	WAB0019705	NERICA	Rainfed lowland	No	0.136585	0.533455	0.562683	0.0399135	0.540246	0.153329	0.1753	0.128828	0.140047	0.567876	0.081791	0.0672437	0.145273	0.0805925	0.0270306	0.561518	0.039281	0.53785	0.129095	0.133123	0.160786	0.138615	0.554827	0.161252	0.157823	0.129095	0.140313	0.145073	0.556658	0.5248	0.131458	0.572537	0.104194	0.0882157	0.16751	0.129061	0.14464	0.0778961	0.498569	0.531658	0.548069	0.0850866	0.0819241	0.527197	0.147703
289	WAB0019750	NERICA	Rainfed lowland	No	0.256858	0.386318	0.413682	0.191678	0.404128	0.267843	0.25759	0.252397	0.250533	0.429028	0.218342	0.201698	0.244441	0.21761	0.210353	0.408555	0.20243	0.406125	0.248702	0.252963	0.258389	0.251099	0.416045	0.271904	0.263116	0.249168	0.258688	0.260919	0.413615	0.390879	0.245939	0.427297	0.230726	0.235952	0.263915	0.254827	0.260652	0.215879	0.371372	0.419707	0.406059	0.215779	0.21498	0.392843	0.261485
290	WABTMP132	Indica	Irrigated lowland	No	0.169041	0.468276	0.496138	0.160919	0.474534	0.169907	0.183788	0.161851	0.158356	0.500233	0.15972	0.151698	0.174401	0.160919	0.171704	0.495107	0.165912	0.478695	0.155526	0.156591	0.177297	0.155659	0.491811	0.178362	0.174567	0.157357	0.164947	0.162383	0.488682	0.458455	0.161085	0.501398	0.149134	0.202996	0.185186	0.162051	0.167643	0.159521	0.439614	0.493542	0.479993	0.154394	0.157956	0.461984	0.168142
291	WAB0019627	NERICA	Upland	Redundant	0.535852	0.0637483	0.0562583	0.546971	0.105859	0.525965	0.487383	0.528296	0.520939	0.0989348	0.539614	0.533422	0.504061	0.53532	0.552963	0.047004	0.541545	0.0971704	0.532923	0.524867	0.512716	0.526964	0.0879827	0.535553	0.520905	0.539347	0.533622	0.533855	0.0675766	0.0921438	0.520506	0.0776964	0.529461	0.549201	0.505526	0.541611	0.5249	0.538016	0.130193	0.110286	0.0645473	0.535519	0.533389	0.101398	0.527497
292	WAB0019726	NERICA	Rainfed lowland	No	0.132057	0.518209	0.547636	0.117177	0.524234	0.141944	0.158089	0.11012	0.118642	0.549867	0.110453	0.109421	0.131891	0.111718	0.126598	0.545739	0.123103	0.527031	0.115779	0.125	0.149068	0.110253	0.538615	0.137617	0.133822	0.114847	0.12014	0.12976	0.538515	0.506824	0.118575	0.554827	0.104893	0.163216	0.155526	0.119907	0.133822	0.110519	0.482091	0.535486	0.530027	0.106891	0.110453	0.508156	0.13715
293	WAB0000030	Japonica	Upland	No	0.547503	0.0685752	0.0437084	0.558023	0.0985353	0.536052	0.498668	0.536285	0.531891	0.0791278	0.549068	0.544241	0.513582	0.546804	0.560919	0.0429427	0.551465	0.0946072	0.541012	0.533788	0.520373	0.53735	0.088482	0.543142	0.529128	0.547636	0.539214	0.540446	0.0434088	0.0894807	0.53006	0.0516977	0.539547	0.557723	0.515479	0.550466	0.536917	0.549234	0.130959	0.120173	0.0542943	0.545639	0.544241	0.0877497	0.539181
294	WAB0037215	ARICA	Mangrove lowland	No	0.125799	0.513815	0.543442	0.114381	0.520273	0.143009	0.161318	0.115513	0.119707	0.547304	0.110586	0.108256	0.136917	0.113981	0.124667	0.540779	0.123602	0.519674	0.114348	0.127896	0.144774	0.117577	0.53715	0.131491	0.140213	0.119174	0.109654	0.131791	0.537483	0.50496	0.121538	0.553129	0.10972	0.161085	0.155027	0.119108	0.13725	0.110952	0.477031	0.531891	0.525599	0.108256	0.11265	0.508089	0.136485
295	WAB0037078	Indica	Irrigated lowland	No	0.100333	0.522969	0.548702	0.125732	0.523502	0.103529	0.126698	0.118642	0.121205	0.551465	0.121005	0.116079	0.114048	0.120939	0.13755	0.548402	0.133855	0.522903	0.0814913	0.0856525	0.102297	0.114614	0.541112	0.127929	0.120373	0.0672437	0.114913	0.10213	0.542543	0.506724	0.0946738	0.558788	0.105892	0.17034	0.132823	0.0328562	0.100366	0.120473	0.483422	0.538715	0.532324	0.120739	0.123402	0.510386	0.0995007
296	WABTMP69	Indica	Rainfed lowland	No	0.114381	0.513782	0.54504	0.105493	0.518675	0.116178	0.149834	0.111984	0.119607	0.547204	0.0938748	0.0949401	0.138282	0.0896804	0.116378	0.541678	0.109154	0.520173	0.0961718	0.10536	0.116911	0.118142	0.535786	0.132124	0.131924	0.100333	0.112184	0.106391	0.535919	0.503162	0.108489	0.552996	0.0545939	0.150666	0.13502	0.103296	0.106957	0.0892144	0.477663	0.536285	0.527663	0.0886818	0.0915446	0.506391	0.10982
297	WAB0004845	Indica	Rainfed lowland	No	0.114547	0.511884	0.540446	0.106059	0.516445	0.122304	0.150965	0.0976698	0.118142	0.543109	0.0985353	0.0980027	0.129128	0.0977363	0.11751	0.538648	0.109787	0.515579	0.108322	0.103296	0.142676	0.117477	0.532224	0.135719	0.125399	0.0953063	0.115546	0.0991678	0.533389	0.4999	0.0976698	0.548768	0.0927097	0.145406	0.131458	0.0941744	0.11508	0.0962716	0.478096	0.529893	0.523469	0.0989015	0.0981691	0.500366	0.118442
298	WAB0019703	NERICA	Rainfed lowland	No	0.141312	0.521804	0.550666	0.0423435	0.52966	0.155859	0.170772	0.13532	0.141012	0.553862	0.0898136	0.0712384	0.146305	0.0883156	0.0551598	0.5498	0.0538948	0.526132	0.13026	0.137084	0.161451	0.136451	0.543708	0.159587	0.15972	0.127597	0.144441	0.144907	0.543875	0.513349	0.131957	0.559288	0.109487	0.0888815	0.171671	0.128628	0.147437	0.0874168	0.491678	0.526764	0.535619	0.085253	0.0889481	0.516445	0.151065
299	WABTMP67	Indica	Rainfed lowland	No	0.283489	0.389447	0.412916	0.260553	0.404261	0.276498	0.276631	0.265746	0.268575	0.420173	0.261118	0.258489	0.270406	0.25759	0.266345	0.40972	0.262683	0.409953	0.267876	0.269674	0.268176	0.275133	0.416378	0.281724	0.274367	0.269108	0.274001	0.276498	0.412583	0.380692	0.260985	0.4253	0.235553	0.287483	0.280127	0.268076	0.273502	0.257823	0.371105	0.373302	0.397936	0.259321	0.25972	0.393842	0.275766
300	WAB0000026	Japonica	Upland	No	0.513715	0.075233	0.0826898	0.523336	0.114248	0.504128	0.466878	0.503995	0.5003	0.0956724	0.515479	0.509421	0.482057	0.511119	0.529494	0.0788948	0.51771	0.122304	0.508355	0.501598	0.491744	0.506491	0.114414	0.511751	0.497037	0.515246	0.510253	0.509454	0.098735	0.0963715	0.495539	0.108123	0.504161	0.526565	0.479194	0.515646	0.4998	0.513748	0.124301	0.112816	0.0789281	0.512184	0.510586	0.108589	0.501598
301	WAB0018262	Japonica	Upland	No	0.525399	0.0825233	0.0849867	0.533788	0.092976	0.51498	0.475067	0.512916	0.506525	0.124634	0.526365	0.520872	0.492377	0.522636	0.53775	0.0835553	0.528562	0.126764	0.519474	0.511784	0.499268	0.51468	0.101864	0.522037	0.506358	0.524401	0.518475	0.518908	0.0879494	0.0973036	0.507623	0.0908455	0.517477	0.537949	0.493575	0.525799	0.512683	0.524867	0.125566	0.143875	0.0872503	0.521738	0.520739	0.103129	0.514581
302	WAB0019719	NERICA	Rainfed lowland	No	0.148036	0.531658	0.558122	0.0991012	0.539181	0.174234	0.17743	0.153129	0.154361	0.563316	0.124068	0.121072	0.165879	0.122104	0.104261	0.558089	0.103029	0.538282	0.151032	0.154927	0.173668	0.148202	0.550899	0.169075	0.16508	0.147304	0.154794	0.161019	0.552497	0.5247	0.151897	0.568076	0.13765	0.135286	0.182656	0.1502	0.151897	0.121172	0.496272	0.532057	0.543109	0.120539	0.1252	0.522137	0.157324
303	WAB0018053	NERICA	Upland	No	0.550999	0.161318	0.141178	0.542344	0.192676	0.541844	0.506025	0.536351	0.532457	0.153728	0.552996	0.548169	0.519208	0.550533	0.543109	0.13968	0.543642	0.183256	0.543642	0.539015	0.529527	0.538848	0.180559	0.546138	0.531758	0.550033	0.54281	0.546538	0.161085	0.165047	0.529261	0.149834	0.542543	0.549867	0.525965	0.550466	0.541911	0.552597	0.205826	0.0716378	0.142077	0.5503	0.549634	0.190579	0.54464
304	WABTMP113	NERICA	Upland	No	0.546471	0.0437417	0.0309254	0.557523	0.101132	0.536119	0.500533	0.538382	0.533123	0.0785286	0.549767	0.544441	0.513748	0.546272	0.561019	0.0157457	0.551065	0.0804927	0.542943	0.53472	0.52237	0.538882	0.0879827	0.54524	0.528728	0.550566	0.541045	0.543342	0.0573569	0.0843875	0.530393	0.0571238	0.539347	0.55779	0.515246	0.551764	0.535253	0.548768	0.128329	0.107956	0.0584221	0.545606	0.544008	0.0937417	0.53755
305	WAB0019738	NERICA	Rainfed lowland	No	0.102364	0.527064	0.552896	0.11964	0.526631	0.10486	0.129261	0.117443	0.119474	0.554827	0.116478	0.109021	0.107889	0.117144	0.131625	0.552463	0.129095	0.52723	0.0760985	0.0871505	0.101398	0.113848	0.543908	0.126265	0.11751	0.0623835	0.115879	0.0960386	0.546172	0.510985	0.0870173	0.56245	0.100699	0.163282	0.132923	0.0195073	0.0991345	0.115879	0.486884	0.542044	0.536651	0.116212	0.117876	0.512916	0.0990679
306	WAB0007150	Indica	Rainfed lowland	No	0.165446	0.491312	0.518043	0.198402	0.495107	0.165879	0.173935	0.188382	0.18279	0.521005	0.17763	0.186618	0.179394	0.179261	0.209854	0.514414	0.199301	0.498435	0.170306	0.158356	0.18512	0.182756	0.511019	0.181125	0.15759	0.17024	0.18998	0.173935	0.513449	0.481358	0.176698	0.526099	0.183589	0.236784	0.154328	0.16022	0.156491	0.179827	0.459854	0.516245	0.50223	0.181957	0.181724	0.481059	0.158023
307	WABTMP111	Indica	Rainfed lowland	No	0.149401	0.51741	0.547071	0.152663	0.523269	0.146471	0.172803	0.134454	0.135619	0.550766	0.136518	0.143442	0.158855	0.13775	0.163382	0.543376	0.156158	0.522137	0.132157	0.146172	0.148868	0.132623	0.541278	0.13998	0.142976	0.13482	0.129527	0.13775	0.542177	0.507923	0.136651	0.556192	0.126931	0.191611	0.161052	0.135652	0.145972	0.136185	0.483921	0.536718	0.532257	0.137184	0.137949	0.509587	0.150233
308	WAB0016078	Indica	Irrigated lowland	No	0.129161	0.494108	0.520606	0.135286	0.499101	0.126365	0.155559	0.12014	0.127497	0.523469	0.136951	0.122736	0.143076	0.130792	0.151298	0.518475	0.136684	0.495972	0.129694	0.111119	0.146638	0.100999	0.512417	0.151598	0.141711	0.13269	0.125899	0.122137	0.513116	0.478762	0.130493	0.528063	0.121804	0.181158	0.143542	0.126764	0.116112	0.130892	0.451964	0.514581	0.504694	0.130459	0.133655	0.488316	0.119541
309	WABTMP117	Indica	Rainfed lowland	No	0.139714	0.511019	0.539547	0.145639	0.516877	0.136352	0.175366	0.123735	0.137084	0.543742	0.13229	0.135353	0.143009	0.129993	0.156258	0.536252	0.149268	0.515546	0.121438	0.128662	0.138948	0.126099	0.531658	0.138682	0.13512	0.130493	0.117443	0.130659	0.534288	0.494341	0.125633	0.547903	0.122836	0.185686	0.153462	0.131891	0.143176	0.129794	0.474434	0.528828	0.523336	0.130792	0.130726	0.50243	0.146138
310	WABTMP73	ARICA	Rainfed lowland	No	0.123003	0.524467	0.553495	0.125999	0.52773	0.121438	0.156458	0.118675	0.132091	0.55536	0.115779	0.113449	0.132623	0.11731	0.137017	0.551831	0.130892	0.52783	0.098735	0.105226	0.129461	0.128162	0.543242	0.143176	0.137483	0.0979361	0.126565	0.109254	0.545972	0.509754	0.109887	0.560786	0.112084	0.167277	0.150965	0.0903795	0.1247	0.114414	0.487217	0.543842	0.536884	0.118142	0.116977	0.512683	0.1251
311	WAB0030297	Indica	Irrigated lowland	No	0.1251	0.505826	0.53482	0.114348	0.511851	0.121005	0.151631	0.108988	0.11964	0.537184	0.111585	0.102297	0.12217	0.110985	0.126099	0.533023	0.121771	0.510652	0.103795	0.106824	0.13249	0.111585	0.529061	0.133555	0.136451	0.105559	0.123901	0.123236	0.527763	0.493009	0.113648	0.542876	0.10283	0.159288	0.153995	0.108289	0.126265	0.109854	0.472071	0.521671	0.519441	0.106059	0.111651	0.493975	0.129627
312	WAB0030296	Indica	Irrigated lowland	No	0.133289	0.498635	0.5252	0.131591	0.504893	0.124967	0.149101	0.126431	0.13016	0.529427	0.134121	0.120739	0.133522	0.133555	0.143276	0.524001	0.139381	0.498469	0.111485	0.103196	0.125166	0.124401	0.519674	0.14757	0.137184	0.110353	0.134188	0.128162	0.517044	0.487383	0.112517	0.531991	0.107856	0.176332	0.155626	0.0965379	0.130393	0.132523	0.459021	0.516911	0.507324	0.131158	0.131658	0.485586	0.130459
313	WAB0036901	Indica	Irrigated lowland	No	0.127031	0.505559	0.532956	0.126598	0.509654	0.131591	0.159587	0.104494	0.11771	0.535819	0.12034	0.119108	0.134587	0.120007	0.136984	0.531158	0.134421	0.508422	0.111518	0.115846	0.137017	0.118142	0.526431	0.140945	0.133555	0.117477	0.103129	0.114248	0.531991	0.493076	0.112084	0.542743	0.112383	0.168708	0.143309	0.115479	0.124867	0.120206	0.471371	0.523336	0.518575	0.116811	0.12014	0.495872	0.125866
314	WABTMP87	Indica	Rainfed lowland	No	0.135386	0.508322	0.533256	0.143309	0.505226	0.153762	0.163316	0.158555	0.154128	0.538915	0.157091	0.150799	0.144308	0.153728	0.149301	0.532157	0.150766	0.510519	0.135919	0.137883	0.157091	0.153296	0.525433	0.155226	0.149667	0.111984	0.149434	0.145406	0.527663	0.49777	0.138948	0.54028	0.145639	0.178662	0.154228	0.1252	0.127164	0.154095	0.471704	0.510752	0.519008	0.152996	0.15749	0.49494	0.130559
315	WABTMP127	Japonica	Upland	No	0.551931	0.0735353	0.0392144	0.561152	0.0973036	0.541445	0.501731	0.543009	0.537816	0.0832889	0.554361	0.547969	0.517643	0.5503	0.56488	0.0466045	0.554494	0.102497	0.54747	0.539747	0.525433	0.543009	0.0868842	0.548968	0.53715	0.552397	0.545872	0.546704	0.0436751	0.0884154	0.536518	0.047237	0.545073	0.562217	0.522071	0.55496	0.54018	0.552796	0.132457	0.122503	0.0536618	0.548735	0.548169	0.0922437	0.542443
316	WABTMP77	Japonica	Upland	No	0.541545	0.110719	0.104827	0.552963	0.10223	0.534421	0.495639	0.533256	0.52733	0.136085	0.548136	0.541012	0.512217	0.544407	0.558722	0.101897	0.548202	0.14221	0.539747	0.531957	0.520373	0.534421	0.0512983	0.539281	0.523702	0.543309	0.538748	0.539015	0.10466	0.117044	0.5253	0.101265	0.535886	0.557557	0.510253	0.546405	0.532623	0.546738	0.1498	0.158222	0.106758	0.543475	0.542577	0.12257	0.534654
317	WAB0031829	Indica	Irrigated lowland	No	0.103096	0.516711	0.544807	0.130526	0.521205	0.106158	0.13239	0.116445	0.114714	0.548435	0.126032	0.121571	0.123103	0.126032	0.144341	0.542676	0.138848	0.521305	0.103862	0.08998	0.124334	0.0959055	0.534754	0.114747	0.121638	0.100999	0.114248	0.107623	0.537317	0.503329	0.10982	0.552563	0.114514	0.176099	0.139581	0.0917776	0.109354	0.125133	0.480127	0.536618	0.52783	0.12277	0.126565	0.504827	0.11032
318	WABTMP43	Indica	Irrigated lowland	No	0.126132	0.52227	0.553895	0.08249	0.528262	0.130692	0.16478	0.118642	0.132523	0.557423	0.0448069	0.0856525	0.140979	0.0475033	0.0933422	0.551764	0.0855193	0.528495	0.119707	0.125067	0.152929	0.125433	0.547304	0.143708	0.138549	0.113915	0.12976	0.130626	0.546904	0.51528	0.123901	0.562716	0.0998336	0.13259	0.156092	0.119973	0.131292	0.0435752	0.488482	0.544607	0.537583	0.047004	0.0466711	0.517044	0.132257
319	WAB0019891	Indica	Irrigated lowland	No	0.134654	0.521272	0.548435	0.146871	0.519075	0.138083	0.159654	0.13998	0.128728	0.550999	0.13735	0.138582	0.144407	0.137284	0.161718	0.545439	0.155293	0.525699	0.13715	0.12773	0.158688	0.121305	0.538882	0.0393142	0.134254	0.123269	0.125999	0.136818	0.538615	0.507523	0.127696	0.553828	0.129694	0.189647	0.152064	0.118142	0.136085	0.13715	0.483389	0.540446	0.531691	0.133688	0.138915	0.509687	0.14028
320	WAB0003684	Indica	Irrigated lowland	No	0.128395	0.505559	0.532723	0.126831	0.511951	0.13785	0.157956	0.118742	0.133056	0.534454	0.121138	0.119507	0.143642	0.121305	0.139148	0.531957	0.130559	0.507357	0.124134	0.11721	0.150333	0.122403	0.525233	0.14221	0.135985	0.125699	0.125499	0.132057	0.527097	0.49727	0.123236	0.541045	0.120806	0.168442	0.143908	0.126198	0.137983	0.120007	0.468675	0.52723	0.516644	0.119474	0.121205	0.498269	0.14231
321	WAB0037213	ARICA	Irrigated lowland	No	0.128495	0.512417	0.536651	0.1499	0.51508	0.143708	0.161085	0.0891811	0.131824	0.537117	0.13492	0.139714	0.154261	0.136718	0.163682	0.536318	0.153229	0.512949	0.138549	0.124134	0.159088	0.144075	0.52966	0.151198	0.144108	0.125499	0.140413	0.140846	0.532423	0.502031	0.139913	0.546937	0.12743	0.193442	0.1502	0.133555	0.135852	0.135419	0.477597	0.530493	0.521505	0.138981	0.134953	0.496804	0.135586
322	WAB0006875	Japonica	Upland	No	0.551065	0.0649467	0.0290613	0.561851	0.1	0.539847	0.501498	0.541312	0.53755	0.0737683	0.554161	0.549001	0.519274	0.550666	0.566278	0.0376831	0.555959	0.0900466	0.548169	0.538282	0.526298	0.54281	0.083522	0.5501	0.534254	0.554128	0.547736	0.548402	0.0550599	0.0723369	0.535719	0.0524967	0.546105	0.561917	0.520539	0.555759	0.53998	0.553429	0.125366	0.108156	0.0588549	0.550666	0.548369	0.0922104	0.542177
323	WAB0006907	Japonica	Upland	No	0.545073	0.0492344	0.0277963	0.556891	0.0994008	0.536252	0.499334	0.537816	0.533589	0.0781292	0.548868	0.544041	0.514248	0.54524	0.56032	0.0228029	0.550266	0.0832557	0.541445	0.534421	0.521605	0.538782	0.0889814	0.545839	0.529427	0.550067	0.541345	0.543043	0.0550266	0.0833222	0.531292	0.0566245	0.539914	0.55749	0.516012	0.551398	0.534787	0.547137	0.1251	0.106391	0.0566578	0.544874	0.542843	0.0918775	0.537184
324	WAB0000025	Japonica	Upland	No	0.480093	0.13482	0.133089	0.491278	0.159387	0.46984	0.436218	0.471405	0.465846	0.150466	0.480459	0.4747	0.450133	0.476132	0.498336	0.141977	0.487051	0.175866	0.475965	0.468842	0.460586	0.471605	0.157656	0.477031	0.464314	0.479694	0.47733	0.476798	0.147603	0.138382	0.462051	0.158688	0.468575	0.499401	0.447969	0.48006	0.46478	0.478262	0.13785	0.151132	0.123901	0.476598	0.475666	0.151664	0.465646
325	WABTMP79	Indica	Rainfed lowland	No	0.141811	0.508688	0.535719	0.160619	0.511984	0.142843	0.16032	0.14777	0.141944	0.541212	0.152297	0.147337	0.152264	0.151332	0.171205	0.533256	0.165746	0.514581	0.14008	0.132889	0.159487	0.13522	0.52773	0.132523	0.143642	0.130959	0.122736	0.14018	0.527863	0.499368	0.132257	0.543209	0.136818	0.199534	0.153928	0.124301	0.140513	0.150732	0.478096	0.530526	0.520373	0.150832	0.153695	0.500033	0.143043
326	WABTMP94	Japonica	Upland	No	0.548968	0.091012	0.0643475	0.560886	0.104261	0.540213	0.503562	0.540613	0.53755	0.102597	0.554827	0.548269	0.519008	0.551298	0.566245	0.066245	0.555626	0.11741	0.545939	0.538083	0.526764	0.542577	0.0633156	0.547936	0.533988	0.551232	0.545972	0.547304	0.0784288	0.106225	0.533389	0.0747004	0.543742	0.562517	0.517244	0.553695	0.540413	0.553728	0.145573	0.130126	0.0829561	0.551365	0.549368	0.110053	0.543209
327	WAB0015977	Indica	Irrigated lowland	No	0.136318	0.524501	0.552297	0.148435	0.524867	0.147337	0.170073	0.134754	0.139148	0.555459	0.139048	0.140346	0.154194	0.139547	0.158888	0.5497	0.156358	0.528728	0.133289	0.133688	0.156059	0.135786	0.544541	0.136718	0.143708	0.136551	0.1247	0.133123	0.548469	0.512084	0.13532	0.561585	0.132656	0.18745	0.158921	0.130459	0.141545	0.139248	0.485719	0.543176	0.53745	0.139414	0.140979	0.514481	0.141245
328	WAB0004324	Indica	Irrigated lowland	No	0.144374	0.530126	0.557923	0.147237	0.530792	0.152863	0.170706	0.15273	0.144075	0.559454	0.144507	0.144973	0.155226	0.144474	0.160186	0.55496	0.15496	0.535453	0.149567	0.143276	0.17024	0.136851	0.5497	0.0647137	0.149168	0.13492	0.140679	0.148602	0.548435	0.518109	0.140313	0.564214	0.141378	0.188349	0.168775	0.132423	0.149068	0.144374	0.493442	0.545373	0.540845	0.140945	0.146704	0.51984	0.152696
329	WAB0019713	NERICA	Rainfed lowland	No	0.120739	0.505193	0.533322	0.124734	0.511684	0.123502	0.158023	0.12014	0.121372	0.53735	0.118808	0.119308	0.121338	0.118043	0.135353	0.531724	0.130493	0.509387	0.104328	0.106991	0.124434	0.121571	0.524834	0.130226	0.125399	0.0969707	0.116112	0.116079	0.529061	0.491711	0.0160453	0.544607	0.103595	0.16528	0.142344	0.0913116	0.119041	0.117776	0.468775	0.521072	0.51751	0.116778	0.121838	0.493842	0.122969
330	WAB0019730	NERICA	Rainfed lowland	Redundant	0.11781	0.515779	0.546238	0.0341878	0.523935	0.134055	0.150366	0.110486	0.120506	0.550632	0.060486	0.0370839	0.123535	0.0575233	0.0468043	0.545306	0.0463049	0.522703	0.104727	0.113915	0.138316	0.115613	0.537983	0.138182	0.135786	0.10273	0.118609	0.120839	0.53978	0.508555	0.106358	0.555659	0.076032	0.0868176	0.146039	0.10526	0.124068	0.0541278	0.480992	0.538815	0.530925	0.0551598	0.0595206	0.510353	0.125832
	Count of distance < 0.020						0	0	0	1	0	3	0	0	0	0	0	0	0	1	0	2	0	0	0	0	0	0	0	1	0	0	0	0	0	0	7	0	0	0	0	2	1	0	0	0	0	1	0
	Minimum	0.0123169
	Maximum	0.582856
	Average	0.276991						Frequency	Count
							< 0.020	0.00162107	88
							0.021- 0.050	0.0157134	853
							0.051-0.100	0.0854748	4640
							0.101-0.200	0.488349	26510
							0.201-0.400	0.0435479	2364
							0.401-0.600	0.365294	19830
							>0.600	0	0
							Total	1	54285
							Expected		54285
							Difference		0
[truncated: 286 more columns]

## Sheet: 172 indica
Supplementary Table S4 (b) Identity-by-state (IBS)-based genetic distance between pair of 172 indica genotypes based on 13,205 of 15,020 SNPs that were polymorphic within indica genotypes, each with a minor allele frequency of > 0.01.
S/N	Accession number	Ecology	Redundancy based on maximum length subtree	1	2	3	4	5	6	7	8	9	10	11	12	13	14	15	16	17	18	19	20	21	22	23	24	25	26	27	28	29	30	31	32	33	34	35	36	37	38	39	40	41	42	43	44	45	46
1	WAB0003712	Rainfed lowland	No
2	WABTMP40	Rainfed lowland	No	0.129686
3	WAB0002265	Irrigated lowland	No	0.159674	0.164824
4	WAB0004879	Irrigated lowland	No	0.145248	0.143468	0.18209
5	WABTMP45	Irrigated lowland	No	0.137978	0.144415	0.18209	0.12783
6	WAB0016249	Irrigated lowland	No	0.136653	0.155774	0.176941	0.13688	0.0855358
7	WABTMP124	Rainfed lowland	No	0.151723	0.152745	0.180878	0.158122	0.156986	0.14237
8	WABTMP42	Irrigated lowland	No	0.138092	0.144264	0.183037	0.130443	0.0305566	0.0806134	0.156002
9	WAB0004896	Rainfed lowland	No	0.126354	0.123476	0.158349	0.137334	0.130405	0.125028	0.138849	0.131011
10	WABTMP88	Rainfed lowland	No	0.105604	0.0572889	0.144529	0.122757	0.137334	0.131314	0.134381	0.136388	0.104127
11	WAB0004841	Rainfed lowland	No	0.151912	0.142408	0.171602	0.164218	0.165581	0.159788	0.161984	0.165051	0.0819008	0.12908
12	WABTMP30	Irrigated lowland	No	0.133737	0.139644	0.171374	0.127187	0.138319	0.135971	0.160167	0.136994	0.138319	0.126467	0.160167
13	WAB0006850A	Rainfed lowland	No	0.15248	0.160621	0.18262	0.163764	0.158614	0.159902	0.161151	0.160886	0.157857	0.152745	0.181181	0.138584
14	WAB0004848	Rainfed lowland	No	0.145362	0.155774	0.156153	0.150814	0.152442	0.158501	0.163537	0.154373	0.147444	0.135479	0.166566	0.152253	0.155964
15	WAB0004838	Rainfed lowland	No	0.13192	0.129648	0.156418	0.127527	0.128966	0.12677	0.121053	0.129459	0.102878	0.111284	0.132715	0.136918	0.141424	0.142257
16	WAB0004489	Rainfed lowland	No	0.139417	0.146308	0.189171	0.129951	0.139947	0.14025	0.160621	0.141348	0.132791	0.132109	0.155623	0.120182	0.147899	0.14593	0.135895
17	WAB0004728	Irrigated lowland	No	0.134722	0.13014	0.177395	0.141992	0.145551	0.140439	0.151723	0.147709	0.12446	0.117456	0.155623	0.138811	0.156191	0.151534	0.120295	0.132261
18	WABTMP57	Irrigated lowland	No	0.129496	0.128777	0.168383	0.122984	0.0992048	0.093866	0.152329	0.0940931	0.105036	0.116092	0.132828	0.130632	0.151193	0.147028	0.112685	0.124839	0.138546
19	WAB0026474	Rainfed lowland	No	0.152367	0.159523	0.186937	0.158425	0.17323	0.167474	0.169292	0.16933	0.15301	0.140174	0.176978	0.169784	0.176789	0.154146	0.158122	0.163347	0.152329	0.159902
20	WAB0002367	Rainfed lowland	No	0.117531	0.120447	0.14752	0.134154	0.132412	0.125861	0.122794	0.133661	0.0888678	0.101098	0.118554	0.129459	0.13476	0.13351	0.0731162	0.132374	0.111852	0.115449	0.152707
21	WABTMP130	Irrigated lowland	No	0.117796	0.128966	0.144794	0.146535	0.148656	0.147368	0.162173	0.143506	0.133131	0.107308	0.153351	0.140591	0.157024	0.133472	0.123855	0.147444	0.14025	0.126808	0.13086	0.114994
22	WABTMP41	Irrigated lowland	Redundant	0.136766	0.142181	0.182052	0.127641	0.0272245	0.0776978	0.156191	0.0216585	0.12961	0.135668	0.163499	0.135025	0.159939	0.154525	0.127603	0.139493	0.146535	0.0909504	0.169443	0.131958	0.142408
23	WABTMP50	Irrigated lowland	Redundant	0.141348	0.142711	0.180613	0.128512	0.0379023	0.0817872	0.153313	0.0347974	0.12783	0.138167	0.165771	0.132677	0.155736	0.156418	0.124839	0.138962	0.144036	0.0940553	0.172473	0.132223	0.147293	0.0308217
24	WABTMP52	Irrigated lowland	No	0.141613	0.143431	0.182999	0.127906	0.0325634	0.0848542	0.156797	0.0320333	0.132601	0.137902	0.165733	0.137069	0.160886	0.155509	0.127225	0.141916	0.147861	0.095797	0.172965	0.135025	0.146195	0.0282847	0.0335858
25	WAB0003665	Rainfed lowland	No	0.116925	0.127868	0.147368	0.149602	0.151306	0.147028	0.163877	0.147065	0.135176	0.109807	0.155093	0.1429	0.160659	0.136009	0.126164	0.147709	0.138092	0.129231	0.132791	0.116168	0.0235138	0.145021	0.149943	0.148769
26	WAB0037222	Rainfed lowland	No	0.164332	0.169822	0.176903	0.181939	0.186445	0.170996	0.151382	0.181409	0.155017	0.1532	0.165316	0.176978	0.175767	0.172473	0.119273	0.178531	0.160053	0.163082	0.170276	0.125142	0.133548	0.180727	0.179402	0.184703	0.135555
27	WABTMP122	Rainfed lowland	No	0.158463	0.162666	0.195986	0.141424	0.154752	0.150966	0.172208	0.153957	0.14752	0.151344	0.168232	0.141499	0.154449	0.155282	0.155509	0.100568	0.153957	0.147444	0.173722	0.148921	0.167247	0.154638	0.152404	0.154033	0.170655	0.189057
28	WABTMP76	Rainfed lowland	No	0.1532	0.156607	0.183983	0.15763	0.151306	0.155471	0.168005	0.150057	0.149413	0.148239	0.175653	0.140742	0.0864824	0.1532	0.139758	0.146081	0.151382	0.145816	0.174555	0.135744	0.148466	0.150966	0.1507	0.15017	0.152783	0.178493	0.156229
29	WABTMP64	Rainfed lowland	No	0.125824	0.134987	0.172586	0.118705	0.0998864	0.0956077	0.146535	0.100568	0.115941	0.121053	0.149716	0.126581	0.148997	0.146725	0.119538	0.119235	0.12908	0.0462704	0.156835	0.112685	0.132715	0.0992048	0.101855	0.101628	0.133813	0.172208	0.143203	0.146119
30	WABTMP66	Irrigated lowland	No	0.122567	0.135706	0.170314	0.12359	0.0982961	0.0935252	0.14858	0.093298	0.118705	0.120371	0.15017	0.127755	0.149034	0.147444	0.121772	0.12003	0.133699	0.0467626	0.15407	0.116206	0.12802	0.0911019	0.0928815	0.0961	0.129534	0.167474	0.144074	0.146763	0.0321091
31	WABTMP68	Irrigated lowland	No	0.131882	0.129269	0.166793	0.129989	0.112268	0.111019	0.157024	0.10568	0.115865	0.118061	0.134002	0.135668	0.150776	0.147861	0.118023	0.138319	0.130443	0.068724	0.155964	0.113896	0.123476	0.103181	0.107346	0.110337	0.1273	0.163612	0.151685	0.144377	0.0838319	0.0799318
32	WAB0012386	Rainfed lowland	No	0.191291	0.192541	0.210905	0.193222	0.195911	0.197387	0.181901	0.196782	0.182355	0.186369	0.199053	0.190269	0.182582	0.183643	0.181371	0.180878	0.128701	0.188868	0.193412	0.187694	0.192579	0.197047	0.193563	0.196782	0.195911	0.188792	0.181977	0.181598	0.189019	0.189019	0.177736
33	WABTMP112	Irrigated lowland	No	0.611662	0.599508	0.557592	0.601249	0.614881	0.609618	0.578569	0.611094	0.605566	0.597955	0.581522	0.602953	0.611359	0.594737	0.615146	0.607611	0.607156	0.603824	0.576751	0.616888	0.598031	0.613858	0.611284	0.608179	0.600417	0.5688	0.596857	0.613442	0.615903	0.606323	0.602461	0.560394
34	WABTMP84	Irrigated lowland	No	0.146232	0.14858	0.185346	0.0431276	0.135744	0.140856	0.161227	0.137448	0.140364	0.129837	0.169936	0.129572	0.16437	0.157137	0.127565	0.136577	0.145665	0.12802	0.163574	0.132942	0.145362	0.133851	0.134949	0.135479	0.146535	0.17039	0.153086	0.156607	0.122681	0.127868	0.134229	0.198561	0.605831
35	WAB0036890A	Irrigated lowland	No	0.140288	0.140061	0.174252	0.124991	0.132412	0.118667	0.13953	0.132336	0.119349	0.12412	0.143733	0.127906	0.158766	0.155926	0.129345	0.136161	0.141348	0.118857	0.174479	0.125975	0.146535	0.130973	0.127073	0.132336	0.147444	0.182469	0.153389	0.158728	0.120901	0.119424	0.130935	0.194396	0.596971	0.134305
36	WAB0006775	Irrigated lowland	No	0.124347	0.134419	0.183908	0.117531	0.131465	0.132336	0.156721	0.131125	0.124953	0.110564	0.1468	0.123325	0.163688	0.147709	0.13192	0.10905	0.121166	0.116736	0.151458	0.123741	0.129951	0.130102	0.132223	0.130443	0.132904	0.164748	0.14646	0.155396	0.106551	0.108482	0.121999	0.185006	0.594661	0.123703	0.1273
37	WAB0037071	Irrigated lowland	No	0.135441	0.147899	0.169746	0.137486	0.135328	0.106626	0.156039	0.133169	0.128247	0.124991	0.157137	0.141234	0.157554	0.145059	0.12234	0.146195	0.142408	0.128133	0.169671	0.130367	0.137107	0.132071	0.13173	0.136009	0.142332	0.173116	0.160394	0.153502	0.128966	0.127717	0.13173	0.191102	0.607232	0.142749	0.129118	0.141462
38	WABTMP103	Rainfed lowland	No	0.145172	0.150398	0.183453	0.121621	0.139076	0.137296	0.152783	0.138811	0.127944	0.133661	0.156872	0.135895	0.160621	0.150928	0.133813	0.117758	0.129118	0.129572	0.16471	0.131693	0.144188	0.138054	0.134608	0.138054	0.146498	0.174669	0.134078	0.154638	0.119803	0.125899	0.132412	0.178417	0.595116	0.131844	0.141007	0.0975767	0.150398
39	WAB0006772	Rainfed lowland	No	0.158766	0.152556	0.196024	0.143771	0.154563	0.158198	0.168421	0.154563	0.132753	0.14574	0.154184	0.138357	0.157554	0.151231	0.157592	0.115827	0.142938	0.150246	0.164294	0.152897	0.167702	0.152934	0.15373	0.153162	0.167134	0.187618	0.117153	0.157781	0.141764	0.142181	0.146649	0.172132	0.588186	0.149489	0.150511	0.124801	0.156304	0.127262
40	WABTMP129	Irrigated lowland	No	0.146687	0.1688	0.185536	0.162514	0.142938	0.13351	0.16986	0.140439	0.150133	0.152404	0.174517	0.155926	0.170087	0.174252	0.147141	0.153995	0.158198	0.138546	0.189436	0.140364	0.161568	0.137562	0.135933	0.142295	0.161643	0.184362	0.173571	0.168989	0.133699	0.128663	0.144339	0.208671	0.602083	0.164029	0.141348	0.147255	0.156986	0.15089	0.175199
41	WAB0015865	Rainfed lowland	No	0.118894	0.125218	0.148845	0.139038	0.135441	0.126429	0.111587	0.135668	0.0872397	0.104127	0.111965	0.136804	0.143393	0.135214	0.067588	0.136577	0.125786	0.119311	0.15426	0.0405907	0.118364	0.134381	0.133775	0.137448	0.120485	0.115752	0.152972	0.142976	0.117872	0.118402	0.117721	0.179326	0.609883	0.138167	0.125066	0.124233	0.12855	0.132033	0.152707	0.141386
42	WAB0006831	Irrigated lowland	No	0.142863	0.146422	0.167702	0.162325	0.159523	0.143998	0.168042	0.153086	0.138243	0.129459	0.160772	0.154941	0.176865	0.165203	0.144377	0.152064	0.151117	0.131352	0.172889	0.140704	0.140023	0.152329	0.151231	0.157933	0.144188	0.167929	0.166073	0.173381	0.144301	0.138092	0.146384	0.19788	0.571677	0.165846	0.115411	0.130064	0.159334	0.151041	0.161719	0.141992	0.139871
43	WABTMP119	Irrigated lowland	No	0.107914	0.0923135	0.161492	0.117153	0.115676	0.116812	0.131011	0.115827	0.104279	0.0616433	0.138546	0.125407	0.151079	0.13635	0.117721	0.123325	0.120674	0.105225	0.137902	0.10833	0.121886	0.114048	0.119349	0.116168	0.122832	0.15479	0.148732	0.148504	0.107535	0.110488	0.121961	0.183794	0.603597	0.122529	0.121734	0.104998	0.131844	0.125256	0.137827	0.150928	0.112382	0.135858
44	WAB0016397	Irrigated lowland	Redundant	0.116963	0.118402	0.146535	0.132753	0.132715	0.124158	0.121848	0.133964	0.086861	0.0976524	0.114729	0.131503	0.144832	0.134797	0.069822	0.13192	0.11242	0.115638	0.150435	0.0248391	0.114502	0.132185	0.132298	0.134873	0.113669	0.122378	0.15089	0.141462	0.112798	0.116622	0.114464	0.191935	0.615676	0.131958	0.124612	0.123325	0.128588	0.13173	0.153654	0.141462	0.0375615	0.140629	0.106058
45	WABTMP44	Rainfed lowland	No	0.195418	0.198902	0.229989	0.186785	0.0948126	0.147899	0.210148	0.0944339	0.188413	0.195911	0.220523	0.194964	0.214237	0.207876	0.186104	0.200795	0.203976	0.156986	0.22677	0.191064	0.200303	0.0936388	0.0962893	0.0960242	0.205263	0.23563	0.209807	0.203105	0.162401	0.156494	0.169595	0.240326	0.587618	0.195229	0.192768	0.190496	0.190534	0.195305	0.211056	0.194472	0.192541	0.210299	0.177546	0.191215
46	WABTMP61	Rainfed lowland	No	0.137145	0.148315	0.176562	0.129875	0.0645589	0.056986	0.148126	0.0619841	0.124309	0.13635	0.16028	0.136501	0.157668	0.154979	0.124991	0.139758	0.140969	0.0822416	0.169065	0.124347	0.142181	0.0574782	0.0613404	0.0627035	0.145248	0.172473	0.149981	0.153465	0.0805377	0.0765619	0.0944339	0.191859	0.613101	0.135441	0.11791	0.130292	0.130784	0.130557	0.154487	0.130443	0.127452	0.144869	0.11666	0.123817	0.1273
47	WAB0015720	Irrigated lowland	No	0.124498	0.128209	0.173192	0.0921621	0.106929	0.113139	0.148353	0.10833	0.123059	0.109428	0.15373	0.116925	0.146535	0.140288	0.108482	0.115752	0.115487	0.10053	0.154108	0.111246	0.127982	0.105528	0.109769	0.111019	0.13014	0.164445	0.140174	0.139379	0.0953427	0.0992427	0.114123	0.185346	0.614048	0.0968951	0.120901	0.10125	0.123022	0.120788	0.139947	0.143696	0.116017	0.145362	0.102953	0.10992	0.169368	0.113253
48	WABTMP48	Irrigated lowland	No	0.141689	0.147368	0.182507	0.128891	0.03351	0.0764105	0.153578	0.0315032	0.129004	0.139682	0.165619	0.135365	0.158501	0.156872	0.12571	0.139606	0.145021	0.0925407	0.173495	0.132791	0.146952	0.0278682	0.0237031	0.0330557	0.149981	0.181068	0.151723	0.153881	0.0999243	0.0921242	0.106626	0.195115	0.610678	0.136729	0.127527	0.132866	0.134078	0.134873	0.153654	0.135025	0.134532	0.151344	0.119046	0.132904	0.0989398	0.0562666
49	WABTMP109	Rainfed lowland	No	0.153124	0.155168	0.189587	0.142597	0.156077	0.155585	0.16808	0.158008	0.154525	0.145589	0.168194	0.138167	0.161492	0.1507	0.143128	0.13794	0.143431	0.142749	0.172397	0.144415	0.157024	0.156494	0.153957	0.154979	0.15479	0.182393	0.133283	0.152934	0.137334	0.138962	0.142863	0.185346	0.599432	0.144377	0.156191	0.1351	0.158652	0.136994	0.133359	0.169103	0.146384	0.160621	0.143506	0.146384	0.211321	0.153616
50	WAB0004423	Irrigated lowland	No	0.149527	0.149981	0.175577	0.128512	0.149716	0.134987	0.159371	0.145362	0.138243	0.132791	0.155623	0.116244	0.160432	0.159144	0.129496	0.136539	0.138584	0.131503	0.166263	0.127565	0.141689	0.14309	0.139871	0.148239	0.146838	0.165089	0.151723	0.15638	0.12836	0.126467	0.129572	0.196062	0.586407	0.132828	0.136804	0.127793	0.142295	0.136804	0.151344	0.152632	0.130973	0.153162	0.134381	0.126013	0.200606	0.141689
51	WAB0018818	Irrigated lowland	No	0.144718	0.146081	0.178872	0.131503	0.123287	0.106853	0.144415	0.120788	0.124574	0.128928	0.154146	0.129534	0.155547	0.159485	0.125824	0.142711	0.145702	0.116471	0.175615	0.127376	0.148391	0.119197	0.116395	0.120901	0.152253	0.178266	0.154676	0.154298	0.117266	0.115259	0.132677	0.197955	0.599508	0.137183	0.0585384	0.134532	0.12836	0.143241	0.155055	0.140212	0.127679	0.13245	0.123022	0.126694	0.181106	0.107989
52	WABTMP107	Rainfed lowland	No	0.147217	0.156304	0.17819	0.156759	0.159939	0.16081	0.15869	0.160507	0.154979	0.137221	0.172851	0.141499	0.10727	0.14752	0.144074	0.146687	0.158652	0.154563	0.167588	0.138546	0.150625	0.16028	0.161378	0.160545	0.157213	0.170049	0.151534	0.119879	0.152253	0.151458	0.149716	0.182128	0.593298	0.161265	0.158841	0.155509	0.152367	0.15479	0.156948	0.17164	0.140439	0.166301	0.142143	0.142295	0.210299	0.159636
53	WAB0021100	Rainfed lowland	No	0.130784	0.129875	0.167512	0.128777	0.134987	0.131995	0.136123	0.136426	0.0943203	0.109731	0.12802	0.132866	0.150057	0.142976	0.102272	0.132185	0.124725	0.124158	0.161227	0.0798561	0.132791	0.135176	0.134419	0.138016	0.134987	0.157516	0.145551	0.145134	0.122643	0.124233	0.125596	0.191253	0.6078	0.132828	0.123135	0.131465	0.124271	0.132185	0.138849	0.154752	0.0839833	0.155434	0.119159	0.0771677	0.194093	0.132715
54	WABTMP49	Rainfed lowland	No	0.152594	0.158614	0.187883	0.141613	0.0454752	0.0892465	0.161378	0.0407043	0.139455	0.14964	0.171564	0.146649	0.168497	0.162969	0.135668	0.150663	0.155168	0.105074	0.178039	0.141424	0.155093	0.0399849	0.040212	0.0458917	0.159069	0.185271	0.161984	0.162438	0.11295	0.104695	0.115903	0.200379	0.598561	0.148277	0.141272	0.143279	0.142635	0.144718	0.164786	0.145324	0.142522	0.157705	0.130822	0.141992	0.108065	0.0699356
55	WABTMP34	Rainfed lowland	No	0.150852	0.138395	0.157933	0.150549	0.14964	0.147671	0.153313	0.148732	0.139417	0.13563	0.157213	0.144832	0.159523	0.148088	0.14574	0.14237	0.140742	0.127187	0.16437	0.142295	0.144491	0.146422	0.144642	0.147596	0.147558	0.168724	0.167399	0.154828	0.121469	0.121734	0.125596	0.16808	0.589663	0.154638	0.150019	0.129572	0.143998	0.143847	0.154714	0.161454	0.133813	0.156835	0.125293	0.14362	0.204544	0.145627
56	WABTMP71	Rainfed lowland	No	0.12446	0.120144	0.160318	0.134646	0.112874	0.104165	0.142484	0.107081	0.110186	0.112003	0.13953	0.137259	0.152329	0.152101	0.113972	0.136577	0.124309	0.0764483	0.156986	0.10958	0.124498	0.104354	0.106286	0.112533	0.126013	0.152897	0.156494	0.153805	0.0827717	0.0796289	0.0728133	0.180576	0.609655	0.135744	0.126429	0.117493	0.130519	0.131541	0.151041	0.139909	0.111359	0.138243	0.110186	0.110526	0.171109	0.0907611
57	WABTMP105	Rainfed lowland	No	0.129572	0.155812	0.178758	0.132563	0.141916	0.134381	0.152934	0.144869	0.136085	0.139833	0.158311	0.132147	0.152367	0.149224	0.13086	0.114767	0.146725	0.122264	0.162704	0.13245	0.145589	0.14203	0.14078	0.14237	0.142446	0.17713	0.136956	0.148353	0.121924	0.129118	0.137902	0.186104	0.616244	0.133624	0.135365	0.139682	0.147558	0.133775	0.14593	0.16312	0.133169	0.163385	0.130746	0.13139	0.202613	0.135252
58	WAB0021074	Rainfed lowland	No	0.138962	0.143014	0.19398	0.11613	0.138432	0.140969	0.165316	0.135971	0.13972	0.124991	0.16827	0.119235	0.151193	0.148201	0.14256	0.112382	0.140818	0.132715	0.159636	0.139379	0.14593	0.134646	0.137637	0.137599	0.14983	0.176486	0.109504	0.149792	0.123325	0.122302	0.136918	0.185346	0.604127	0.125218	0.137751	0.111321	0.137599	0.120106	0.121318	0.164067	0.145324	0.154828	0.120712	0.139947	0.19451	0.141764
59	WABTMP120	Rainfed lowland	No	0.287278	0.270201	0.290231	0.282696	0.272586	0.287505	0.285801	0.275805	0.275085	0.28262	0.280689	0.283075	0.28156	0.278266	0.280651	0.277963	0.280159	0.273874	0.290913	0.286066	0.288338	0.276145	0.27429	0.278228	0.291556	0.291859	0.277243	0.277054	0.281106	0.27766	0.273949	0.278985	0.538432	0.288527	0.287126	0.290988	0.272738	0.280841	0.272738	0.291026	0.280273	0.284627	0.281674	0.286369	0.29875	0.281522
60	WABTMP83	Rainfed lowland	No	0.302802	0.284211	0.299659	0.286823	0.28281	0.295153	0.291897	0.287959	0.286028	0.295797	0.287618	0.295532	0.288641	0.288906	0.287694	0.288981	0.288981	0.290155	0.29788	0.29485	0.298334	0.287126	0.284892	0.288262	0.301325	0.302461	0.282469	0.286104	0.294434	0.292314	0.288641	0.282772	0.537259	0.294434	0.297198	0.301022	0.284476	0.286369	0.284513	0.301704	0.288527	0.30159	0.293298	0.297728	0.313972	0.291859
61	WABTMP500	Rainfed lowland	No	0.151761	0.151003	0.177736	0.151458	0.170996	0.171564	0.17588	0.16861	0.160772	0.135365	0.174479	0.151117	0.186823	0.162514	0.162628	0.166982	0.150322	0.16471	0.163234	0.153162	0.154752	0.169822	0.171829	0.171526	0.156039	0.182014	0.181257	0.181257	0.159182	0.157175	0.161719	0.19061	0.55585	0.159826	0.156342	0.142143	0.17588	0.161605	0.168573	0.179175	0.154979	0.159334	0.140477	0.15248	0.217304	0.172548
62	WAB0004899	Rainfed lowland	No	0.152064	0.14752	0.173949	0.142332	0.156797	0.147899	0.168232	0.155244	0.130178	0.125861	0.129913	0.144264	0.172662	0.151534	0.141651	0.147823	0.153768	0.141272	0.169633	0.137789	0.141992	0.154184	0.151874	0.154979	0.145702	0.173003	0.162855	0.170087	0.137864	0.143393	0.144074	0.199811	0.586785	0.149678	0.141499	0.138016	0.137864	0.145627	0.153616	0.167626	0.140477	0.159296	0.136729	0.137372	0.20992	0.149867
63	WAB0031316	Irrigated lowland	No	0.160356	0.155509	0.19432	0.148088	0.152783	0.153768	0.170958	0.152215	0.138508	0.148769	0.152101	0.138432	0.168535	0.162779	0.151382	0.135403	0.151041	0.142105	0.178569	0.151382	0.158273	0.15195	0.151193	0.155131	0.161378	0.182128	0.151723	0.159939	0.145324	0.144415	0.140742	0.195418	0.587429	0.153162	0.143317	0.134154	0.151155	0.142938	0.132261	0.170504	0.15017	0.166036	0.142825	0.150435	0.205528	0.156532
64	WAB0003892	Rainfed lowland	No	0.123892	0.121204	0.172927	0.113707	0.118819	0.121886	0.14362	0.121848	0.122454	0.0987126	0.152253	0.119084	0.147671	0.148883	0.105225	0.117683	0.120523	0.113593	0.155434	0.114729	0.114388	0.120447	0.11969	0.120409	0.11844	0.16047	0.14593	0.140288	0.110488	0.114388	0.121621	0.189625	0.623476	0.117342	0.11969	0.101439	0.12571	0.126126	0.147331	0.150435	0.119538	0.145021	0.107686	0.114464	0.175653	0.121393
65	WABTMP33	Rainfed lowland	No	0.147141	0.13529	0.154601	0.148429	0.146687	0.144074	0.150019	0.144756	0.134987	0.132904	0.153427	0.141348	0.156759	0.146649	0.142522	0.140023	0.137864	0.124195	0.161227	0.138584	0.138962	0.14415	0.142332	0.144301	0.143506	0.164862	0.164256	0.150549	0.116736	0.11738	0.121128	0.166414	0.592427	0.152329	0.146119	0.12571	0.141651	0.139796	0.152442	0.157857	0.130064	0.153351	0.121356	0.139644	0.200492	0.142219
66	WABTMP97	Rainfed lowland	No	0.131276	0.143393	0.161946	0.138129	0.13404	0.118251	0.142219	0.130632	0.133396	0.119765	0.159296	0.142484	0.152253	0.15301	0.121734	0.145059	0.137069	0.123211	0.167588	0.129421	0.142143	0.129913	0.126543	0.131995	0.145702	0.163612	0.156115	0.14911	0.120182	0.120712	0.129156	0.179705	0.593336	0.141159	0.138622	0.137562	0.119765	0.132185	0.157743	0.14309	0.122416	0.147255	0.132753	0.127906	0.187732	0.127035
67	WABTMP85	Rainfed lowland	No	0.170807	0.184021	0.200492	0.163158	0.108179	0.0877698	0.173306	0.106058	0.152556	0.164975	0.185725	0.161189	0.183983	0.186596	0.149754	0.169708	0.168156	0.133094	0.201855	0.154676	0.171072	0.104506	0.10549	0.109163	0.176335	0.193033	0.181333	0.178001	0.133283	0.128928	0.146535	0.213442	0.612988	0.170428	0.153995	0.162552	0.162779	0.162249	0.186785	0.154638	0.155699	0.170504	0.150814	0.155585	0.152556	0.0886407
68	WAB0006850B	Rainfed lowland	Redundant	0.15301	0.161189	0.182431	0.162098	0.158728	0.160924	0.165013	0.159674	0.158273	0.152556	0.181674	0.138281	0.0223022	0.154676	0.141499	0.147936	0.155244	0.1507	0.174063	0.135441	0.155699	0.159485	0.155206	0.16028	0.160015	0.175312	0.153086	0.0824688	0.149337	0.149943	0.150019	0.182469	0.61276	0.165165	0.159144	0.163915	0.157251	0.159939	0.156456	0.169519	0.144566	0.176032	0.15089	0.145854	0.213328	0.157554
69	WAB0004436	Irrigated lowland	No	0.470239	0.46028	0.443999	0.46312	0.473836	0.475009	0.446763	0.47429	0.46437	0.461416	0.447141	0.462931	0.471261	0.455206	0.470276	0.464483	0.466149	0.466604	0.445854	0.475502	0.458879	0.476486	0.472851	0.471791	0.460507	0.437789	0.457895	0.468042	0.47713	0.467739	0.463953	0.430935	0.274517	0.465733	0.460053	0.455926	0.465316	0.455699	0.451382	0.459106	0.468535	0.443203	0.46418	0.474896	0.466755	0.478266
70	WAB0004963	Rainfed lowland	No	0.190647	0.207649	0.194245	0.19822	0.203143	0.204392	0.201098	0.20231	0.174025	0.187467	0.162704	0.196971	0.209125	0.193487	0.186747	0.19042	0.203938	0.200909	0.205263	0.168118	0.198296	0.202575	0.203484	0.202953	0.199924	0.216471	0.201022	0.213555	0.19557	0.192579	0.192995	0.236842	0.542332	0.204922	0.194737	0.196024	0.195456	0.199508	0.186634	0.20337	0.167172	0.210905	0.193109	0.165468	0.250852	0.202651
71	WAB0030291	Irrigated lowland	No	0.126392	0.140477	0.156986	0.135933	0.134229	0.116471	0.154184	0.13173	0.124082	0.118705	0.153086	0.139568	0.152101	0.152632	0.118894	0.14574	0.13972	0.124991	0.163726	0.122832	0.129724	0.130557	0.129307	0.134684	0.136463	0.167361	0.16418	0.144339	0.129837	0.126732	0.120788	0.187315	0.601136	0.141878	0.12908	0.14184	0.0808406	0.130557	0.156532	0.146763	0.125028	0.151041	0.127793	0.120257	0.186217	0.12412
72	WAB0005164	Rainfed lowland	No	0.160053	0.161908	0.187126	0.167172	0.163499	0.167134	0.173836	0.162779	0.162741	0.159031	0.181068	0.157516	0.134305	0.15585	0.154411	0.160091	0.165922	0.161492	0.179175	0.150738	0.156418	0.163082	0.166679	0.163158	0.161908	0.184476	0.163802	0.136161	0.161454	0.16081	0.154638	0.191973	0.60159	0.17039	0.168421	0.170466	0.155736	0.174366	0.167929	0.183264	0.152101	0.179402	0.15691	0.154525	0.216017	0.166036
73	WABTMP56	Irrigated lowland	No	0.130557	0.134722	0.152215	0.151231	0.150322	0.141234	0.13351	0.143847	0.124574	0.114048	0.140515	0.14627	0.158576	0.147596	0.101098	0.150095	0.142067	0.124801	0.139644	0.0989398	0.0577054	0.143165	0.143279	0.14593	0.0614161	0.111511	0.163612	0.158311	0.133775	0.129799	0.123476	0.18368	0.593109	0.149792	0.148466	0.134911	0.148732	0.140931	0.165316	0.161265	0.0907232	0.140629	0.123249	0.0969708	0.200909	0.138584
74	WAB0004323	Rainfed lowland	No	0.145854	0.152518	0.176903	0.14078	0.139947	0.142635	0.156153	0.140364	0.146308	0.138546	0.170428	0.137334	0.0783794	0.14964	0.125558	0.136615	0.142597	0.132639	0.175199	0.13086	0.149262	0.139493	0.134684	0.139871	0.152556	0.172851	0.149943	0.116774	0.130632	0.133964	0.140742	0.185952	0.613972	0.143128	0.148504	0.146081	0.131882	0.144377	0.154752	0.159106	0.136804	0.164142	0.132791	0.137296	0.197274	0.14468
75	WAB0015598	Irrigated lowland	No	0.156115	0.164029	0.186104	0.16774	0.163764	0.164104	0.169481	0.165013	0.164218	0.157327	0.186293	0.142484	0.024574	0.158576	0.147217	0.150852	0.158349	0.157062	0.17819	0.140894	0.162211	0.166036	0.161984	0.166793	0.162666	0.178758	0.157062	0.0866338	0.154108	0.155358	0.1571	0.186482	0.613442	0.169443	0.163234	0.17039	0.163309	0.165581	0.160772	0.173116	0.150928	0.179743	0.156721	0.150246	0.220257	0.163347
76	WAB0013445	Rainfed lowland	No	0.175994	0.17198	0.183415	0.173154	0.17554	0.175691	0.178644	0.172965	0.16914	0.170163	0.185763	0.159069	0.121545	0.166339	0.156494	0.168421	0.172813	0.166376	0.184816	0.159106	0.169633	0.172889	0.169671	0.175199	0.171412	0.179023	0.168989	0.117758	0.166187	0.165278	0.165733	0.190799	0.59273	0.172965	0.173192	0.179894	0.165695	0.174063	0.167058	0.1844	0.159069	0.182469	0.169443	0.161113	0.225293	0.174101
77	WAB0031253	Rainfed lowland	No	0.154449	0.158273	0.178379	0.152253	0.153843	0.160015	0.166301	0.153995	0.1468	0.141954	0.164407	0.152897	0.156039	0.102234	0.129686	0.153275	0.153389	0.147596	0.166604	0.120485	0.12961	0.152669	0.15638	0.156494	0.134987	0.170541	0.16134	0.148769	0.148883	0.150928	0.135441	0.200719	0.607421	0.156153	0.157743	0.150776	0.144339	0.156759	0.159258	0.17482	0.126089	0.166376	0.143431	0.12003	0.207308	0.156948
78	WABTMP104	Rainfed lowland	No	0.159826	0.154449	0.198183	0.103673	0.159712	0.166225	0.176865	0.162666	0.156607	0.151306	0.183226	0.144566	0.164142	0.163082	0.159712	0.146649	0.158841	0.15354	0.175312	0.157478	0.17145	0.159864	0.160886	0.162628	0.170731	0.201628	0.15922	0.157933	0.150587	0.155471	0.161378	0.205907	0.602802	0.112079	0.155093	0.143431	0.162438	0.147255	0.146952	0.181333	0.164862	0.174479	0.14627	0.158349	0.217304	0.16702
79	WABTMP60	Rainfed lowland	No	0.138546	0.144453	0.176562	0.126657	0.0778493	0.0656948	0.153805	0.0733434	0.120182	0.133434	0.156569	0.135176	0.155661	0.152442	0.122226	0.135668	0.142143	0.0663764	0.168913	0.120409	0.141878	0.0716774	0.0753502	0.0779629	0.145134	0.173457	0.146876	0.150511	0.0643317	0.0620598	0.0780765	0.193449	0.615827	0.132071	0.121507	0.130519	0.132563	0.130329	0.153578	0.13139	0.124385	0.145059	0.121015	0.121318	0.139038	0.0386975
80	WAB0004742	Irrigated lowland	No	0.139	0.150398	0.171337	0.122908	0.120182	0.105718	0.146649	0.1195	0.127149	0.126808	0.156153	0.137524	0.160962	0.15017	0.108785	0.140023	0.135933	0.108482	0.162098	0.122605	0.140629	0.117607	0.117569	0.119424	0.145967	0.17039	0.152253	0.159334	0.111776	0.113972	0.118894	0.186445	0.606361	0.129837	0.133927	0.132033	0.13688	0.132791	0.157781	0.148239	0.122908	0.144983	0.119803	0.122757	0.176713	0.103786
81	WAB0030292	Irrigated lowland	Redundant	0.111662	0.117418	0.142863	0.13404	0.134646	0.129686	0.126922	0.134078	0.0899281	0.0957592	0.114086	0.127376	0.142143	0.133131	0.0734192	0.129421	0.1156	0.118251	0.149905	0.0372207	0.111359	0.133283	0.133472	0.136123	0.11276	0.129837	0.151799	0.138167	0.115903	0.116244	0.114843	0.192919	0.6117	0.134078	0.121242	0.123627	0.126657	0.135403	0.153995	0.137221	0.0410072	0.141613	0.108292	0.031011	0.192427	0.128588
82	WAB0034201	Irrigated lowland	No	0.120182	0.134873	0.162173	0.139606	0.138735	0.132526	0.121999	0.137486	0.107686	0.109504	0.13298	0.138773	0.149489	0.141878	0.0902688	0.136994	0.121583	0.125672	0.159106	0.0708065	0.130481	0.137524	0.135365	0.139417	0.136615	0.129648	0.148618	0.150814	0.121204	0.124915	0.124195	0.167815	0.605831	0.14078	0.133964	0.119765	0.126657	0.132601	0.147368	0.148921	0.0601287	0.140288	0.119084	0.069822	0.192616	0.129383
83	WABTMP53	Irrigated lowland	No	0.143582	0.140969	0.179856	0.131503	0.0326013	0.0861038	0.154941	0.0373722	0.129307	0.139985	0.167929	0.134949	0.156607	0.156153	0.126467	0.142522	0.14415	0.100644	0.176145	0.132412	0.153427	0.0320712	0.0307838	0.0330557	0.154638	0.184816	0.156721	0.151117	0.100417	0.0989019	0.11685	0.196365	0.612079	0.138925	0.130935	0.135252	0.133207	0.137259	0.153654	0.140742	0.134419	0.156759	0.119576	0.131958	0.0956835	0.0658841
84	WABTMP86	Rainfed lowland	No	0.154525	0.173268	0.186445	0.180727	0.181901	0.173457	0.162514	0.178985	0.156456	0.156835	0.177584	0.176638	0.177395	0.169557	0.125899	0.170239	0.163385	0.165657	0.173836	0.142484	0.144945	0.177736	0.176713	0.182317	0.146535	0.135062	0.18334	0.176373	0.168875	0.168686	0.167891	0.205263	0.597312	0.18031	0.175502	0.172927	0.170655	0.165051	0.188603	0.18546	0.142219	0.173684	0.162704	0.139379	0.230367	0.174631
85	WAB0004380	Irrigated lowland	No	0.290647	0.291897	0.299659	0.285574	0.282923	0.278001	0.284173	0.282961	0.286672	0.283453	0.291518	0.290647	0.298334	0.286407	0.286142	0.291935	0.29095	0.277471	0.290193	0.29167	0.286255	0.282772	0.277887	0.282279	0.286937	0.285006	0.29485	0.3	0.286293	0.278758	0.28156	0.292919	0.485536	0.285687	0.281181	0.286217	0.284286	0.286331	0.294207	0.276713	0.288641	0.282393	0.279856	0.291632	0.315411	0.280878
86	WAB0004901	Rainfed lowland	No	0.118819	0.123892	0.147293	0.134343	0.135441	0.130254	0.118213	0.135062	0.0897387	0.102007	0.113631	0.132904	0.145172	0.138129	0.0707308	0.131693	0.116395	0.120106	0.154714	0.0396819	0.116547	0.134381	0.133661	0.138054	0.120863	0.12056	0.1507	0.141802	0.119122	0.119197	0.114464	0.18103	0.610829	0.135441	0.125634	0.124877	0.128891	0.131465	0.15301	0.137637	0.0332828	0.13953	0.112874	0.0354411	0.189436	0.127225
87	WABTMP82	Rainfed lowland	No	0.136047	0.13919	0.159636	0.135214	0.13972	0.133018	0.152556	0.140629	0.124839	0.116622	0.148088	0.130897	0.149224	0.145778	0.129269	0.140704	0.142635	0.125558	0.1532	0.123892	0.136463	0.139152	0.139871	0.143393	0.140061	0.166604	0.153578	0.15089	0.128285	0.129004	0.125672	0.190458	0.604506	0.140364	0.126694	0.137183	0.134646	0.153805	0.154184	0.154373	0.126202	0.153919	0.124271	0.124006	0.195835	0.134495
88	WABTMP121	Rainfed lowland	No	0.110981	0.127527	0.16471	0.141007	0.140174	0.135328	0.142332	0.140553	0.117228	0.104657	0.141954	0.129724	0.134722	0.145589	0.113631	0.125824	0.128928	0.130822	0.161189	0.10337	0.125861	0.139417	0.141462	0.140818	0.130822	0.15354	0.147482	0.132374	0.127603	0.126619	0.123135	0.182772	0.610223	0.143696	0.136615	0.118061	0.134419	0.129724	0.144377	0.145172	0.106134	0.14805	0.113669	0.104317	0.195835	0.137675
89	WABTMP62	Rainfed lowland	Redundant	0.123135	0.132639	0.171072	0.115941	0.0992048	0.0973495	0.146876	0.0996214	0.112533	0.1195	0.146611	0.123438	0.145172	0.14309	0.115941	0.116433	0.127565	0.0433169	0.15426	0.110223	0.127868	0.0973873	0.100833	0.100114	0.131503	0.167777	0.140364	0.140439	0.0191215	0.0341537	0.0765998	0.184854	0.61348	0.12109	0.120257	0.104885	0.127035	0.11738	0.13953	0.134532	0.114919	0.141954	0.106551	0.110754	0.160394	0.078758
90	WAB0031998	Irrigated lowland	No	0.373533	0.358841	0.360242	0.357137	0.360545	0.369936	0.359031	0.360697	0.36134	0.369595	0.352442	0.370882	0.374366	0.361113	0.365846	0.367474	0.369216	0.361568	0.362855	0.373836	0.369519	0.362893	0.360697	0.362136	0.372397	0.359826	0.361757	0.370201	0.370087	0.365354	0.362211	0.351041	0.423211	0.36312	0.363839	0.368762	0.362779	0.358538	0.35744	0.378417	0.366339	0.364483	0.367664	0.374404	0.363385	0.364294
91	WABTMP63	Irrigated lowland	Redundant	0.123325	0.133737	0.170087	0.115752	0.0952669	0.0952669	0.144529	0.0961378	0.114086	0.119387	0.147709	0.124195	0.144794	0.143203	0.116698	0.117342	0.127262	0.0465354	0.156494	0.111208	0.130594	0.0943582	0.0969708	0.0971602	0.13298	0.169936	0.139455	0.141916	0.0170769	0.0320712	0.0797804	0.185649	0.613518	0.121204	0.12003	0.104847	0.125066	0.11844	0.140288	0.130935	0.116357	0.141916	0.106626	0.112836	0.15797	0.0765998
92	WAB0023974	Rainfed lowland	No	0.138887	0.153389	0.171677	0.134305	0.124082	0.117569	0.140364	0.127111	0.125786	0.128626	0.150473	0.13635	0.154146	0.145324	0.11064	0.138735	0.133396	0.129269	0.16933	0.114502	0.133434	0.124763	0.123059	0.123741	0.136009	0.160204	0.157137	0.1493	0.12677	0.130026	0.133889	0.191632	0.605452	0.139114	0.121848	0.127035	0.128663	0.132677	0.151799	0.148542	0.117266	0.152783	0.12128	0.114388	0.182431	0.118289
93	WAB0030257	Rainfed lowland	No	0.121507	0.129269	0.160015	0.136918	0.128323	0.129875	0.1351	0.128209	0.126392	0.106551	0.153351	0.130405	0.129686	0.133321	0.100644	0.136047	0.126202	0.128058	0.156607	0.0823173	0.124044	0.127376	0.132261	0.131162	0.124044	0.145248	0.151836	0.132185	0.124498	0.126051	0.134192	0.190761	0.616736	0.140326	0.142181	0.134873	0.135517	0.139833	0.157213	0.151193	0.0942446	0.152139	0.109769	0.0826959	0.186672	0.130367
94	WAB0004741	Irrigated lowland	No	0.144112	0.153389	0.170504	0.128853	0.123817	0.114691	0.154601	0.122378	0.128209	0.132753	0.15744	0.140666	0.160583	0.15142	0.119122	0.143658	0.137221	0.118857	0.163839	0.127376	0.143014	0.12109	0.121545	0.123059	0.148504	0.17641	0.156115	0.159599	0.121886	0.12518	0.122832	0.185914	0.609845	0.135895	0.141272	0.140061	0.139947	0.137259	0.162438	0.149489	0.128777	0.154487	0.12855	0.127982	0.17039	0.108595
95	WABTMP46	Rainfed lowland	Redundant	0.139341	0.144642	0.181446	0.126884	0.0302537	0.0772813	0.155509	0.0292313	0.129799	0.135933	0.165089	0.136198	0.15922	0.153086	0.125672	0.139	0.145589	0.0951912	0.169595	0.132715	0.142597	0.0249148	0.0318061	0.0271109	0.14574	0.179894	0.152442	0.150852	0.101325	0.0943582	0.107838	0.195343	0.611662	0.133094	0.12961	0.128436	0.132071	0.136426	0.152329	0.138962	0.134267	0.152367	0.116244	0.132185	0.0953805	0.0561908
96	WAB0006849	Irrigated lowland	No	0.223779	0.206626	0.223476	0.206929	0.20053	0.217077	0.214767	0.203824	0.207952	0.215184	0.224877	0.208027	0.206475	0.210526	0.212798	0.214654	0.221583	0.203824	0.216092	0.213442	0.217039	0.202764	0.2	0.202764	0.219235	0.224347	0.215032	0.202234	0.204241	0.20515	0.208595	0.234722	0.562855	0.209201	0.207346	0.225899	0.211208	0.21613	0.215638	0.226732	0.214199	0.224574	0.209353	0.216055	0.251231	0.20621
97	WAB0004168	Rainfed lowland	No	0.142635	0.147179	0.167096	0.160583	0.164786	0.162855	0.157251	0.164294	0.152253	0.135479	0.173116	0.150322	0.148542	0.132791	0.148164	0.15142	0.150284	0.153995	0.156683	0.139947	0.140515	0.164938	0.163877	0.16774	0.141007	0.174214	0.162666	0.146876	0.153654	0.153124	0.151874	0.180878	0.596933	0.164559	0.164067	0.162741	0.153427	0.161113	0.157213	0.177698	0.14468	0.172586	0.140742	0.139909	0.217493	0.160659
98	WABTMP90	Irrigated lowland	No	0.134949	0.138849	0.176221	0.134646	0.134078	0.134911	0.135176	0.133472	0.117645	0.120182	0.139152	0.137334	0.146535	0.139417	0.108898	0.129761	0.129913	0.116963	0.159788	0.102272	0.134116	0.133207	0.13173	0.137259	0.137486	0.147974	0.143658	0.1493	0.116698	0.1195	0.129875	0.174252	0.593298	0.140023	0.136312	0.118554	0.139871	0.127868	0.144453	0.14237	0.0956456	0.125596	0.12234	0.10231	0.189625	0.128815
99	WAB0015667	Irrigated lowland	No	0.116925	0.114086	0.159636	0.12128	0.142711	0.135706	0.146914	0.142067	0.125066	0.0939795	0.152972	0.0972359	0.149565	0.142332	0.121999	0.133737	0.122529	0.132715	0.149981	0.112836	0.12003	0.141727	0.142597	0.143809	0.122113	0.157819	0.150095	0.1507	0.123325	0.126959	0.126392	0.190117	0.598864	0.127565	0.128512	0.109353	0.127906	0.130026	0.146081	0.152707	0.114199	0.144945	0.105112	0.113063	0.198788	0.144529
100	WABTMP58	Irrigated lowland	No	0.133131	0.142484	0.171715	0.128058	0.0595229	0.0553957	0.143431	0.0549792	0.121053	0.1312	0.158425	0.131806	0.154298	0.153578	0.119727	0.136501	0.138092	0.0843241	0.169178	0.119803	0.139833	0.0528588	0.05532	0.0587656	0.142484	0.167399	0.150284	0.14983	0.0873154	0.0825824	0.0967815	0.188338	0.613934	0.132109	0.117266	0.125445	0.126959	0.128626	0.152972	0.125331	0.121696	0.140591	0.111284	0.12056	0.121961	0.026543
101	WABTMP131	Irrigated lowland	No	0.141234	0.149224	0.17376	0.144188	0.142976	0.110981	0.159788	0.142484	0.139152	0.13529	0.166679	0.148769	0.165089	0.150019	0.130632	0.151571	0.145475	0.139379	0.175691	0.137902	0.146914	0.141197	0.136994	0.144301	0.146043	0.179818	0.164862	0.161795	0.138205	0.136729	0.142673	0.198334	0.608785	0.148126	0.136842	0.152101	0.0322984	0.160507	0.163309	0.164332	0.137183	0.165089	0.140969	0.135744	0.196782	0.138243
102	WAB0026704	Irrigated lowland	No	0.163234	0.158955	0.202158	0.145627	0.154752	0.157137	0.164142	0.152329	0.141121	0.151534	0.160621	0.146763	0.160886	0.156721	0.152064	0.136804	0.153237	0.144074	0.180083	0.154033	0.16702	0.152291	0.15248	0.153313	0.16986	0.195986	0.135744	0.158917	0.143052	0.142673	0.152518	0.187353	0.598902	0.152329	0.15017	0.14805	0.149867	0.14362	0.112154	0.172245	0.155055	0.175502	0.14646	0.155206	0.208103	0.152707
103	WAB0021103	Rainfed lowland	No	0.125445	0.127982	0.170163	0.124953	0.117948	0.11329	0.138773	0.117758	0.114351	0.108633	0.152518	0.13563	0.153086	0.143431	0.107611	0.13245	0.106664	0.117456	0.154563	0.105528	0.128777	0.116812	0.120333	0.119349	0.132147	0.16028	0.151041	0.146535	0.106551	0.108785	0.123325	0.175956	0.602688	0.12961	0.124953	0.107611	0.119122	0.127452	0.140098	0.147179	0.10674	0.134722	0.108406	0.105377	0.176865	0.116963
104	WABTMP36	Rainfed lowland	No	0.143014	0.146498	0.17978	0.137524	0.143771	0.138016	0.154411	0.14025	0.139796	0.125521	0.165354	0.129269	0.154941	0.152215	0.140742	0.135555	0.129269	0.134305	0.166225	0.140666	0.141462	0.138243	0.137713	0.143052	0.144188	0.171753	0.141651	0.151041	0.134646	0.133018	0.127565	0.181484	0.597122	0.144491	0.141234	0.128285	0.140136	0.134835	0.143923	0.160735	0.141802	0.155017	0.128095	0.143506	0.197122	0.136236
105	WAB0036897	Irrigated lowland	No	0.134532	0.150095	0.171867	0.13688	0.133851	0.105263	0.159788	0.132904	0.129724	0.130254	0.159864	0.142105	0.162022	0.147217	0.130178	0.141954	0.140023	0.128663	0.170617	0.137372	0.141992	0.131465	0.131162	0.135252	0.141234	0.18156	0.161113	0.157705	0.12802	0.126316	0.135479	0.194017	0.611019	0.141764	0.128966	0.141992	0.0287391	0.14983	0.157175	0.158463	0.136539	0.160848	0.132223	0.135138	0.189966	0.129118
106	WABTMP80	Rainfed lowland	No	0.155661	0.156986	0.189246	0.158008	0.173003	0.175577	0.176562	0.170049	0.166944	0.142105	0.179818	0.155282	0.187202	0.166566	0.166376	0.167891	0.152632	0.165354	0.178531	0.157478	0.156797	0.17092	0.172359	0.173154	0.160167	0.186407	0.180803	0.181901	0.159826	0.157819	0.164975	0.189587	0.550587	0.167134	0.156494	0.145021	0.174176	0.162893	0.171942	0.180235	0.16047	0.159182	0.145437	0.158425	0.218402	0.175615
107	WABTMP38	Irrigated lowland	No	0.127035	0.0221507	0.160318	0.137259	0.138735	0.151003	0.148807	0.136918	0.119235	0.0560394	0.138622	0.135933	0.156191	0.150587	0.124195	0.143468	0.129459	0.123438	0.157251	0.117683	0.12234	0.135933	0.13635	0.137334	0.126013	0.1649	0.157403	0.151231	0.130784	0.130405	0.122302	0.186634	0.597274	0.144604	0.135858	0.129269	0.141007	0.144491	0.15089	0.164938	0.119879	0.141537	0.0905718	0.114805	0.190685	0.142522
108	WAB0004805	Rainfed lowland	No	0.466831	0.455093	0.442295	0.459296	0.471072	0.472283	0.444566	0.471564	0.46153	0.457705	0.442711	0.459712	0.466869	0.451306	0.465505	0.460167	0.46312	0.46259	0.443279	0.471072	0.456229	0.473874	0.470769	0.46986	0.456607	0.433775	0.453427	0.464332	0.472775	0.46312	0.459258	0.430102	0.285271	0.461946	0.456532	0.451723	0.462476	0.452442	0.448807	0.453465	0.463461	0.439871	0.459637	0.469595	0.466187	0.475464
109	WABTMP59	Irrigated lowland	No	0.13635	0.14593	0.175805	0.128209	0.0597501	0.060621	0.144756	0.0544112	0.122643	0.132791	0.15922	0.131958	0.154449	0.152859	0.119273	0.136615	0.138054	0.0847785	0.170049	0.121393	0.143468	0.0516471	0.0536539	0.0574404	0.146005	0.169368	0.148315	0.149337	0.0891708	0.0849678	0.0972738	0.190875	0.61401	0.133245	0.120712	0.127149	0.12836	0.128436	0.151193	0.126581	0.124158	0.142067	0.11507	0.123022	0.120447	0.0281711
110	WABTMP55	Irrigated lowland	No	0.132753	0.133169	0.168232	0.120939	0.0959864	0.100795	0.143355	0.0985233	0.119084	0.123287	0.150549	0.128095	0.150852	0.146119	0.118857	0.124574	0.129572	0.0889815	0.162173	0.12412	0.146611	0.0942446	0.0917077	0.0934495	0.145059	0.167361	0.14911	0.148845	0.0747823	0.0744415	0.0964029	0.175577	0.601855	0.125596	0.12393	0.110905	0.132563	0.122946	0.141272	0.135555	0.120863	0.145513	0.106399	0.125369	0.15744	0.0895115
111	WABTMP89	Irrigated lowland	No	0.186369	0.191026	0.210034	0.173608	0.176903	0.179629	0.190647	0.176221	0.170693	0.175312	0.186028	0.177395	0.186596	0.174669	0.169936	0.173154	0.173722	0.168989	0.204695	0.170504	0.175426	0.176145	0.174479	0.176751	0.181371	0.20674	0.178228	0.178834	0.164559	0.167664	0.170314	0.20443	0.593184	0.176865	0.179932	0.171109	0.177016	0.171412	0.176903	0.189436	0.171034	0.193677	0.170201	0.171072	0.204809	0.174555
112	WAB0004835	Rainfed lowland	No	0.116395	0.118705	0.147671	0.133737	0.133472	0.124763	0.123135	0.134873	0.0868232	0.0998485	0.115222	0.129837	0.144983	0.134873	0.0720939	0.132488	0.110678	0.115676	0.152064	0.0225672	0.114275	0.133283	0.133548	0.13582	0.113555	0.123211	0.151268	0.141954	0.111814	0.116433	0.116092	0.190042	0.616092	0.132904	0.124877	0.123097	0.130026	0.132071	0.152859	0.142181	0.0366149	0.13972	0.1078	0.0174176	0.192541	0.124725
113	WABTMP118	Irrigated lowland	No	0.120598	0.128209	0.151079	0.141537	0.138054	0.12836	0.130897	0.139	0.101325	0.108292	0.126392	0.133434	0.151155	0.139228	0.0822416	0.13972	0.104354	0.122113	0.153465	0.0415373	0.119879	0.137334	0.138054	0.140364	0.118289	0.130632	0.153692	0.148997	0.117342	0.122454	0.118705	0.176903	0.612306	0.140856	0.129231	0.128058	0.135555	0.133624	0.154638	0.145816	0.0547899	0.143052	0.116698	0.037145	0.196479	0.128701
114	WAB0031247	Irrigated lowland	No	0.12802	0.133548	0.179932	0.120106	0.13529	0.129231	0.155812	0.133775	0.128777	0.114767	0.153805	0.115941	0.134911	0.14593	0.128588	0.116092	0.123097	0.117531	0.153502	0.119046	0.128853	0.13351	0.134911	0.134722	0.132715	0.16259	0.137713	0.132639	0.11295	0.118213	0.12287	0.177016	0.608217	0.126997	0.129799	0.0888678	0.130216	0.113025	0.132033	0.149905	0.123968	0.143052	0.111852	0.119765	0.193828	0.126316
115	WAB0036918	Irrigated lowland	No	0.52802	0.51738	0.482469	0.517569	0.52003	0.517153	0.495002	0.515979	0.524839	0.514161	0.507611	0.521393	0.530897	0.515259	0.53067	0.525445	0.526089	0.516585	0.498031	0.531428	0.518251	0.517569	0.513215	0.514199	0.518819	0.49432	0.519841	0.53139	0.528474	0.518554	0.519803	0.492389	0.164786	0.523665	0.510753	0.506702	0.523779	0.511624	0.514237	0.51242	0.524839	0.482128	0.515184	0.530935	0.507914	0.521848
116	WAB0023417	Rainfed lowland	Redundant	0.110034	0.115487	0.14078	0.129875	0.132942	0.127035	0.125672	0.133207	0.0887164	0.0929951	0.11295	0.125445	0.141386	0.131806	0.0714881	0.127035	0.113934	0.115865	0.148807	0.034911	0.110451	0.131352	0.131844	0.13404	0.111889	0.127338	0.149905	0.135668	0.113858	0.114616	0.112988	0.191594	0.611397	0.130935	0.119462	0.121431	0.125104	0.133624	0.152367	0.137107	0.0386217	0.139568	0.105377	0.0274517	0.191026	0.126694
117	WABTMP47	Irrigated lowland	No	0.141651	0.142787	0.18156	0.128815	0.0374479	0.0795532	0.152934	0.0341159	0.12802	0.139417	0.166036	0.134684	0.157251	0.15638	0.125483	0.138811	0.146081	0.0929951	0.171905	0.132223	0.14699	0.0292692	0.0173798	0.0329799	0.150549	0.179402	0.153692	0.151458	0.100833	0.0925407	0.106967	0.194548	0.610261	0.136198	0.1273	0.133472	0.132109	0.135328	0.154563	0.13563	0.133434	0.151647	0.119084	0.132601	0.0959485	0.0587656
118	WABTMP100	Irrigated lowland	No	0.146498	0.144869	0.169671	0.153351	0.157137	0.143355	0.15922	0.154979	0.119197	0.120144	0.132526	0.148845	0.174782	0.156115	0.137031	0.142484	0.137107	0.133018	0.166869	0.131541	0.146611	0.154563	0.155471	0.155585	0.15036	0.16596	0.161454	0.166641	0.135214	0.136463	0.134835	0.194282	0.57607	0.157933	0.137789	0.117115	0.148504	0.12783	0.144794	0.149678	0.13173	0.125672	0.121886	0.131768	0.210602	0.148466
119	WABTMP78	Rainfed lowland	No	0.14415	0.143393	0.169633	0.155168	0.158803	0.152669	0.157478	0.157895	0.134116	0.129951	0.150738	0.145172	0.150587	0.149489	0.127982	0.119273	0.142825	0.143885	0.163006	0.119387	0.143468	0.156835	0.159258	0.160545	0.145362	0.164407	0.108936	0.150852	0.14593	0.143771	0.140136	0.186823	0.595608	0.161151	0.143431	0.143923	0.141613	0.151723	0.140174	0.161378	0.116547	0.155396	0.140364	0.117077	0.216168	0.155396
120	WABTMP54	Rainfed lowland	No	0.123362	0.0746308	0.170579	0.129951	0.0870504	0.116963	0.149943	0.0863688	0.118932	0.0934495	0.146081	0.132942	0.152934	0.147633	0.113328	0.137183	0.124877	0.107762	0.159939	0.11011	0.127338	0.0830367	0.0853465	0.0846649	0.13067	0.169443	0.150511	0.144112	0.109163	0.108595	0.105755	0.192427	0.608633	0.136236	0.128474	0.118326	0.133245	0.135555	0.143544	0.149716	0.113215	0.143582	0.107724	0.109542	0.14415	0.105187
121	WABTMP95	Irrigated lowland	No	0.162173	0.157403	0.181711	0.16028	0.172245	0.157554	0.170504	0.167853	0.157554	0.145362	0.170693	0.153351	0.17944	0.165316	0.155964	0.157137	0.153313	0.155964	0.171526	0.153237	0.156304	0.167172	0.164938	0.169973	0.158993	0.174707	0.171488	0.178379	0.157137	0.151268	0.155282	0.19432	0.568383	0.160772	0.157554	0.145967	0.16259	0.160507	0.160015	0.173533	0.153692	0.16028	0.147179	0.156191	0.218743	0.161227
122	WAB0032929	Irrigated lowland	No	0.133207	0.14203	0.165619	0.132677	0.128815	0.124271	0.153465	0.13086	0.129118	0.118516	0.154601	0.142976	0.154638	0.151836	0.127565	0.144453	0.140969	0.118364	0.174328	0.130405	0.140136	0.128966	0.128095	0.127868	0.14593	0.178682	0.161605	0.148315	0.126694	0.126051	0.132639	0.194775	0.601363	0.140174	0.127225	0.134646	0.131844	0.134873	0.160507	0.139985	0.13173	0.145816	0.127035	0.129989	0.183567	0.122416
123	WABTMP37	Rainfed lowland	Redundant	0.128663	0.0157516	0.163839	0.14309	0.142787	0.154525	0.151534	0.1429	0.122567	0.0579705	0.141651	0.139265	0.160318	0.154184	0.128626	0.145967	0.129837	0.127906	0.159069	0.119992	0.128815	0.141462	0.141386	0.142257	0.126619	0.169708	0.162363	0.156229	0.133472	0.133699	0.128323	0.191821	0.601628	0.147633	0.138735	0.133245	0.147065	0.15036	0.152594	0.167399	0.124763	0.14627	0.0927679	0.116736	0.197615	0.147028
124	WAB0015645	Irrigated lowland	No	0.133775	0.14858	0.169633	0.134381	0.132261	0.103256	0.155131	0.131049	0.12802	0.126316	0.158501	0.13953	0.158311	0.147179	0.121356	0.143696	0.141954	0.126619	0.168232	0.12961	0.137069	0.129686	0.128928	0.133548	0.139682	0.174744	0.161303	0.15479	0.126694	0.124953	0.132033	0.192844	0.610034	0.138962	0.127755	0.139568	0.0245362	0.150473	0.158084	0.154903	0.127452	0.160318	0.130973	0.12802	0.188603	0.127868
125	WABTMP39	Rainfed lowland	Redundant	0.127338	0.0203332	0.161303	0.13919	0.141083	0.152897	0.149981	0.139303	0.120523	0.0558879	0.139833	0.135593	0.157705	0.151685	0.126922	0.144188	0.128247	0.125445	0.156872	0.118099	0.12518	0.138432	0.138849	0.138622	0.126732	0.16649	0.159296	0.153048	0.131655	0.132336	0.123741	0.188413	0.59788	0.145589	0.136388	0.129345	0.142711	0.145551	0.150625	0.166111	0.121924	0.143203	0.0898902	0.115714	0.19379	0.143885
126	WABTMP81	Rainfed lowland	No	0.166831	0.17376	0.190988	0.166944	0.174782	0.170996	0.169557	0.173798	0.163461	0.152897	0.175502	0.167474	0.179326	0.171109	0.158273	0.159144	0.159409	0.164521	0.177281	0.156532	0.174744	0.172965	0.171147	0.176145	0.178076	0.172056	0.173116	0.178266	0.162438	0.166111	0.16028	0.183264	0.557857	0.171072	0.164445	0.157137	0.168232	0.162779	0.168383	0.174139	0.156002	0.163877	0.153957	0.156721	0.221583	0.173646
127	WABTMP123	Rainfed lowland	No	0.112647	0.135555	0.16437	0.129269	0.124991	0.125521	0.140894	0.127225	0.112041	0.111359	0.138395	0.127641	0.137637	0.140856	0.106323	0.120295	0.126051	0.11242	0.159371	0.102499	0.117796	0.124498	0.127527	0.12802	0.121128	0.152026	0.156418	0.130367	0.113896	0.113707	0.119311	0.185006	0.612988	0.132223	0.124195	0.113631	0.133245	0.121053	0.151609	0.139947	0.102083	0.14203	0.110223	0.101515	0.184627	0.120977
128	WABTMP72	Rainfed lowland	No	0.126278	0.122984	0.153768	0.131693	0.100341	0.0945854	0.141159	0.0950398	0.111321	0.115865	0.140553	0.133586	0.155168	0.147785	0.106891	0.133245	0.123817	0.0812571	0.160962	0.110375	0.124082	0.0930708	0.0944339	0.0976145	0.125975	0.154676	0.154866	0.152026	0.089398	0.086861	0.0801212	0.179288	0.611549	0.133207	0.123135	0.116622	0.125407	0.125218	0.150663	0.135328	0.110299	0.13794	0.112192	0.111132	0.160583	0.0778493
129	WAB0021101	Rainfed lowland	No	0.150057	0.160091	0.181106	0.150549	0.156304	0.147217	0.172586	0.154184	0.153843	0.140666	0.176486	0.126581	0.170541	0.148656	0.159561	0.157403	0.157781	0.151458	0.154714	0.1507	0.135668	0.154298	0.153086	0.159485	0.138508	0.162173	0.16596	0.168724	0.149716	0.150284	0.149034	0.194813	0.587429	0.149034	0.152707	0.152026	0.152556	0.167626	0.165922	0.176221	0.15407	0.16543	0.142825	0.151723	0.209958	0.149489
130	WAB0030284	Rainfed lowland	No	0.605869	0.591935	0.551761	0.591973	0.605225	0.600757	0.56437	0.601249	0.599886	0.591026	0.57535	0.594585	0.599243	0.586975	0.603673	0.595835	0.597312	0.594548	0.567626	0.605642	0.589133	0.603938	0.599659	0.598448	0.591746	0.558122	0.588944	0.601249	0.606513	0.596251	0.59504	0.55195	0.0746687	0.597728	0.582393	0.579667	0.599318	0.582393	0.582355	0.589095	0.597804	0.560583	0.593563	0.605907	0.577774	0.605793
131	WABTMP108	Irrigated lowland	No	0.158917	0.171791	0.183794	0.157819	0.144301	0.13953	0.167172	0.147065	0.156835	0.157781	0.181219	0.15869	0.175464	0.164786	0.147065	0.157327	0.148164	0.142181	0.189057	0.154866	0.166111	0.144566	0.141878	0.146005	0.166073	0.187921	0.176941	0.169368	0.130935	0.135365	0.145702	0.183567	0.607232	0.159902	0.158236	0.156153	0.15248	0.163196	0.171715	0.161492	0.149716	0.177622	0.147899	0.156494	0.200227	0.140704
132	WAB0004863	Rainfed lowland	No	0.147785	0.158311	0.186823	0.157516	0.161075	0.166263	0.167361	0.160697	0.15763	0.144945	0.178796	0.129913	0.109731	0.152632	0.147823	0.147141	0.157554	0.155964	0.169671	0.143998	0.156002	0.161871	0.16312	0.163991	0.158993	0.179705	0.15479	0.113253	0.15301	0.153275	0.152139	0.184211	0.609769	0.160659	0.164521	0.163499	0.158652	0.157705	0.1571	0.173268	0.150095	0.180083	0.146157	0.14752	0.217342	0.159864
133	WABTMP110	Rainfed lowland	No	0.159864	0.165316	0.184513	0.163006	0.166641	0.166793	0.16596	0.168686	0.160053	0.15691	0.17535	0.146763	0.151003	0.156342	0.15763	0.145248	0.154373	0.156456	0.173306	0.159182	0.162704	0.16702	0.166944	0.166036	0.166641	0.183226	0.151647	0.150435	0.155812	0.158349	0.154714	0.16649	0.587429	0.169216	0.163991	0.157213	0.159902	0.154941	0.151382	0.17819	0.155964	0.171374	0.157137	0.161037	0.220106	0.163082
134	WABTMP51	Rainfed lowland	No	0.140856	0.145702	0.185309	0.128436	0.0282847	0.0768648	0.158955	0.028777	0.133737	0.13953	0.168875	0.138962	0.162893	0.156948	0.130292	0.143014	0.146763	0.0958728	0.171905	0.135858	0.145702	0.0239682	0.0321469	0.0264294	0.146914	0.183908	0.15638	0.155131	0.102045	0.0943582	0.111208	0.199318	0.611814	0.135706	0.132904	0.13351	0.136274	0.139833	0.154714	0.14078	0.139038	0.156759	0.11791	0.135933	0.0950019	0.05532
135	WABTMP101	Irrigated lowland	No	0.13192	0.1507	0.171185	0.125407	0.0672473	0.0400984	0.139985	0.0633851	0.118857	0.128323	0.155812	0.125521	0.153919	0.152934	0.116622	0.133321	0.134684	0.0899659	0.166414	0.120295	0.139568	0.0608103	0.0609239	0.0656191	0.14078	0.164597	0.150587	0.150814	0.0926164	0.0858387	0.104922	0.18989	0.60886	0.13139	0.117115	0.122908	0.126392	0.127149	0.15354	0.121469	0.121924	0.137524	0.111359	0.119046	0.13014	0.0419538
136	WABTMP32	Rainfed lowland	No	0.147179	0.134684	0.156039	0.147974	0.147899	0.145967	0.151231	0.146876	0.137562	0.132223	0.155396	0.141651	0.157478	0.145816	0.144718	0.139947	0.137978	0.125407	0.160129	0.140401	0.141878	0.14593	0.144264	0.146384	0.145399	0.167588	0.165846	0.152556	0.116925	0.118213	0.123514	0.166604	0.592086	0.152101	0.147103	0.127982	0.14203	0.143355	0.151912	0.159561	0.131049	0.155131	0.12181	0.140818	0.203105	0.144112
137	WABTMP70	Rainfed lowland	No	0.126543	0.126505	0.165203	0.139417	0.117266	0.107421	0.146195	0.111738	0.118402	0.119462	0.14574	0.141916	0.158122	0.155396	0.118213	0.141386	0.12783	0.0867474	0.161037	0.115373	0.128777	0.109012	0.112192	0.117948	0.127527	0.154335	0.158879	0.160848	0.0824688	0.082393	0.0784173	0.183794	0.611549	0.139379	0.131276	0.123665	0.134078	0.135403	0.153616	0.145286	0.116774	0.14521	0.118402	0.11401	0.17713	0.0929572
138	WABTMP96	Rainfed lowland	No	0.105945	0.132223	0.138167	0.154222	0.147936	0.141083	0.145551	0.146838	0.120371	0.113253	0.144756	0.138432	0.151988	0.139606	0.114956	0.150322	0.129231	0.130784	0.146195	0.0962136	0.0728512	0.146535	0.145172	0.149981	0.0769405	0.130973	0.167285	0.150814	0.133775	0.134873	0.125634	0.18883	0.602007	0.153313	0.137183	0.139568	0.13476	0.145967	0.173268	0.155093	0.10125	0.140212	0.121772	0.0942067	0.202385	0.139871
139	WAB0006774	Rainfed lowland	No	0.126467	0.114086	0.14964	0.141878	0.144301	0.143696	0.15036	0.14237	0.122189	0.105225	0.145134	0.129307	0.143961	0.150625	0.107876	0.136198	0.130367	0.121356	0.168156	0.111284	0.129118	0.141575	0.139341	0.143658	0.130216	0.144074	0.160848	0.146384	0.128285	0.132185	0.136085	0.183794	0.606437	0.144604	0.123627	0.12836	0.139796	0.144869	0.162666	0.152972	0.113177	0.127338	0.112495	0.110716	0.199735	0.137183
140	WABTMP31	Irrigated lowland	No	0.138849	0.160356	0.178266	0.120674	0.12234	0.117796	0.159296	0.123665	0.137675	0.139152	0.16524	0.134646	0.15975	0.156229	0.127452	0.137637	0.142332	0.121545	0.181446	0.134722	0.144756	0.122832	0.117531	0.123173	0.149754	0.17944	0.154222	0.150928	0.114426	0.117493	0.132071	0.193412	0.615146	0.124536	0.124839	0.126316	0.115297	0.131503	0.1571	0.145551	0.136198	0.15354	0.131579	0.135971	0.181674	0.113858
141	WAB0004876	Rainfed lowland	No	0.168762	0.176145	0.19947	0.136123	0.143203	0.140704	0.16808	0.141462	0.141764	0.159371	0.136123	0.144794	0.176827	0.172321	0.145589	0.14699	0.157251	0.144112	0.182544	0.157478	0.166793	0.140098	0.140326	0.141159	0.169633	0.193487	0.162704	0.169178	0.142938	0.145589	0.140931	0.205869	0.598145	0.143582	0.14131	0.143052	0.151685	0.142597	0.145778	0.169254	0.161037	0.176032	0.154184	0.156002	0.200719	0.13972
142	WABTMP65	Rainfed lowland	No	0.121015	0.133813	0.166414	0.11844	0.094131	0.097501	0.146119	0.0944339	0.116206	0.118932	0.145702	0.124763	0.145362	0.14203	0.119652	0.118251	0.131541	0.0510034	0.156002	0.112306	0.128928	0.0933359	0.0965543	0.0962514	0.13192	0.168913	0.142863	0.140515	0.0296479	0.0241575	0.0829989	0.187391	0.609618	0.125672	0.118819	0.105301	0.125824	0.123173	0.140401	0.129307	0.114881	0.141613	0.108671	0.11223	0.156229	0.078758
143	WABTMP98	Irrigated lowland	No	0.141234	0.149224	0.177963	0.138811	0.124536	0.108595	0.159788	0.119311	0.133586	0.133699	0.170844	0.136198	0.15089	0.156948	0.129686	0.142597	0.136426	0.12056	0.167702	0.139038	0.14574	0.118099	0.113101	0.122454	0.145248	0.161454	0.153351	0.153389	0.127262	0.122908	0.124347	0.180121	0.60265	0.142825	0.13919	0.142332	0.138129	0.143431	0.154941	0.142863	0.138622	0.151231	0.128739	0.139493	0.179212	0.107119
144	WAB0030282	Rainfed lowland	No	0.152934	0.148164	0.169254	0.160053	0.162325	0.143014	0.162249	0.159182	0.134192	0.12571	0.154298	0.156153	0.168497	0.16047	0.137448	0.159031	0.149375	0.13847	0.173533	0.129421	0.147558	0.158803	0.159069	0.160848	0.149754	0.1727	0.179326	0.16524	0.15248	0.144604	0.139265	0.196554	0.576108	0.165695	0.132298	0.14699	0.133321	0.15354	0.175615	0.166225	0.129345	0.139341	0.135252	0.126808	0.214086	0.15017
145	WABTMP125	Rainfed lowland	No	0.114086	0.127641	0.165922	0.14184	0.144529	0.141159	0.145475	0.143431	0.119538	0.105452	0.142863	0.127565	0.133964	0.147368	0.118175	0.128928	0.130329	0.132488	0.161681	0.105945	0.12518	0.143279	0.146346	0.144377	0.12908	0.156759	0.148201	0.13173	0.128663	0.127565	0.120901	0.180878	0.60833	0.144339	0.133434	0.119349	0.133169	0.130102	0.147671	0.146838	0.109087	0.148807	0.11666	0.107914	0.200644	0.141272
146	WABTMP126	Rainfed lowland	No	0.128474	0.134911	0.155699	0.140061	0.144112	0.141348	0.147293	0.144453	0.124612	0.113177	0.14184	0.131238	0.132866	0.12855	0.107989	0.137789	0.133131	0.132601	0.15744	0.0848164	0.121507	0.143809	0.147103	0.147179	0.126202	0.151155	0.151041	0.13086	0.131958	0.132866	0.130784	0.188906	0.606096	0.1468	0.141045	0.137183	0.131125	0.14521	0.156948	0.152367	0.0875805	0.152177	0.121318	0.082128	0.198864	0.142143
147	WAB0003660	Irrigated lowland	No	0.154298	0.147936	0.187543	0.142597	0.153578	0.1468	0.153275	0.153275	0.14256	0.136615	0.167399	0.147406	0.162931	0.157024	0.141083	0.133472	0.0755396	0.143658	0.156039	0.139871	0.151193	0.153237	0.153048	0.154979	0.153881	0.164748	0.151231	0.158198	0.134911	0.140023	0.134873	0.0962136	0.591594	0.150246	0.15354	0.119879	0.153465	0.12518	0.140969	0.170466	0.140136	0.159826	0.134835	0.141689	0.207497	0.144301
148	WAB0006898	Rainfed lowland	No	0.148466	0.154373	0.167096	0.154487	0.14415	0.13139	0.151874	0.140401	0.130935	0.137524	0.164142	0.156229	0.166944	0.160318	0.123514	0.153768	0.134229	0.137751	0.171942	0.129004	0.143771	0.139947	0.13794	0.141764	0.145551	0.155623	0.167626	0.16524	0.133396	0.129421	0.133396	0.189852	0.580045	0.156153	0.141462	0.140288	0.145324	0.134987	0.161719	0.139947	0.127225	0.131806	0.140553	0.128966	0.196365	0.132715
149	WAB0017309	Irrigated lowland	No	0.197312	0.17535	0.20621	0.187921	0.178644	0.199583	0.203938	0.180727	0.181636	0.192919	0.198258	0.184476	0.181674	0.182772	0.17891	0.182014	0.19485	0.178379	0.205604	0.178455	0.194888	0.179137	0.178834	0.180803	0.196138	0.208633	0.189284	0.169784	0.178076	0.178531	0.174139	0.217493	0.592427	0.19008	0.196782	0.199886	0.187164	0.190004	0.187012	0.197274	0.182696	0.197198	0.18777	0.180424	0.232071	0.186558
150	WABTMP102	Rainfed lowland	No	0.145967	0.159031	0.179061	0.135252	0.145665	0.144301	0.157137	0.147331	0.141424	0.141878	0.167664	0.145627	0.157403	0.158273	0.130973	0.147217	0.145134	0.149754	0.155699	0.139265	0.15373	0.146384	0.141234	0.148429	0.156986	0.177509	0.156835	0.163991	0.145248	0.146005	0.145059	0.193904	0.592541	0.144074	0.145551	0.147861	0.150095	0.141348	0.156986	0.164407	0.14362	0.169746	0.135479	0.138925	0.20053	0.144529
151	WABTMP35	Irrigated lowland	No	0.153048	0.121318	0.158803	0.148353	0.155547	0.150208	0.159674	0.15426	0.117607	0.124801	0.126959	0.148466	0.166301	0.154487	0.148315	0.147558	0.145513	0.113101	0.165657	0.14203	0.142446	0.152442	0.152972	0.153389	0.145399	0.171526	0.165657	0.160659	0.121772	0.120977	0.112722	0.179743	0.577584	0.153275	0.13582	0.135858	0.143431	0.146346	0.151382	0.165581	0.138773	0.151003	0.122189	0.142219	0.210375	0.143506
152	WAB0036890B	Irrigated lowland	No	0.137789	0.151155	0.17198	0.134381	0.132753	0.110526	0.155774	0.130557	0.130367	0.128474	0.159258	0.143165	0.158955	0.146005	0.121431	0.14646	0.14415	0.127679	0.170466	0.128966	0.136463	0.129875	0.129724	0.133207	0.142976	0.17429	0.15922	0.15426	0.12783	0.126429	0.130367	0.190345	0.606967	0.141083	0.130254	0.142257	0.0240439	0.151193	0.157554	0.157251	0.128171	0.161	0.13457	0.127944	0.186066	0.132071
153	WABTMP132	Irrigated lowland	No	0.191556	0.192806	0.208671	0.183756	0.181257	0.17217	0.197842	0.182658	0.176524	0.177698	0.201098	0.176713	0.202537	0.198031	0.178682	0.187088	0.184286	0.169254	0.210223	0.183983	0.190193	0.180992	0.175009	0.17925	0.190875	0.216357	0.200833	0.198599	0.170807	0.173003	0.179515	0.222567	0.552972	0.182128	0.171374	0.172965	0.186482	0.179402	0.199053	0.18209	0.182847	0.187467	0.175842	0.182734	0.231276	0.171526
154	WAB0037078	Irrigated lowland	No	0.113669	0.117569	0.143998	0.134873	0.137486	0.13192	0.129459	0.137448	0.0925786	0.0972738	0.116055	0.130292	0.145437	0.136653	0.0764483	0.130443	0.116017	0.120333	0.150928	0.0372965	0.113934	0.136842	0.136994	0.140212	0.113063	0.131352	0.154411	0.140477	0.116925	0.117342	0.118478	0.196441	0.612533	0.135668	0.123892	0.126846	0.129383	0.138395	0.155358	0.140023	0.0415373	0.144983	0.110602	0.0281333	0.195532	0.131806
155	WABTMP69	Rainfed lowland	No	0.12961	0.13192	0.170276	0.127262	0.106588	0.107876	0.156986	0.101855	0.109239	0.119652	0.132639	0.134267	0.15017	0.149754	0.114048	0.1273	0.120825	0.0619462	0.153389	0.11738	0.121393	0.10125	0.100492	0.103938	0.124763	0.164483	0.148201	0.141878	0.073192	0.0744415	0.0378266	0.174517	0.604885	0.130784	0.127906	0.111776	0.127793	0.12624	0.142749	0.139152	0.120901	0.143279	0.120106	0.118061	0.164483	0.091897
156	WAB0004845	Rainfed lowland	No	0.129875	0.138962	0.17164	0.111056	0.111965	0.111397	0.146649	0.111094	0.123135	0.11738	0.162022	0.133586	0.154335	0.142408	0.108406	0.1312	0.112685	0.105377	0.149413	0.107081	0.130708	0.109353	0.112192	0.111549	0.134646	0.165392	0.148239	0.144756	0.0966679	0.0992048	0.124763	0.179137	0.602991	0.119992	0.126392	0.109163	0.127338	0.125369	0.148429	0.142825	0.11223	0.138773	0.114994	0.105869	0.170882	0.107611
157	WABTMP67	Rainfed lowland	No	0.310981	0.303294	0.303521	0.291215	0.285839	0.282885	0.296289	0.281863	0.293601	0.29557	0.293714	0.301855	0.309353	0.300871	0.29504	0.300379	0.303332	0.256835	0.307459	0.293828	0.299886	0.282128	0.283605	0.284286	0.302537	0.299432	0.306172	0.306664	0.268724	0.264067	0.236009	0.300151	0.450019	0.295343	0.293298	0.282734	0.302613	0.294926	0.302045	0.295949	0.292654	0.289814	0.293487	0.29504	0.303218	0.275805
158	WAB0007150	Rainfed lowland	No	0.18758	0.188338	0.197577	0.214048	0.201742	0.212003	0.203635	0.203635	0.193449	0.179818	0.21011	0.207649	0.205793	0.178834	0.193449	0.215676	0.197539	0.208557	0.175237	0.182014	0.177622	0.204203	0.206475	0.206399	0.179477	0.204582	0.218023	0.208595	0.213404	0.209618	0.203559	0.2234	0.577016	0.217645	0.211738	0.218023	0.200682	0.218061	0.218099	0.22961	0.185081	0.215184	0.191443	0.182279	0.251912	0.207156
159	WABTMP111	Rainfed lowland	No	0.169481	0.166414	0.196441	0.152859	0.155131	0.163044	0.180424	0.156569	0.150208	0.166111	0.169027	0.150776	0.159144	0.162363	0.153313	0.147065	0.156532	0.144264	0.183037	0.154222	0.165808	0.154714	0.155699	0.156759	0.170769	0.196327	0.15407	0.142976	0.147444	0.147482	0.143809	0.185233	0.611321	0.159296	0.157781	0.162666	0.153465	0.160242	0.156456	0.176562	0.158501	0.181068	0.162514	0.157175	0.207876	0.153465
160	WAB0016078	Irrigated lowland	No	0.146119	0.143203	0.176486	0.136236	0.155282	0.139152	0.162136	0.148315	0.147065	0.125899	0.166149	0.114464	0.172018	0.160583	0.150549	0.142597	0.138432	0.138092	0.162779	0.143771	0.131503	0.148353	0.147709	0.151534	0.135517	0.169822	0.163234	0.168648	0.13582	0.132904	0.135176	0.196971	0.580538	0.141083	0.140401	0.112192	0.144264	0.134343	0.1571	0.163991	0.145816	0.152594	0.119955	0.144529	0.204695	0.150208
161	WABTMP117	Rainfed lowland	No	0.158463	0.154903	0.199356	0.140666	0.150322	0.153843	0.162401	0.147747	0.138016	0.146195	0.157743	0.143355	0.157668	0.153427	0.148391	0.133321	0.148466	0.139606	0.174404	0.149943	0.162628	0.147444	0.148429	0.148542	0.166111	0.192427	0.131617	0.154941	0.138584	0.138849	0.147103	0.183794	0.601174	0.148466	0.148883	0.144339	0.147633	0.139038	0.109277	0.169065	0.151344	0.170731	0.142181	0.151571	0.203711	0.148694
162	WAB0030297	Irrigated lowland	No	0.141727	0.137334	0.172245	0.123779	0.126657	0.11613	0.138584	0.126013	0.117834	0.121242	0.150284	0.126732	0.151723	0.154828	0.119917	0.140553	0.139909	0.116736	0.174896	0.122984	0.143279	0.12465	0.120182	0.126732	0.147217	0.178152	0.149451	0.152859	0.118516	0.12128	0.129193	0.194245	0.597804	0.131806	0.047482	0.128739	0.123476	0.133737	0.149375	0.144112	0.12287	0.118251	0.119803	0.121848	0.186028	0.115562
163	WAB0030296	Irrigated lowland	No	0.150928	0.141727	0.169254	0.143506	0.152177	0.136994	0.151382	0.151571	0.126467	0.117001	0.14184	0.141197	0.16755	0.155547	0.125256	0.152139	0.145399	0.12234	0.176638	0.109504	0.147861	0.150322	0.148618	0.149375	0.14805	0.166831	0.17251	0.159788	0.133624	0.133094	0.138735	0.199849	0.584968	0.146346	0.120447	0.134078	0.15142	0.155661	0.165089	0.162628	0.108936	0.111511	0.125028	0.106702	0.207724	0.138962
164	WAB0036901	Irrigated lowland	No	0.144036	0.149489	0.181409	0.118781	0.136729	0.135365	0.152821	0.136388	0.126732	0.131617	0.155547	0.134305	0.160242	0.151647	0.133586	0.117039	0.129799	0.127717	0.162855	0.131276	0.141802	0.136539	0.132526	0.136501	0.143052	0.17429	0.133169	0.153843	0.11897	0.125104	0.131162	0.183415	0.595418	0.129989	0.139152	0.0947368	0.149602	0.022075	0.126619	0.149602	0.132715	0.149413	0.12412	0.131465	0.193412	0.128891
165	WABTMP87	Rainfed lowland	No	0.153389	0.174555	0.185498	0.180121	0.178379	0.171261	0.163726	0.174593	0.154335	0.156532	0.178228	0.174139	0.176335	0.169822	0.127187	0.169557	0.165089	0.165392	0.175123	0.142181	0.144264	0.174934	0.173533	0.178834	0.148239	0.138016	0.183264	0.175842	0.168118	0.166982	0.166641	0.201704	0.595873	0.179743	0.17641	0.172245	0.168913	0.165089	0.187467	0.1844	0.141916	0.173495	0.161454	0.140591	0.222567	0.171829
166	WAB0031829	Irrigated lowland	No	0.116812	0.12056	0.150473	0.132374	0.143203	0.138167	0.139758	0.143241	0.118023	0.102196	0.141121	0.109012	0.130443	0.138092	0.114843	0.129686	0.122264	0.13014	0.158614	0.104317	0.124158	0.142143	0.139303	0.143809	0.125369	0.152897	0.145248	0.13794	0.125483	0.12855	0.124991	0.183794	0.605415	0.136085	0.130708	0.124423	0.128588	0.125331	0.140591	0.152934	0.107346	0.146081	0.105112	0.104847	0.199432	0.141348
167	WABTMP43	Irrigated lowland	No	0.142938	0.148391	0.18724	0.134797	0.0507384	0.0972359	0.160015	0.0538432	0.135971	0.14203	0.173571	0.142522	0.163309	0.157251	0.129459	0.147255	0.148353	0.113366	0.177319	0.136312	0.149034	0.0492995	0.0530481	0.0528588	0.150246	0.182734	0.162893	0.158122	0.113215	0.112041	0.125483	0.200341	0.617834	0.138849	0.138546	0.139	0.141575	0.144491	0.160848	0.144339	0.139871	0.16524	0.123514	0.135971	0.112192	0.080159
168	WAB0019891	Irrigated lowland	No	0.152745	0.15691	0.181522	0.159182	0.156115	0.157554	0.164029	0.156077	0.155926	0.145172	0.180235	0.13794	0.04468	0.15248	0.140212	0.14309	0.155509	0.147444	0.172851	0.134343	0.154601	0.15585	0.151761	0.157895	0.159485	0.175388	0.150133	0.0917455	0.147103	0.147633	0.147406	0.185081	0.61011	0.162173	0.155055	0.161075	0.155699	0.158008	0.15763	0.166528	0.143771	0.170541	0.1468	0.142749	0.210186	0.155282
169	WAB0003684	Irrigated lowland	No	0.145589	0.156607	0.179553	0.134987	0.137637	0.13582	0.16312	0.137864	0.141083	0.133169	0.170693	0.139152	0.161681	0.154411	0.142938	0.142484	0.150057	0.137296	0.163537	0.143468	0.156721	0.136312	0.135555	0.137713	0.161757	0.180803	0.152821	0.161833	0.129421	0.13298	0.146573	0.192503	0.594131	0.145665	0.14415	0.127527	0.136653	0.13688	0.142257	0.158501	0.141007	0.155585	0.131503	0.145324	0.191291	0.133927
170	WABTMP79	Rainfed lowland	No	0.160848	0.162287	0.182242	0.168005	0.173078	0.167474	0.172927	0.172018	0.15922	0.151003	0.181106	0.15373	0.150663	0.16312	0.148921	0.139341	0.159296	0.155509	0.174934	0.14131	0.159599	0.171261	0.171223	0.174669	0.16259	0.180424	0.129193	0.153768	0.152972	0.154487	0.156835	0.182734	0.597501	0.170693	0.16596	0.164029	0.15532	0.158046	0.151988	0.177963	0.144604	0.167815	0.155055	0.140477	0.226619	0.166225
171	WAB0015977	Irrigated lowland	No	0.154335	0.167134	0.193071	0.152934	0.157743	0.159258	0.174858	0.158349	0.151231	0.151647	0.176941	0.154108	0.155168	0.162931	0.155017	0.14131	0.151003	0.150511	0.180348	0.14805	0.160507	0.157933	0.15797	0.159939	0.16028	0.191064	0.152632	0.154411	0.143847	0.147633	0.152518	0.195305	0.615941	0.158236	0.159106	0.138129	0.166339	0.0979932	0.151799	0.15763	0.152253	0.169898	0.146005	0.150776	0.209428	0.153086
172	WAB0004324	Irrigated lowland	No	0.162438	0.172359	0.19273	0.172321	0.162893	0.163461	0.174972	0.162893	0.168686	0.161492	0.192011	0.15426	0.0722075	0.16808	0.152101	0.158425	0.16755	0.159371	0.190496	0.149224	0.168005	0.162704	0.158652	0.165392	0.172245	0.188981	0.164294	0.116698	0.159561	0.15975	0.161605	0.197501	0.619803	0.173457	0.168913	0.17376	0.164256	0.172132	0.171829	0.169519	0.15691	0.18387	0.160697	0.156229	0.210867	0.163082
Count of distance < 0.020					0	1	0	0		0	0	0	0	0	0	0	0	0	0	0	0	0	0	0	0	0	1	0	0	0	0	0	2	0	0	0	0	0	0	0	0	0	0	0	0	0	0	1	0
Minimum	0.0157516
Maximum	0.623476
Average	0.175822									Frequency	Count
								< 0.020		0.000747994	11
								0.021-0.050		0.00965592	142
								0.051-0.100		0.0309398	455
								0.101-0.200		0.813545	11964
								0.201-0.400		0.0892833	1313
								0.401-0.600		0.0458316	674
								>0.600		0.00999592	147
								Total		1	14706
								Expected			14706
								Difference			0
[truncated: 126 more columns]

## Sheet: 11 ARICA
Supplementary Table S4 (c) Identity-by-state (IBS)-based genetic distance between pair of 11 ARICA genotypes based on 10,275 of the 15,020 SNPs that were polymorphic within ARICA genotypes, each with a minor allele frequency of > 0.01.
Accession number	Genotype	1	2	3	4	5	6	7	8	9	10	11
WAB0037214	ARICA09
WAB0034964	ARICA04	0.751152
WAB0034969	ARICA03	0.160954	0.75048
WAB0037220	ARICA07	0.146697	0.750672	0.167195
WAB0037219	ARICA06	0.157978	0.744432	0.0819892	0.153514
WAB0037221	ARICA10	0.136473	0.748704	0.154954	0.141897	0.144393
WAB0037212	ARICA02	0.176891	0.740303	0.115255	0.158602	0.0750288	0.153562
WAB0037211	ARICA01	0.171995	0.749904	0.0811732	0.181596	0.137865	0.167915	0.151258
WAB0037215	ARICA11	0.153946	0.74448	0.172139	0.145305	0.172619	0.154042	0.175643	0.177947
WABTMP73	ARICA18(FAROX521-83-H1)	0.177323	0.762625	0.108391	0.178187	0.093606	0.165995	0.127352	0.146169	0.181212
WAB0037213	ARICA08	0.19086	0.737231	0.183132	0.208045	0.186252	0.189804	0.194124	0.200173	0.197581	0.201421
Minimum	0.0750288
Maximum	0.762625
Average	0.265062		Frequency	Count
		< 0.020	0	0
		0.021-0.050	0	0
		0.051-0.100	0.0727273	4
		0.101-0.200	0.690909	38
		0.201-0.400	0.0545455	3
		0.401-0.600	0	0
		>0.600	0.181818	10
		Total	0.818182	55
		Expected		55
		Difference		0

## Sheet: 62 Japonica
Supplementary Table S4 (d) Identity-by-state (IBS)-based genetic distance between pair of 63 japonica genotypes based on 11,808 of the 15,020 SNPs that were polymorphic within japonica genotypes, each with a minor allele frequency of > 0.01.
S/N	Accession number	1	2	3	4	5	6	7	8	9	10	11	12	13	14	15	16	17	18	19	20	21	22	23	24	25	26	27	28	29	30	31	32	33	34	35	36	37	38	39	40	41	42	43	44	45	46	47	48
1	WAB0018571
2	WAB0006858	0.0760925
3	WAB0033741	0.123222	0.129912
4	WABTMP75	0.645537	0.680217	0.648289
5	WAB0000010	0.0518716	0.0416667	0.125762	0.678438
6	WAB0018253	0.126101	0.114753	0.184917	0.652778	0.0989583
7	WABTMP93	0.126905	0.112297	0.121782	0.670732	0.109502	0.165185
8	WAB0000056	0.101118	0.0642361	0.11742	0.672722	0.0708418	0.135755	0.113948
9	WAB0007903	0.0973069	0.103828	0.138042	0.627244	0.105141	0.157901	0.134739	0.119538
10	WAB0006881	0.10874	0.0724509	0.113736	0.689871	0.0753726	0.141472	0.116531	0.0554709	0.125889
11	WABTMP106	0.151338	0.160527	0.177549	0.595782	0.161077	0.20376	0.184705	0.168953	0.147358	0.180301
12	WAB0000221	0.0939617	0.0705877	0.126355	0.661458	0.0721968	0.13728	0.115642	0.0766853	0.113694	0.07677	0.166455
13	WAB0007089	0.108782	0.114414	0.130716	0.625974	0.116108	0.17107	0.143039	0.12284	0.127456	0.115134	0.174035	0.118733
14	WAB0004076	0.105776	0.0702066	0.119538	0.68335	0.0728743	0.141472	0.116404	0.0666074	0.124068	0.0434451	0.177888	0.0817243	0.11615
15	WAB0007133	0.0949356	0.0631352	0.124831	0.669715	0.0659722	0.119961	0.108698	0.0767276	0.112254	0.0786331	0.150661	0.0801152	0.120215	0.0777016
16	WAB0006994	0.106707	0.0892192	0.131648	0.655318	0.0923103	0.151973	0.122502	0.0912093	0.126313	0.0903201	0.168022	0.08219	0.127075	0.0997205	0.0916751
17	WAB0007899	0.0779133	0.0785484	0.12428	0.660781	0.0741023	0.137703	0.119029	0.0851541	0.10675	0.102558	0.154302	0.0851965	0.112	0.100991	0.0927337	0.0920562
18	WAB0006902	0.0940888	0.0465363	0.125805	0.683604	0.0600017	0.1297	0.109036	0.0561484	0.108655	0.0590701	0.166074	0.0663957	0.114075	0.0635586	0.0719428	0.0878218	0.0813008
19	WAB0007088	0.0842649	0.101457	0.130378	0.648332	0.0894309	0.145283	0.137746	0.110434	0.112932	0.119368	0.157309	0.101287	0.12716	0.117505	0.104463	0.110857	0.0961213	0.110518
20	WAB0007144	0.396553	0.422425	0.420308	0.384062	0.419969	0.423781	0.435594	0.427126	0.39071	0.441565	0.36759	0.414804	0.399983	0.431148	0.424246	0.401296	0.40282	0.425898	0.398247
21	WAB0007114	0.0994665	0.0845613	0.140286	0.647061	0.0939194	0.150237	0.127287	0.1026	0.10857	0.113186	0.166667	0.0758808	0.126524	0.108613	0.099043	0.0763465	0.0864245	0.094978	0.0977727	0.395791
22	WAB0007131	0.0797764	0.045647	0.125593	0.673484	0.0559367	0.122713	0.108274	0.071731	0.0994665	0.0843072	0.162093	0.0713923	0.111704	0.0793106	0.071731	0.0863398	0.077024	0.0511941	0.101922	0.411755	0.0829099
23	WAB0000092	0.632876	0.668488	0.63783	0.165354	0.665185	0.641387	0.662559	0.661755	0.619284	0.679031	0.583079	0.648755	0.621994	0.673484	0.66095	0.64414	0.650279	0.673611	0.635374	0.385374	0.63601	0.660569
24	WABTMP91	0.0998899	0.0787602	0.113821	0.667429	0.0815972	0.149221	0.0994241	0.0877371	0.120469	0.0938347	0.171833	0.0897273	0.124323	0.0923526	0.0965871	0.0987466	0.0940464	0.0779133	0.116743	0.421155	0.10929	0.077998	0.655488
25	WAB0007096	0.111365	0.0996782	0.117293	0.652227	0.0965447	0.157478	0.119114	0.0833333	0.122967	0.0788872	0.180598	0.0850271	0.125678	0.0871867	0.0987466	0.0988313	0.108316	0.0943428	0.115684	0.414338	0.108316	0.0979844	0.638211	0.10586
26	WAB0000005	0.0798188	0.0411585	0.131436	0.691861	0.0456894	0.113991	0.113228	0.0732131	0.104675	0.0621189	0.166582	0.0745681	0.122671	0.0710112	0.067539	0.0953167	0.0875254	0.055979	0.101541	0.435044	0.09646	0.0550898	0.67865	0.0842649	0.100483
27	WAB0007036	0.125508	0.133892	0.168572	0.612551	0.133596	0.183985	0.161712	0.147104	0.0900661	0.156589	0.138889	0.145495	0.155107	0.151042	0.13512	0.155911	0.13529	0.138762	0.141387	0.374958	0.141303	0.131394	0.60061	0.147061	0.154556	0.133977
28	WAB0006897	0.105564	0.0648713	0.116616	0.684197	0.071477	0.137407	0.113228	0.0542429	0.124831	0.0361196	0.177422	0.0756267	0.119114	0.0554709	0.0812161	0.0942158	0.0892192	0.0533113	0.119368	0.43534	0.107766	0.0734248	0.675686	0.0886687	0.0849848	0.0620342	0.150872
29	WAB0007050	0.103447	0.101076	0.122967	0.637322	0.102007	0.157139	0.129954	0.0921833	0.0832063	0.0823594	0.162305	0.0981115	0.11615	0.0940041	0.101414	0.102092	0.102431	0.0921833	0.113398	0.403879	0.101668	0.0970105	0.63114	0.105564	0.103235	0.103786	0.120003	0.093623
30	WAB0007888	0.0917175	0.0597476	0.122205	0.675517	0.0586043	0.127837	0.112297	0.0591125	0.115219	0.0622883	0.169461	0.0768547	0.119241	0.0652524	0.0715617	0.0907436	0.0813432	0.0627117	0.110984	0.424119	0.0999746	0.0721545	0.664973	0.0904472	0.0890075	0.0659299	0.143631	0.0605098	0.100694
31	WAB0018251	0.0562331	0.0382791	0.128472	0.682588	0.0201135	0.10061	0.11289	0.073086	0.108486	0.0673272	0.165566	0.0739329	0.11958	0.0691904	0.066438	0.0932842	0.077998	0.0616531	0.0930302	0.424585	0.0953591	0.0588161	0.668953	0.0855776	0.0995088	0.0383638	0.13872	0.0642361	0.105395	0.0585196
32	WAB0004105	0.0874407	0.0359502	0.132453	0.683435	0.0530149	0.121528	0.111831	0.0716887	0.103743	0.074314	0.166328	0.0750762	0.119538	0.0731284	0.0681318	0.08833	0.0828252	0.0461975	0.105183	0.423781	0.0865515	0.0316734	0.673272	0.0828252	0.10061	0.0405657	0.134824	0.0641091	0.102304	0.0666497	0.0486111
33	WAB0004053	0.0775745	0.0323086	0.132326	0.686992	0.0422171	0.1156	0.112974	0.0687669	0.105056	0.0678777	0.164931	0.072705	0.118098	0.0684282	0.067539	0.0916751	0.0801152	0.0466209	0.100144	0.430979	0.0920562	0.0490769	0.674924	0.0806657	0.0989583	0.0312077	0.131987	0.060044	0.102346	0.0614837	0.0365007	0.0335366
34	WAB0000058	0.0971375	0.0635163	0.113906	0.671113	0.0685552	0.13313	0.109714	0.0414973	0.111704	0.052041	0.165396	0.0708418	0.114964	0.066438	0.0732131	0.0907012	0.0821477	0.0577151	0.113398	0.422002	0.105818	0.0700373	0.661543	0.0854929	0.08219	0.0737635	0.140667	0.0477219	0.0883723	0.0435298	0.0710112	0.0725779	0.0707995
35	WAB0036889	0.616447	0.650152	0.621528	0.165777	0.648035	0.618013	0.642276	0.638593	0.601795	0.65752	0.567624	0.627329	0.59989	0.652143	0.636814	0.625635	0.630716	0.652905	0.614456	0.359248	0.616192	0.641345	0.187161	0.636137	0.616108	0.659341	0.582868	0.651126	0.607427	0.647315	0.652016	0.651423	0.654599	0.641133
36	WAB0007132	0.100694	0.0864668	0.123941	0.658621	0.0866785	0.128515	0.114287	0.0972646	0.110772	0.100906	0.130547	0.0926067	0.12229	0.100229	0.0568259	0.0959095	0.0953591	0.0928608	0.10332	0.413872	0.0986196	0.0856199	0.649475	0.108232	0.105437	0.0894309	0.143208	0.1026	0.107173	0.0971799	0.0890921	0.0895156	0.0908283	0.0960366	0.626016
37	WAB0000147	0.0955708	0.0672425	0.0979844	0.666413	0.0776169	0.142912	0.109206	0.0760925	0.115896	0.0844766	0.170562	0.0779556	0.116701	0.085747	0.0864668	0.0908283	0.0905742	0.0622036	0.11471	0.411204	0.105649	0.0575881	0.655657	0.0628811	0.0996782	0.076897	0.144563	0.0746528	0.100186	0.0799881	0.07948	0.0631352	0.0692751	0.0731284	0.634104	0.102558
38	WAB0006956	0.638296	0.676321	0.647146	0.155827	0.673992	0.646934	0.669843	0.667725	0.624534	0.687754	0.593284	0.655996	0.628176	0.679285	0.666031	0.653244	0.65752	0.677803	0.641133	0.376101	0.642912	0.666159	0.171155	0.663491	0.647612	0.68534	0.604929	0.681233	0.640329	0.674035	0.67738	0.675855	0.681572	0.667641	0.165185	0.656081	0.658875
39	WAB0007134	0.0767276	0.0513211	0.121485	0.679836	0.0411585	0.114583	0.114753	0.0696985	0.109248	0.0618648	0.170351	0.0738059	0.118098	0.0643631	0.0699102	0.0903201	0.079353	0.0622459	0.101245	0.425644	0.101287	0.0658875	0.670266	0.084773	0.0862127	0.0522104	0.138084	0.0631775	0.101076	0.0602981	0.0409045	0.0553015	0.045393	0.0625847	0.647231	0.0934959	0.0799881	0.675135
40	WAB0007101	0.0958672	0.106157	0.126524	0.640244	0.0932842	0.151719	0.123222	0.121189	0.114964	0.123687	0.16366	0.108994	0.13529	0.122459	0.1156	0.121824	0.106919	0.112254	0.112085	0.405954	0.115684	0.103023	0.625	0.117674	0.108655	0.106665	0.135671	0.117082	0.117547	0.112466	0.0963753	0.106453	0.104463	0.115049	0.610645	0.118479	0.113821	0.636518	0.103489
41	WAB0018257	0.0705454	0.0483147	0.132918	0.673781	0.035061	0.110857	0.118267	0.0767276	0.113609	0.0765583	0.169588	0.0762619	0.123772	0.0734671	0.0683858	0.0849848	0.0836721	0.0674966	0.0900237	0.413872	0.0877371	0.0634739	0.660865	0.0944698	0.102473	0.0575034	0.144902	0.075669	0.108359	0.0634316	0.0331978	0.0568259	0.0518293	0.0761348	0.64342	0.0902354	0.0849424	0.66836	0.0508977	0.103616
42	WABTMP99	0.0935383	0.0617801	0.120342	0.675474	0.0657182	0.134273	0.107173	0.0671579	0.115007	0.0689363	0.166963	0.0722392	0.116658	0.0725779	0.0769817	0.0869749	0.0896426	0.0458587	0.112254	0.420774	0.0986619	0.0568682	0.663703	0.0776592	0.0945545	0.0706301	0.141175	0.0617378	0.0990007	0.0734671	0.0707148	0.0610603	0.0641938	0.0638974	0.643759	0.0945969	0.0667768	0.668615	0.0710112	0.112805	0.0764736
43	WAB0007262	0.13728	0.144013	0.169631	0.601118	0.145325	0.189278	0.168445	0.156208	0.0937077	0.161712	0.137661	0.149983	0.161289	0.159426	0.144563	0.157393	0.14541	0.153286	0.135798	0.372163	0.153244	0.143462	0.592056	0.158325	0.155191	0.151846	0.0851541	0.158198	0.130928	0.152481	0.149433	0.146723	0.14812	0.148078	0.57207	0.145241	0.151931	0.594512	0.148586	0.142658	0.155149	0.148713
44	WAB0000038	0.0979844	0.057461	0.129192	0.680725	0.0651253	0.131775	0.116531	0.0610603	0.121485	0.0486958	0.168869	0.0686399	0.115557	0.0624153	0.0717734	0.0987043	0.0887957	0.0544123	0.115176	0.434367	0.107935	0.0746951	0.671028	0.0900661	0.0959942	0.054497	0.148416	0.0491192	0.0987466	0.0557673	0.0572493	0.0644478	0.0528455	0.0536077	0.65227	0.100779	0.0807503	0.678565	0.0640667	0.117293	0.0691057	0.0711382	0.157563
45	WAB0007091	0.0928184	0.10531	0.125847	0.642954	0.0970105	0.155361	0.128472	0.117759	0.118733	0.124195	0.155996	0.106919	0.132326	0.122713	0.100652	0.0995935	0.0967988	0.11272	0.0736365	0.399433	0.0959519	0.105098	0.631817	0.123476	0.117929	0.110857	0.150407	0.122163	0.121867	0.119919	0.100694	0.110349	0.111662	0.118606	0.614202	0.0947239	0.115896	0.639609	0.112932	0.11687	0.0963753	0.112551	0.140244	0.120766
46	WAB0037084	0.644732	0.68208	0.646511	0.174035	0.677422	0.651338	0.671452	0.670816	0.631817	0.691607	0.605522	0.660061	0.634485	0.684578	0.671875	0.659468	0.660781	0.685044	0.647739	0.392531	0.651126	0.671917	0.159129	0.66366	0.648713	0.690379	0.614668	0.684663	0.643208	0.675517	0.680598	0.683012	0.685171	0.670647	0.193047	0.662305	0.663067	0.173061	0.679709	0.635882	0.674289	0.674416	0.604802	0.679963	0.648162
47	WAB0006874	0.120257	0.086128	0.126524	0.67937	0.0898967	0.150661	0.102092	0.0956131	0.138592	0.0860857	0.184832	0.105606	0.142403	0.0900661	0.0870596	0.11488	0.114456	0.088584	0.12771	0.435086	0.123433	0.0981115	0.668911	0.114287	0.109629	0.0873137	0.163787	0.0878642	0.121485	0.09104	0.0863821	0.0874831	0.0881182	0.0906165	0.644309	0.106199	0.106623	0.673569	0.0814702	0.121316	0.0937077	0.0901084	0.16095	0.0942581	0.128557	0.67738
48	WAB0000211	0.0945545	0.0631775	0.12699	0.67793	0.0704607	0.134316	0.111789	0.080835	0.107851	0.0907436	0.16023	0.0820207	0.125169	0.088457	0.0795224	0.0947663	0.0901507	0.0623306	0.111492	0.426279	0.0902354	0.0602134	0.666286	0.0906165	0.104929	0.0681318	0.136687	0.0825711	0.104717	0.0843496	0.072705	0.0574187	0.0572493	0.0826135	0.645452	0.0843919	0.0788872	0.67124	0.0783791	0.115473	0.0758384	0.0704184	0.149306	0.082063	0.115557	0.677337	0.0984925
49	WAB0007045	0.122883	0.131309	0.171409	0.606411	0.134189	0.184875	0.174966	0.1521	0.136645	0.160019	0.162983	0.141599	0.148035	0.155064	0.142954	0.158028	0.142149	0.144013	0.142234	0.379573	0.144182	0.13169	0.600313	0.148247	0.154133	0.13584	0.136221	0.156165	0.15011	0.151253	0.138211	0.135417	0.130251	0.147696	0.577829	0.151846	0.142912	0.603743	0.139905	0.152058	0.146765	0.145622	0.146892	0.150576	0.149898	0.612043	0.171028	0.142573
50	WABTMP92	0.141811	0.12157	0.134358	0.677295	0.118775	0.169165	0.0673272	0.123645	0.151296	0.118013	0.193259	0.129234	0.156885	0.11958	0.11471	0.135586	0.136391	0.119495	0.151126	0.446435	0.142022	0.12284	0.66709	0.128896	0.133257	0.120723	0.1781	0.118648	0.144605	0.118183	0.119284	0.121612	0.123433	0.117378	0.649941	0.122459	0.125212	0.676152	0.118987	0.138508	0.124026	0.116955	0.18064	0.123857	0.141218	0.681318	0.0946816	0.113567
51	WAB0000067	0.0972222	0.0658028	0.110349	0.668318	0.0701643	0.134062	0.113313	0.0723662	0.113101	0.0777016	0.176872	0.0779556	0.122121	0.0769394	0.0672849	0.100229	0.0946816	0.0643208	0.113779	0.418445	0.102981	0.0685129	0.658029	0.0812585	0.0995512	0.0686399	0.136602	0.0719004	0.100356	0.0748222	0.0721968	0.0659299	0.0632622	0.0694868	0.636264	0.099043	0.0498814	0.663194	0.072705	0.115303	0.0774475	0.0747375	0.148289	0.0704184	0.116658	0.668064	0.0972646	0.0779556
52	WAB0000054	0.104336	0.0906589	0.134739	0.651126	0.0920562	0.152058	0.117378	0.0908283	0.126016	0.10459	0.168106	0.0714346	0.129658	0.106707	0.0978574	0.0674543	0.0821477	0.0910823	0.108189	0.408664	0.0774475	0.0890498	0.641768	0.0998476	0.100229	0.0943428	0.154217	0.0962483	0.119368	0.0935383	0.0945545	0.0879488	0.088584	0.0875678	0.621613	0.101033	0.0963753	0.645325	0.0895156	0.123941	0.0872713	0.0917175	0.160611	0.0883723	0.0982385	0.654344	0.119241	0.0967564
53	WAB0008009	0.106072	0.069021	0.12771	0.680132	0.0742293	0.134485	0.115515	0.0706724	0.1203	0.0495003	0.173272	0.0783367	0.124492	0.0638127	0.0751609	0.0702066	0.0920986	0.0634316	0.113906	0.419842	0.0920562	0.0759655	0.672129	0.0946816	0.0944275	0.0642361	0.1557	0.0554709	0.0956555	0.0688516	0.066565	0.0651677	0.0648713	0.0683012	0.647866	0.0919715	0.0835027	0.677719	0.0668191	0.117124	0.0744411	0.0744411	0.156335	0.0619072	0.111238	0.680767	0.0907012	0.0882453
54	WAB0000030	0.0869326	0.0555556	0.125296	0.676321	0.0545393	0.119749	0.112297	0.0551745	0.113779	0.0657605	0.166243	0.0689363	0.110561	0.0695715	0.075415	0.0945969	0.0697832	0.0484841	0.105903	0.424373	0.0978997	0.061145	0.666455	0.0840108	0.0946816	0.0580539	0.139651	0.0460281	0.0983232	0.0602981	0.0550474	0.0578845	0.0536924	0.0518293	0.644012	0.0950627	0.0763465	0.671748	0.0551321	0.106199	0.0656335	0.0612297	0.155911	0.0507707	0.112424	0.675559	0.0928608	0.0721121
55	WAB0000026	0.095232	0.104971	0.145113	0.635967	0.100102	0.15481	0.145113	0.125381	0.122375	0.137364	0.157605	0.100102	0.136899	0.132199	0.115346	0.0886687	0.0906589	0.11687	0.0884146	0.386602	0.0790989	0.10061	0.622544	0.123518	0.131733	0.115769	0.148035	0.131182	0.130462	0.119453	0.102176	0.106623	0.11145	0.125381	0.604675	0.110899	0.118098	0.62898	0.116277	0.126482	0.092649	0.114075	0.15426	0.125635	0.0807927	0.639693	0.142827	0.118394
56	WAB0018262	0.104505	0.107893	0.118056	0.643885	0.10603	0.160484	0.12915	0.111662	0.12356	0.115388	0.159214	0.110688	0.129954	0.115769	0.09917	0.119749	0.10929	0.113736	0.0884993	0.415693	0.119199	0.107385	0.637449	0.119919	0.117505	0.115811	0.1474	0.115684	0.115219	0.115557	0.109714	0.112127	0.111365	0.110222	0.615854	0.0956978	0.114583	0.643377	0.111492	0.120257	0.113694	0.107935	0.102473	0.114837	0.0742717	0.647019	0.118098	0.113525
57	WABTMP127	0.0930725	0.0496697	0.12356	0.683689	0.0590278	0.129616	0.110095	0.0553438	0.112254	0.059917	0.167979	0.0679624	0.116108	0.066438	0.0715193	0.0898967	0.081936	0.022019	0.111026	0.425771	0.0970528	0.0558096	0.67179	0.0740176	0.0942158	0.0566565	0.139609	0.0511094	0.092395	0.0613567	0.0622883	0.0507283	0.0501355	0.0566142	0.652439	0.0964177	0.0623306	0.679328	0.0648289	0.112043	0.0677083	0.0488652	0.153074	0.0567412	0.113863	0.683562	0.0897697	0.0632622
58	WABTMP77	0.140456	0.133215	0.129912	0.670435	0.129446	0.180217	0.0649136	0.133003	0.148755	0.128726	0.190125	0.135586	0.154768	0.129785	0.125635	0.138762	0.136221	0.129277	0.149433	0.44076	0.142022	0.130547	0.660146	0.131944	0.13313	0.131944	0.174797	0.130759	0.144648	0.12898	0.131987	0.133892	0.134697	0.126694	0.644224	0.122671	0.131225	0.670605	0.130547	0.137068	0.135247	0.125678	0.17594	0.135713	0.138	0.675051	0.104463	0.121485
59	WAB0006875	0.0822747	0.0368818	0.127117	0.683477	0.0478066	0.113906	0.105945	0.0699526	0.0919292	0.0667344	0.159087	0.0746951	0.116192	0.0686822	0.061018	0.0913364	0.0837568	0.051914	0.101118	0.427719	0.087229	0.0439956	0.673061	0.0872713	0.0970105	0.0328591	0.128811	0.0636433	0.0950627	0.0620766	0.0417937	0.0315464	0.0356115	0.0669885	0.652566	0.0803692	0.0758808	0.679497	0.054497	0.106919	0.0537348	0.0651253	0.140964	0.05979	0.104887	0.684536	0.0833757	0.0645325
60	WAB0006907	0.0622459	0.0352304	0.126313	0.678396	0.0288364	0.105225	0.112847	0.0698679	0.10586	0.0719428	0.158706	0.0718581	0.115727	0.0680047	0.0630081	0.0850271	0.0810891	0.0577575	0.091167	0.424373	0.0894309	0.0540312	0.664041	0.0848577	0.0952744	0.0390837	0.136814	0.0699102	0.102176	0.0579692	0.0279048	0.0474678	0.0359502	0.0699526	0.648162	0.0849848	0.0774052	0.672807	0.0486111	0.0987043	0.0424289	0.0649136	0.147104	0.0610603	0.099043	0.676745	0.0888381	0.0653371
61	WAB0000025	0.170647	0.168699	0.202151	0.59176	0.179963	0.222561	0.199737	0.187161	0.175432	0.201304	0.174458	0.156928	0.191311	0.194063	0.181106	0.134697	0.153117	0.172722	0.151084	0.347519	0.118945	0.163957	0.582317	0.181911	0.18805	0.183901	0.176745	0.193682	0.185891	0.178904	0.184832	0.167429	0.179963	0.187458	0.564702	0.171579	0.176787	0.587864	0.187246	0.188305	0.168742	0.173103	0.178862	0.193174	0.145113	0.599848	0.203845	0.176956
62	WABTMP94	0.115346	0.0816819	0.132453	0.683393	0.0840532	0.148628	0.0801575	0.0995935	0.134951	0.0948933	0.184705	0.105268	0.138804	0.0929031	0.0918022	0.11344	0.114456	0.0883723	0.126948	0.444868	0.119876	0.0911247	0.670647	0.109206	0.116404	0.0843496	0.16565	0.0931995	0.126313	0.0933266	0.083418	0.0846883	0.083545	0.0957402	0.650068	0.111153	0.105479	0.680386	0.0876948	0.122078	0.0898967	0.0892615	0.167217	0.094851	0.123306	0.682842	0.0877371	0.0939194
	Count of distance < 0.020		0	0	0	0	0	0	0	0	0	0	0	0	0	0	0	0	0	0	0	0	0	0	0	0	0	0	0	0	0	0	0	0	0	0	0	0	0	0	0	0	0	0	0	0	0	0	0
	Minimum	0.0201135
	Maximum	0.691861
	Average	0.198615					Frequency	Count
						< 0.020	0	0
						0.021-0.050	0.0322404	59
						0.051-0.100	0.336612	616
						0.101-0.200	0.444262	813
						0.201-0.400	0.0125683	23
						0.401-0.600	0.0322404	59
						>0.600	0.142077	260
						Total	1	1830
						Expected		1891
						Difference		-61
[truncated: 15 more columns]

## Sheet: 85 NERICA
Supplementary Table S4 (e) Identity-by-state (IBS)-based genetic distance between pair of 85 NERICA genotypes based on 13,601 of the 15,020 SNPs that were polymorphic within japonica genotypes, each with a minor allele frequency of > 0.01.
S/N	Accession number	Genotype	Ecology	Redundancy based on maximum length subtree method	1	2	3	4	5	6	7	8	9	10	11	12	13	14	15	16	17	18	19	20	21	22	23	24	25	26	27	28	29	30	31	32	33	34	35	36	37	38	39	40	41	42	43	44	45
1	WABTMP116	NERICA-S44	Irrigated lowland	Redundant
2	WAB0019621	NERICA12	Upland	No	0.621609
3	WAB0019714	NERICA-L18	Rainfed lowland	No	0.044335	0.627601
4	WAB0019697	NERICA-L01	Rainfed lowland	No	0.0542607	0.613668	0.0497022
5	WAB0019713A	NERICA-L17	Rainfed lowland	Redundant	0.135946	0.59378	0.147122	0.143445
6	WAB0019708	NERICA-L12	Rainfed lowland	No	0.0970885	0.59753	0.100507	0.0960591	0.182634
7	WAB0007739	NERICA01	Upland	No	0.590508	0.145283	0.589957	0.592015	0.575766	0.598449
8	WAB0019716	NERICA-L20	Rainfed lowland	No	0.154217	0.594589	0.168223	0.162635	0.133887	0.201235	0.582788
9	WAB0019742	NERICA-L46	Rainfed lowland	No	0.0255496	0.62102	0.0405853	0.0493714	0.13635	0.094221	0.586464	0.155724
10	WAB0019710	NERICA-L14	Rainfed lowland	Redundant	0.137086	0.593339	0.149327	0.144217	0.0149254	0.183516	0.575031	0.134255	0.137858
11	WAB0019720	NERICA-L24	Rainfed lowland	No	0.0931181	0.616683	0.107713	0.109293	0.157415	0.149915	0.588854	0.161128	0.0933387	0.159069
12	WAB0019739	NERICA-L43	Rainfed lowland	No	0.169473	0.596941	0.168076	0.163848	0.180134	0.206308	0.568708	0.183479	0.164951	0.180281	0.162451
13	WAB0019711	NERICA-L15	Rainfed lowland	Redundant	0.136571	0.592273	0.148408	0.142526	0.0166899	0.181862	0.574186	0.134365	0.137306	0.0166164	0.156459	0.179178
14	WAB0019721	NERICA-L25	Rainfed lowland	No	0.118962	0.616719	0.127785	0.123998	0.180097	0.157378	0.583156	0.188185	0.114403	0.180134	0.116609	0.160099	0.179288
15	WABTMP128	WAS127-12-1-2-1	Irrigated lowland	No	0.130799	0.598265	0.143666	0.135247	0.131645	0.180759	0.585766	0.144291	0.131571	0.131939	0.13863	0.172487	0.131314	0.16837
16	WAB0019722	NERICA-L26	Rainfed lowland	No	0.155687	0.5965	0.169215	0.1569	0.133814	0.2055	0.590251	0.148592	0.153959	0.133446	0.169583	0.174472	0.135284	0.189214	0.135284
17	WAB0019732	NERICA-L36	Rainfed lowland	Redundant	0.0370929	0.608007	0.0507316	0.0509889	0.119035	0.0958018	0.595728	0.137894	0.0383428	0.120249	0.0995883	0.174509	0.119881	0.128961	0.113043	0.138005
18	WAB0018042	NERICA05	Upland	No	0.596096	0.178112	0.597088	0.597236	0.582935	0.599294	0.100324	0.592346	0.591795	0.581832	0.59503	0.573487	0.581097	0.588891	0.592567	0.596169	0.603117
19	WAB0019618	NERICA09	Upland	No	0.614845	0.0879715	0.618227	0.609183	0.585692	0.614845	0.136975	0.588817	0.613962	0.585729	0.611609	0.59128	0.584736	0.61058	0.591317	0.591795	0.599772	0.177708
20	WAB0019706	NERICA-L10	Rainfed lowland	No	0.0412102	0.616094	0.038159	0.0357327	0.128042	0.0894052	0.593045	0.14896	0.0374605	0.12988	0.0983384	0.168186	0.128593	0.121204	0.125101	0.150504	0.0323873	0.599956	0.608448
21	WAB0019617	NERICA08	Upland	No	0.610176	0.0947724	0.61308	0.604478	0.580582	0.61047	0.141975	0.584259	0.609073	0.580472	0.606499	0.586097	0.57959	0.605948	0.586464	0.586832	0.59503	0.184545	0.0209911	0.603375
22	WAB0019744	NERICA-L48	Rainfed lowland	No	0.048342	0.610029	0.0681568	0.0542975	0.137196	0.103448	0.59264	0.155283	0.0491508	0.139034	0.103816	0.167267	0.13738	0.12477	0.134586	0.15668	0.0475333	0.596868	0.604073	0.0480847	0.599221
23	WAB0019718	NERICA-L22	Rainfed lowland	No	0.052055	0.619219	0.0588927	0.0692229	0.139879	0.110617	0.583413	0.153518	0.0473862	0.141019	0.0952503	0.157452	0.140762	0.116903	0.130321	0.157341	0.0609514	0.589883	0.611536	0.0538196	0.607198	0.072752
24	WAB0019749	NERICA-L53	Rainfed lowland	No	0.0392251	0.613668	0.0648849	0.0541504	0.139769	0.103264	0.595397	0.158518	0.0472759	0.141056	0.104294	0.174509	0.139475	0.130137	0.137233	0.158959	0.0432321	0.600287	0.60661	0.0445923	0.602235	0.0280862	0.0698846
25	WAB0019734	NERICA-L38	Rainfed lowland	No	0.0934858	0.619256	0.105139	0.103853	0.123263	0.144622	0.60683	0.152121	0.0956915	0.124697	0.135358	0.18381	0.124256	0.163995	0.132784	0.139218	0.0749945	0.613999	0.612712	0.0888538	0.607198	0.100471	0.110911	0.0999927
26	WAB0019701	NERICA-L05	Rainfed lowland	No	0.16848	0.608926	0.179876	0.173002	0.14396	0.210977	0.595177	0.145761	0.168113	0.146202	0.169804	0.184031	0.144879	0.194287	0.154842	0.153077	0.152599	0.600544	0.602897	0.160797	0.598559	0.164694	0.163959	0.168995	0.160466
27	WAB0019724	NERICA-L28	Rainfed lowland	No	0.101684	0.602309	0.118557	0.113595	0.111021	0.155393	0.591133	0.143262	0.103301	0.112565	0.137674	0.174362	0.112345	0.164473	0.124292	0.121645	0.0811337	0.598118	0.597015	0.0995883	0.592126	0.109771	0.115139	0.107492	0.0755827	0.150577
28	WAB0019723	NERICA-L27	Rainfed lowland	No	0.0616866	0.607786	0.0738181	0.0703992	0.112749	0.112786	0.595544	0.136828	0.0615028	0.113742	0.107566	0.167524	0.113484	0.131645	0.111426	0.138041	0.0398868	0.599809	0.59911	0.0525329	0.594037	0.0651055	0.0779354	0.0620175	0.0881553	0.145651	0.0912801
29	WAB0019743	NERICA-L47	Rainfed lowland	No	0.110212	0.6208	0.11966	0.117859	0.172708	0.159768	0.588155	0.183222	0.104331	0.173333	0.110727	0.161201	0.171936	0.0402912	0.161826	0.182303	0.118153	0.593155	0.613668	0.11297	0.608632	0.117822	0.106022	0.120359	0.155209	0.188626	0.159032	0.120175
30	WAB0019707	NERICA-L11	Rainfed lowland	No	0.0815381	0.623263	0.0859496	0.0821998	0.169988	0.0714286	0.603301	0.192927	0.0775678	0.170576	0.131204	0.198956	0.169473	0.148298	0.170429	0.192853	0.0826042	0.601978	0.620432	0.0736343	0.616425	0.0883391	0.0962429	0.0885229	0.134255	0.203294	0.1426	0.0968311	0.146791
31	WAB0019626	NERICA17	Upland	No	0.630873	0.0648114	0.636497	0.621756	0.604367	0.604514	0.140615	0.606499	0.630873	0.604257	0.625947	0.605985	0.602713	0.623447	0.608485	0.609845	0.618043	0.166238	0.12205	0.625175	0.129292	0.619109	0.627638	0.623373	0.631424	0.619403	0.614697	0.617491	0.628483	0.621756
32	WAB0019625	NERICA16	Upland	No	0.607088	0.105728	0.613301	0.600618	0.577384	0.607676	0.119219	0.581832	0.606536	0.577053	0.602603	0.581795	0.576465	0.603595	0.584589	0.583597	0.591942	0.163444	0.0748474	0.601978	0.0761709	0.596243	0.603264	0.598485	0.606389	0.594478	0.590067	0.592273	0.605875	0.612418	0.13624
33	WAB0019715	NERICA-L19	Rainfed lowland	No	0.157966	0.5797	0.170686	0.153849	0.0981545	0.201419	0.578597	0.149621	0.157709	0.0960959	0.169657	0.175539	0.0969046	0.181457	0.1451	0.106683	0.140321	0.582751	0.568414	0.148739	0.563084	0.154547	0.155908	0.157893	0.152121	0.154989	0.133997	0.131939	0.174693	0.187376	0.58992	0.566833
34	WAB0019751	NERICA-L55	Rainfed lowland	No	0.0321668	0.618484	0.0517241	0.0581207	0.142085	0.103228	0.588817	0.162488	0.0338946	0.143592	0.0998824	0.173112	0.142416	0.123998	0.136497	0.161716	0.0469083	0.593486	0.611242	0.0470921	0.60683	0.0361003	0.057459	0.0316153	0.102529	0.172928	0.110874	0.0656937	0.114036	0.0861334	0.62727	0.604	0.163407
35	WAB0019699	NERICA-L03	Rainfed lowland	Redundant	0.0450335	0.617418	0.0318727	0.0327917	0.133593	0.0925667	0.594589	0.1544	0.0417249	0.135137	0.104625	0.164694	0.134328	0.1233	0.129513	0.155797	0.037387	0.600507	0.60911	0.022241	0.604147	0.0520182	0.0574222	0.0485258	0.0937431	0.164694	0.104698	0.058231	0.115837	0.0764282	0.6258	0.602529	0.154364	0.0494081
36	WAB0019737	NERICA-L41	Rainfed lowland	No	0.151974	0.595544	0.166973	0.152967	0.130505	0.19675	0.58731	0.145247	0.15157	0.129365	0.163517	0.167267	0.12999	0.183406	0.131829	0.0270568	0.135174	0.593265	0.590104	0.146019	0.585288	0.149768	0.152783	0.152856	0.138005	0.146827	0.120065	0.133556	0.176752	0.188368	0.607051	0.58095	0.10286	0.156827	0.15157
37	WAB0019622	NERICA13	Upland	No	0.616756	0.0242997	0.622895	0.609073	0.588192	0.592714	0.145872	0.588854	0.616241	0.588229	0.61194	0.591905	0.587052	0.61172	0.593559	0.591574	0.603375	0.186457	0.0902875	0.61069	0.0926402	0.605397	0.614293	0.60911	0.614734	0.604183	0.597236	0.60286	0.616352	0.618815	0.0722741	0.104478	0.574112	0.613889	0.612712	0.589883
38	WAB0019729	NERICA-L33	Rainfed lowland	Redundant	0.0382325	0.60808	0.0517241	0.0480479	0.119035	0.0953239	0.594772	0.138152	0.038931	0.120285	0.0977869	0.172487	0.119109	0.127454	0.112933	0.139475	0.0151459	0.601941	0.599147	0.0317991	0.594184	0.0466877	0.0606941	0.0430115	0.0769429	0.151827	0.0847364	0.0396294	0.117822	0.0808764	0.61694	0.591023	0.139659	0.0456216	0.0355489	0.134733	0.60297
39	WAB0019747	NERICA-L51	Rainfed lowland	No	0.0235644	0.6183	0.042166	0.0532314	0.131204	0.0978237	0.587163	0.150246	0.0238218	0.133078	0.0911698	0.166348	0.131865	0.116903	0.12602	0.150724	0.0347033	0.592971	0.611499	0.0393353	0.606316	0.0452908	0.0503272	0.0447026	0.0915742	0.163554	0.0984119	0.0585986	0.107676	0.0800309	0.628005	0.603228	0.153702	0.0295567	0.0439306	0.147489	0.613337	0.0363576
40	WAB0019619	NERICA10	Upland	No	0.592677	0.153224	0.593339	0.59525	0.577972	0.603963	0.0564664	0.586685	0.588964	0.577053	0.590765	0.570951	0.576281	0.586317	0.587788	0.593633	0.599846	0.066576	0.150798	0.597309	0.156239	0.594221	0.586317	0.597934	0.610102	0.595949	0.593633	0.598191	0.590104	0.606499	0.150393	0.134328	0.580729	0.590287	0.597456	0.590839	0.158555	0.599147	0.589148
41	WAB0019731	NERICA-L35	Rainfed lowland	No	0.0903242	0.634292	0.100324	0.102492	0.178553	0.100471	0.608374	0.195905	0.0858393	0.180024	0.134806	0.188074	0.178185	0.148004	0.178663	0.197485	0.104073	0.606463	0.627013	0.0959856	0.623153	0.0950665	0.0846997	0.0964267	0.148776	0.203147	0.154364	0.116756	0.146533	0.0670907	0.636681	0.621425	0.190427	0.0905081	0.0993677	0.191861	0.629145	0.101684	0.0885597	0.611132
42	WAB0019753	NERICA-L57	Rainfed lowland	No	0.146791	0.605433	0.161091	0.152011	0.142306	0.19414	0.591537	0.144107	0.145063	0.142122	0.143629	0.179399	0.143041	0.182817	0.128226	0.152856	0.12863	0.599662	0.595692	0.139879	0.591059	0.145798	0.144438	0.146938	0.152342	0.140651	0.142967	0.127858	0.17462	0.183994	0.615212	0.586427	0.145945	0.152084	0.1451	0.148408	0.600912	0.129513	0.141718	0.595655	0.183148
43	WAB0019756	NERICA-L60	Rainfed lowland	No	0.0361738	0.622417	0.0540401	0.068267	0.143188	0.109367	0.592934	0.166054	0.0376075	0.144585	0.104992	0.180171	0.143703	0.131461	0.143519	0.166899	0.0501801	0.59764	0.614808	0.0548121	0.610654	0.0423131	0.0647011	0.0377913	0.104184	0.178847	0.11444	0.0726785	0.121609	0.0933387	0.632417	0.607382	0.169877	0.026873	0.0585986	0.164253	0.617161	0.0518712	0.0349239	0.595067	0.0943681	0.157452
44	WAB0019620	NERICA11	Upland	No	0.580987	0.12863	0.58492	0.575619	0.552753	0.585655	0.173186	0.555768	0.580031	0.552276	0.579002	0.560878	0.551687	0.581759	0.558746	0.558268	0.566282	0.214764	0.058084	0.574774	0.0512462	0.571392	0.577825	0.573634	0.578009	0.570215	0.563488	0.564958	0.583487	0.590949	0.163297	0.111205	0.536505	0.579075	0.575362	0.557385	0.125726	0.565326	0.577494	0.186861	0.597787	0.562973	0.582604
45	WAB0019702	NERICA-L06	Rainfed lowland	No	0.0394824	0.617418	0.0502169	0.0517977	0.14135	0.0938166	0.583817	0.162047	0.0339313	0.143225	0.0989266	0.167708	0.141901	0.113484	0.137086	0.162745	0.0532681	0.589295	0.611646	0.0462466	0.606647	0.0530476	0.0568708	0.0524961	0.10536	0.173737	0.115249	0.071355	0.105544	0.0813543	0.626572	0.603007	0.160209	0.0420925	0.0487464	0.157856	0.612455	0.0516506	0.036762	0.586464	0.0891479	0.153923	0.0503639	0.579443
46	WAB0019709	NERICA-L13	Rainfed lowland	No	0.0654731	0.600765	0.0762812	0.0763914	0.166017	0.0655834	0.591427	0.184986	0.0596647	0.166936	0.118962	0.182964	0.165944	0.12988	0.160944	0.187633	0.0766488	0.596794	0.619587	0.0724947	0.614477	0.0775678	0.0837806	0.0783766	0.126866	0.191309	0.13896	0.0932652	0.123594	0.0968311	0.609477	0.611095	0.183773	0.0707301	0.0752518	0.179178	0.595324	0.0756562	0.0645908	0.595471	0.107823	0.172524	0.0770899	0.588192	0.0599956
47	WAB0019623	NERICA15	Upland	No	0.602676	0.115139	0.609183	0.597125	0.57334	0.605617	0.126498	0.577935	0.602456	0.57334	0.59889	0.577678	0.572826	0.601537	0.58106	0.579002	0.588486	0.172083	0.0844791	0.598338	0.0803617	0.592751	0.599882	0.595177	0.602125	0.59139	0.585803	0.588854	0.603191	0.609367	0.145761	0.022241	0.563598	0.600213	0.599404	0.577237	0.112455	0.587457	0.598816	0.141975	0.619844	0.582604	0.603889	0.107676	0.59911
48	WAB0019700	NERICA-L04	Rainfed lowland	No	0.0466142	0.619072	0.0319094	0.0387839	0.137049	0.0963164	0.596574	0.157084	0.0426439	0.138887	0.108154	0.171164	0.137527	0.130027	0.132343	0.157672	0.0372399	0.602823	0.611021	0.0268363	0.606022	0.0568708	0.0621278	0.0535622	0.0935225	0.16962	0.104735	0.0602162	0.121204	0.0810235	0.628446	0.604551	0.158187	0.0538931	0.0201823	0.154842	0.614477	0.0386736	0.0431954	0.599588	0.105323	0.149107	0.0587457	0.577347	0.0533417
49	WAB0019748	NERICA-L52	Rainfed lowland	No	0.035071	0.619844	0.0530476	0.0605103	0.144144	0.104919	0.589626	0.1644	0.0357327	0.146019	0.100691	0.175539	0.144806	0.125138	0.140946	0.164878	0.0488199	0.595067	0.613301	0.0494081	0.608595	0.0329388	0.0601794	0.0308801	0.104294	0.174031	0.114036	0.0691861	0.115727	0.0878244	0.628667	0.605544	0.165429	0.0212484	0.0523859	0.159804	0.61558	0.0487464	0.0333431	0.591501	0.0890376	0.15315	0.0259907	0.581023	0.0449967
50	WAB0019712	NERICA-L16	Rainfed lowland	Redundant	0.13771	0.593375	0.149621	0.144475	0.0172414	0.183479	0.574627	0.135652	0.138152	0.0159915	0.1594	0.180134	0.0188221	0.180575	0.132711	0.134512	0.121535	0.581318	0.585729	0.130211	0.580729	0.138703	0.141865	0.141166	0.124954	0.146313	0.112896	0.114514	0.173296	0.171274	0.603559	0.57709	0.0981178	0.143556	0.135247	0.130579	0.588155	0.121204	0.133262	0.576465	0.180538	0.143262	0.145063	0.552459	0.143335
51	WAB0018102	NERICA04	Upland	No	0.58367	0.104184	0.589846	0.578524	0.549739	0.587861	0.115433	0.555841	0.583119	0.549077	0.579038	0.557937	0.548746	0.580362	0.559959	0.556172	0.568708	0.153408	0.102272	0.579075	0.0977134	0.573745	0.580288	0.575766	0.579884	0.567899	0.563047	0.568671	0.583045	0.591317	0.137159	0.0766855	0.547166	0.581207	0.580435	0.554077	0.101757	0.568598	0.579774	0.12194	0.599294	0.565951	0.584994	0.107272	0.581354
52	WAB0019728	NERICA-L32	Rainfed lowland	No	0.0384898	0.607382	0.0525329	0.0505845	0.118705	0.0955444	0.594699	0.137968	0.0398133	0.120028	0.0983016	0.171495	0.119329	0.128152	0.114587	0.138703	0.0157709	0.601941	0.59911	0.0323138	0.594148	0.0481215	0.0604735	0.0431218	0.076612	0.150798	0.0830086	0.0388207	0.118043	0.0821263	0.616389	0.591133	0.139291	0.0470921	0.0374237	0.134218	0.602566	0.0144475	0.0376443	0.598559	0.103007	0.129696	0.052202	0.565253	0.0526064
53	WAB0019740	NERICA-L44	Rainfed lowland	No	0.137784	0.589332	0.15157	0.14532	0.10911	0.185648	0.57323	0.131902	0.138262	0.109477	0.153739	0.172965	0.109183	0.17745	0.11819	0.136093	0.12205	0.581097	0.579663	0.133115	0.574958	0.138924	0.143225	0.142195	0.112308	0.140909	0.105397	0.116609	0.171568	0.174068	0.601022	0.576208	0.130799	0.143703	0.138409	0.130615	0.584369	0.12216	0.132306	0.576686	0.180648	0.1401	0.150136	0.54632	0.141056
54	WAB0019755	NERICA-L59	Rainfed lowland	Redundant	0.0375708	0.617528	0.0621278	0.0579002	0.143188	0.107749	0.599552	0.161937	0.0444453	0.144511	0.109036	0.180943	0.14407	0.134696	0.13863	0.160576	0.0417984	0.603522	0.610213	0.0449232	0.606058	0.0316521	0.0721638	0.0196677	0.0996985	0.174178	0.107382	0.0623116	0.124917	0.0912433	0.627344	0.602015	0.163113	0.0321668	0.047423	0.157452	0.612418	0.0412837	0.0415778	0.600838	0.100985	0.15179	0.0341519	0.577678	0.0554003
55	WAB0019624	NERICA14	Upland	No	0.612234	0.0981178	0.616572	0.606426	0.580987	0.613337	0.125763	0.586685	0.611683	0.580509	0.607161	0.589221	0.579516	0.609073	0.590324	0.587641	0.599147	0.163995	0.0513933	0.606904	0.0581575	0.601757	0.609036	0.604	0.610139	0.601059	0.594589	0.597125	0.612639	0.618888	0.132417	0.0653261	0.57209	0.609036	0.607713	0.58617	0.101316	0.598191	0.608632	0.135946	0.623741	0.59367	0.61319	0.0945886	0.608338
56	WAB0019754	NERICA-L58	Rainfed lowland	No	0.0269465	0.620248	0.0462834	0.0549224	0.138666	0.0995147	0.589001	0.157893	0.0263951	0.139879	0.0943313	0.17234	0.138887	0.12091	0.13238	0.157635	0.0398133	0.593853	0.612896	0.0435997	0.608632	0.0457687	0.0531211	0.0433056	0.0962797	0.170723	0.104992	0.0633409	0.110837	0.0827513	0.630138	0.605507	0.1594	0.0289685	0.0470186	0.154878	0.615506	0.0398133	0.0247776	0.590471	0.0913536	0.147232	0.0337843	0.578891	0.0403279
57	WAB0019717	NERICA-L21	Rainfed lowland	No	0.113999	0.62727	0.118631	0.121315	0.169215	0.162341	0.594295	0.177524	0.108007	0.169473	0.0965738	0.164032	0.168848	0.0910595	0.153518	0.174583	0.116866	0.602419	0.620138	0.112234	0.61569	0.12455	0.103632	0.126388	0.153555	0.18234	0.156496	0.124991	0.0798471	0.147158	0.635541	0.612896	0.17859	0.119146	0.115837	0.16848	0.62227	0.117896	0.111462	0.598632	0.151974	0.164326	0.124476	0.589663	0.111867
58	WAB0019725	NERICA-L29	Rainfed lowland	No	0.0581575	0.610911	0.0681935	0.069039	0.111646	0.113411	0.59775	0.13738	0.0584148	0.112492	0.108852	0.174803	0.112198	0.132858	0.113411	0.137343	0.0339313	0.604036	0.602676	0.0509889	0.597456	0.0650687	0.0769061	0.0617969	0.0846629	0.150761	0.0876038	0.0265422	0.122969	0.0991471	0.621756	0.595765	0.134696	0.0637821	0.0553636	0.135321	0.605948	0.036615	0.0547019	0.600875	0.117271	0.132931	0.0685979	0.568304	0.0687082
59	WAB0019733	NERICA-L37	Rainfed lowland	No	0.0944416	0.636938	0.10422	0.106132	0.182854	0.103963	0.61047	0.201198	0.0887802	0.183406	0.138262	0.190243	0.181347	0.153665	0.183626	0.201382	0.108668	0.607235	0.630027	0.0997721	0.62602	0.098706	0.0883023	0.100948	0.15282	0.206125	0.158297	0.120837	0.150871	0.0681935	0.634917	0.624697	0.193883	0.0929711	0.103301	0.196566	0.632564	0.107051	0.0905448	0.612786	0.0264319	0.187596	0.0960224	0.600029	0.0912433
60	WABTMP114	NERICA-S-19	Irrigated lowland	Redundant	0.136791	0.593302	0.148445	0.143519	0.016837	0.183112	0.575142	0.134034	0.136865	0.0147416	0.157856	0.179031	0.0181604	0.179876	0.131976	0.133078	0.11966	0.582237	0.585839	0.128557	0.580582	0.137894	0.140063	0.140063	0.123998	0.144989	0.110874	0.112639	0.172451	0.17098	0.603632	0.57731	0.0973825	0.143041	0.134328	0.130174	0.588266	0.119918	0.132527	0.577237	0.179803	0.141938	0.144107	0.552864	0.142269
61	WAB0019727	NERICA-L31	Rainfed lowland	No	0.0799206	0.628704	0.0891479	0.0912065	0.165576	0.0952871	0.600176	0.181972	0.0748474	0.167414	0.120653	0.172524	0.165907	0.128189	0.160172	0.185795	0.0922726	0.598669	0.622013	0.0848099	0.617638	0.0831924	0.069811	0.0861701	0.138519	0.190464	0.141791	0.10172	0.121351	0.0747739	0.632343	0.614808	0.18109	0.0793324	0.0900669	0.180024	0.624292	0.0922359	0.0767591	0.601757	0.0631204	0.178516	0.0829718	0.591942	0.0782663
62	WAB0019736	NERICA-L40	Rainfed lowland	No	0.0927873	0.604992	0.0966841	0.0999927	0.177083	0.112271	0.581171	0.192927	0.086501	0.178663	0.139696	0.195647	0.177377	0.152526	0.173737	0.19403	0.0981913	0.5822	0.595324	0.0906183	0.591243	0.0951033	0.0900669	0.0963164	0.144879	0.204948	0.15304	0.112014	0.147746	0.0970885	0.614771	0.590692	0.191567	0.0915374	0.0942578	0.189288	0.600471	0.0970149	0.089736	0.585361	0.0734872	0.182229	0.0955812	0.56551	0.0860966
63	WAB0019704	NERICA-L08	Rainfed lowland	Redundant	0.0366885	0.61841	0.0609514	0.0576428	0.142342	0.106757	0.600544	0.162562	0.0455849	0.144034	0.108742	0.179399	0.142967	0.133483	0.137968	0.161716	0.0415411	0.605066	0.611573	0.0434159	0.606794	0.0320932	0.0712448	0.0194103	0.098081	0.174178	0.106647	0.0625322	0.12352	0.0917212	0.628373	0.603559	0.16337	0.0311374	0.048195	0.15804	0.613668	0.0423498	0.0431218	0.602272	0.0993309	0.151717	0.033821	0.578413	0.0545548
64	WAB0018095	NERICA07	Upland	No	0.605838	0.0892949	0.610065	0.598485	0.575546	0.605727	0.124697	0.577458	0.605617	0.575289	0.600287	0.580178	0.574664	0.601243	0.581648	0.578781	0.591207	0.172377	0.0607676	0.60014	0.0673112	0.594699	0.60286	0.597677	0.603375	0.589883	0.586758	0.59128	0.604955	0.61058	0.121572	0.0620543	0.561319	0.603154	0.601132	0.577568	0.0905448	0.590729	0.603338	0.145982	0.619329	0.585839	0.606647	0.10172	0.602492
65	WAB0037218	NERICA03	Upland	No	0.594883	0.0906919	0.600838	0.589185	0.560179	0.597272	0.105838	0.566907	0.594184	0.559922	0.590765	0.568304	0.559591	0.590912	0.571245	0.567422	0.580362	0.142195	0.0895155	0.58992	0.085876	0.5847	0.59117	0.586574	0.591059	0.579222	0.574149	0.579921	0.594552	0.601463	0.124844	0.0643335	0.557385	0.592199	0.591133	0.565804	0.0892214	0.580031	0.59139	0.112014	0.608668	0.57731	0.595912	0.11172	0.591831
66	WAB0019741	NERICA-L45	Rainfed lowland	No	0.0362841	0.61569	0.0492978	0.054996	0.138372	0.104808	0.588891	0.158077	0.0309168	0.139953	0.105139	0.172634	0.139328	0.126829	0.134549	0.154878	0.0381222	0.595434	0.608889	0.0426807	0.603853	0.0555106	0.0597015	0.05143	0.0939637	0.171017	0.101904	0.0641129	0.115837	0.0892949	0.626682	0.600397	0.158922	0.0453643	0.0462466	0.154621	0.610764	0.0398133	0.0341151	0.591979	0.0980075	0.146754	0.0479744	0.574921	0.0469818
67	WAB0019745	NERICA-L49	Rainfed lowland	Redundant	0.0386001	0.614771	0.0640762	0.0554371	0.140394	0.105139	0.596758	0.159143	0.0458422	0.141975	0.106316	0.175575	0.141093	0.130321	0.136571	0.159474	0.043563	0.602198	0.608044	0.0456952	0.603889	0.0276083	0.0705463	0.0173149	0.0986325	0.170208	0.107896	0.0618337	0.120249	0.0903242	0.624072	0.600066	0.159474	0.0308801	0.0486361	0.153849	0.609955	0.0425336	0.0445923	0.599294	0.0982281	0.149217	0.0374972	0.575399	0.0524594
68	WAB0019746	NERICA-L50	Rainfed lowland	No	0.0424601	0.616205	0.0678994	0.0619072	0.146864	0.110837	0.597346	0.166238	0.0507316	0.148298	0.113448	0.183773	0.147636	0.138556	0.141681	0.164988	0.0474965	0.601573	0.609735	0.0502904	0.605323	0.0355121	0.0767223	0.0251452	0.103044	0.177156	0.112896	0.0676053	0.128667	0.0951768	0.625358	0.601243	0.167047	0.0362841	0.052974	0.161385	0.611646	0.0474965	0.0479744	0.599515	0.104772	0.155209	0.0387104	0.577752	0.059628
69	WAB0019730A	NERICA-L34	Rainfed lowland	No	0.140284	0.591317	0.151754	0.14668	0.0174987	0.184472	0.573083	0.136461	0.141019	0.0170943	0.160356	0.181384	0.0178663	0.181568	0.134034	0.136277	0.124035	0.58095	0.583854	0.133005	0.578818	0.140872	0.144622	0.143629	0.126167	0.146607	0.113153	0.117308	0.174987	0.17223	0.602162	0.575656	0.0981913	0.146607	0.138335	0.132711	0.586097	0.123263	0.136166	0.575656	0.181457	0.145136	0.147526	0.551026	0.145063
70	WAB0019735	NERICA-L39	Rainfed lowland	No	0.154253	0.611573	0.163995	0.158224	0.184839	0.16701	0.587971	0.202338	0.150283	0.1837	0.177303	0.194692	0.183884	0.193442	0.184435	0.136608	0.16712	0.586023	0.606573	0.158297	0.602639	0.155614	0.155834	0.160062	0.172855	0.201897	0.172745	0.162488	0.190795	0.143813	0.627233	0.60172	0.17462	0.152783	0.162047	0.133961	0.607161	0.16576	0.151386	0.590655	0.124513	0.200169	0.157047	0.577678	0.151754
71	WAB0018092	NERICA06	Upland	No	0.627307	0.107345	0.630726	0.620175	0.599846	0.626976	0.152121	0.602713	0.627417	0.599882	0.623484	0.604808	0.598632	0.617418	0.60536	0.60786	0.613521	0.182597	0.0713183	0.621535	0.0794059	0.616499	0.624108	0.618263	0.626829	0.6183	0.612639	0.612234	0.620396	0.630762	0.131608	0.103191	0.585619	0.623851	0.622491	0.605985	0.11705	0.613264	0.624145	0.166458	0.639769	0.608963	0.628336	0.113742	0.623778
72	WAB0019752	NERICA-L56	Rainfed lowland	No	0.017609	0.623006	0.0428277	0.056687	0.138262	0.0989266	0.591464	0.158628	0.0256231	0.139659	0.0960224	0.174436	0.138703	0.122234	0.133924	0.158113	0.0371296	0.596316	0.615874	0.0432321	0.610911	0.0513565	0.0544445	0.0408058	0.0946254	0.171826	0.102676	0.0630836	0.111867	0.0831924	0.632895	0.60808	0.161532	0.0330123	0.0471289	0.155246	0.617822	0.0380854	0.022094	0.593523	0.0918682	0.148482	0.0353283	0.581979	0.03985
73	WAB0019698	NERICA-L02	Rainfed lowland	No	0.0461363	0.623704	0.0330858	0.0482685	0.144181	0.098853	0.585839	0.163995	0.042019	0.145357	0.103926	0.156165	0.144144	0.126461	0.137894	0.162231	0.0529005	0.592126	0.615764	0.0432689	0.610948	0.0638188	0.0579002	0.0641129	0.106463	0.173039	0.117638	0.0689288	0.117381	0.0796265	0.632196	0.609404	0.161606	0.0508419	0.0377178	0.157488	0.619035	0.0515771	0.0433056	0.588927	0.100213	0.154731	0.0589663	0.582751	0.0501066
74	WABTMP115	NERICA-S36	Irrigated lowland	No	0.0287479	0.623998	0.053599	0.0624586	0.13749	0.105507	0.59367	0.156643	0.0362106	0.138299	0.0996618	0.171752	0.137931	0.122859	0.13249	0.157268	0.0456952	0.598449	0.617013	0.0517609	0.611646	0.0565032	0.0618705	0.0489302	0.0973458	0.167377	0.107308	0.0683773	0.114624	0.0911698	0.634181	0.608852	0.159584	0.0426439	0.0533784	0.154511	0.619329	0.0480847	0.033674	0.595765	0.0985222	0.148666	0.0454378	0.583009	0.0480479
75	WAB0019705	NERICA-L09	Rainfed lowland	No	0.0440776	0.627123	0.0298507	0.0433792	0.1451	0.097309	0.587126	0.166054	0.041247	0.14668	0.103816	0.1569	0.145247	0.12466	0.138409	0.163076	0.0527167	0.59389	0.618153	0.0411367	0.612896	0.0635983	0.0575693	0.062091	0.105213	0.174803	0.117675	0.072127	0.117234	0.0824939	0.634622	0.610874	0.163113	0.0496287	0.0348136	0.158187	0.621866	0.0507316	0.0418719	0.590471	0.0969782	0.156606	0.0561723	0.584773	0.0487832
76	WAB0019750	NERICA-L54	Rainfed lowland	No	0.211676	0.473789	0.232299	0.22355	0.271524	0.260459	0.463495	0.285604	0.217962	0.272627	0.257113	0.306742	0.271855	0.278913	0.27237	0.286964	0.209507	0.478421	0.460076	0.216161	0.456143	0.201382	0.234505	0.196162	0.245901	0.302515	0.25318	0.224101	0.270752	0.251526	0.492243	0.430998	0.284023	0.207742	0.218403	0.285494	0.469965	0.210095	0.213881	0.466877	0.261047	0.279538	0.208735	0.432726	0.223035
77	WAB0019627	NERICA18	Upland	Redundant	0.604036	0.109257	0.610654	0.598044	0.574737	0.606389	0.121793	0.578413	0.603485	0.57459	0.599699	0.578487	0.573892	0.601904	0.581391	0.580435	0.588707	0.167377	0.0795162	0.599147	0.0778987	0.593817	0.600801	0.596206	0.602787	0.591795	0.58606	0.589552	0.604441	0.609992	0.140063	0.0173149	0.565069	0.601463	0.60014	0.579112	0.107749	0.588302	0.600544	0.137747	0.619366	0.582825	0.604845	0.111315	0.600948
78	WAB0019726	NERICA-L30	Rainfed lowland	No	0.129365	0.607198	0.139769	0.135909	0.130836	0.180097	0.591317	0.139181	0.129365	0.132086	0.147673	0.171715	0.13238	0.154474	0.123116	0.152599	0.111095	0.598228	0.598302	0.120506	0.594184	0.131351	0.133777	0.134071	0.136424	0.147085	0.138005	0.107382	0.157231	0.169473	0.617013	0.592236	0.152011	0.136644	0.125763	0.146974	0.601573	0.111095	0.12466	0.592677	0.175906	0.143188	0.14135	0.566466	0.135321
79	WAB0019703	NERICA-L07	Rainfed lowland	No	0.0466142	0.611499	0.0607676	0.0593706	0.145504	0.0978972	0.581575	0.164731	0.0427542	0.146607	0.105397	0.168076	0.145467	0.116903	0.142195	0.167451	0.0590765	0.587714	0.60536	0.0535622	0.600507	0.0588927	0.065179	0.0608411	0.107088	0.177781	0.115984	0.0770164	0.10944	0.0855819	0.620212	0.597677	0.162341	0.0511727	0.0563929	0.162672	0.607639	0.0580472	0.0454378	0.584589	0.094221	0.158481	0.0595177	0.57312	0.0419087
80	WAB0019719	NERICA-L23	Rainfed lowland	No	0.109404	0.62205	0.115102	0.113742	0.167635	0.149254	0.58753	0.176899	0.102934	0.167819	0.0942945	0.157488	0.167561	0.074921	0.15315	0.174325	0.112345	0.595581	0.614109	0.106794	0.609845	0.115175	0.102015	0.11966	0.150357	0.180869	0.152783	0.121866	0.067495	0.135137	0.629071	0.605727	0.176531	0.113778	0.111095	0.167157	0.617271	0.111646	0.107676	0.592383	0.142526	0.163003	0.122638	0.584148	0.108191
81	WAB0018053	NERICA02	Upland	No	0.598927	0.169767	0.599772	0.60036	0.584406	0.607124	0.0791118	0.593449	0.595067	0.583156	0.596133	0.574994	0.582457	0.59014	0.594405	0.600618	0.605948	0.0520182	0.170502	0.602823	0.17723	0.600176	0.592309	0.60297	0.617087	0.601243	0.600691	0.60422	0.594442	0.610727	0.154658	0.154989	0.587383	0.596353	0.603264	0.597566	0.17848	0.604845	0.595949	0.0467245	0.615249	0.601169	0.601537	0.20708	0.592236
82	WABTMP113	NERICABOYO_P130	Upland	No	0.61569	0.0867216	0.61955	0.608558	0.585655	0.615874	0.119219	0.590251	0.615322	0.585655	0.612345	0.590986	0.58492	0.612308	0.593853	0.592162	0.60172	0.16076	0.0534887	0.610617	0.0615396	0.60558	0.612823	0.607896	0.614955	0.603889	0.599037	0.601463	0.615433	0.620469	0.118043	0.0476803	0.571833	0.613006	0.611242	0.590251	0.0908757	0.600654	0.612529	0.132895	0.630138	0.59639	0.616425	0.0974193	0.612676
83	WAB0019738	NERICA-L42	Rainfed lowland	No	0.132086	0.612676	0.14532	0.142526	0.0959856	0.180171	0.598559	0.134145	0.13249	0.0964635	0.150577	0.167488	0.0963532	0.179619	0.12194	0.111646	0.116866	0.60422	0.607455	0.127601	0.602639	0.136828	0.138666	0.137968	0.0725682	0.134512	0.0568708	0.11308	0.173039	0.171054	0.62455	0.602051	0.130836	0.139512	0.133373	0.107933	0.607786	0.117859	0.12738	0.601243	0.176531	0.141754	0.143886	0.57323	0.140615
84	WAB0019713B	NL17	Rainfed lowland	No	0.137674	0.593339	0.149401	0.144034	0.0175722	0.18234	0.575362	0.134328	0.138482	0.0179399	0.157158	0.178516	0.0181237	0.179141	0.132784	0.136166	0.12091	0.582053	0.585876	0.129549	0.580729	0.137784	0.141129	0.14124	0.124844	0.145173	0.112896	0.114256	0.172487	0.17087	0.603742	0.577421	0.0985589	0.14385	0.134806	0.131534	0.588266	0.120653	0.132858	0.576943	0.179288	0.143004	0.145247	0.552827	0.142673
85	WAB0019730B	NL34	Rainfed lowland	Redundant	0.0377178	0.608044	0.0516506	0.0510992	0.117344	0.0957283	0.594993	0.137858	0.0391515	0.119035	0.0999191	0.174031	0.118374	0.12852	0.114072	0.139144	0.0148151	0.602639	0.599478	0.0334534	0.594442	0.0482317	0.0616866	0.0437468	0.075693	0.151349	0.0830454	0.0405853	0.118263	0.0829351	0.617418	0.591795	0.139879	0.0467613	0.0378281	0.135284	0.603154	0.0156606	0.0370561	0.599404	0.103412	0.129733	0.0510257	0.565583	0.0532314
Count of distance < 0.020					1	0	0	0	6	0	0	0	0	5	0	0	4	0	0	0	3	0	0	0	0	0	0	3	0	0	0	0	0	0	0	1	0	0	0	0	0	2	0	0	0	0	0	0	0
Minimum	0.0144475
Maximum	0.643592							Frequency	Count
Average	0.198806						< 0.020	0.00980392	35
							0.021-0.050	0.0806723	288
							0.051-0.100	0.145938	521
							0.101-0.200	0.391036	1396
							0.201-0.400	0.0212885	76
							0.401-0.600	0.186555	666
							>0.600	0.164706	588
							Total	1	3570
							Expected		3570
							Difference		0
[truncated: 40 more columns]

## Sheet: Upland NERICA
Supplementary Table S4 (f) Identity-by-state (IBS)-based genetic distance between pair of 19 upland NERICA genotypes based on 13,601 of the 15,020 SNPs..
S/N	Accession number	Genotype	Redundancy based on maximum length sub tree method	NERICA12	NERICA01	NERICA05	NERICA09	NERICA08	NERICA17	NERICA16	NERICA13	NERICA10	NERICA11	NERICA15	NERICA04	NERICA14	NERICA07	NERICA03	NERICA06	NERICA18	NERICA02	NERICABOYO_P130
1	WAB0019621	NERICA12	No
2	WAB0007739	NERICA01	No	0.145283
3	WAB0018042	NERICA05	No	0.178112	0.100324
4	WAB0019618	NERICA09	No	0.0879715	0.136975	0.177708
5	WAB0019617	NERICA08	No	0.0947724	0.141975	0.184545	0.0209911
6	WAB0019626	NERICA17	No	0.0648114	0.140615	0.166238	0.12205	0.129292
7	WAB0019625	NERICA16	No	0.105728	0.119219	0.163444	0.0748474	0.0761709	0.13624
8	WAB0019622	NERICA13	No	0.0242997	0.145872	0.186457	0.0902875	0.0926402	0.0722741	0.104478
9	WAB0019619	NERICA10	No	0.153224	0.0564664	0.066576	0.150798	0.156239	0.150393	0.134328	0.158555
10	WAB0019620	NERICA11	No	0.12863	0.173186	0.214764	0.058084	0.0512462	0.163297	0.111205	0.125726	0.186861
11	WAB0019623	NERICA15	No	0.115139	0.126498	0.172083	0.0844791	0.0803617	0.145761	0.022241	0.112455	0.141975	0.107676
12	WAB0018102	NERICA04	No	0.104184	0.115433	0.153408	0.102272	0.0977134	0.137159	0.0766855	0.101757	0.12194	0.107272	0.0736343
13	WAB0019624	NERICA14	No	0.0981178	0.125763	0.163995	0.0513933	0.0581575	0.132417	0.0653261	0.101316	0.135946	0.0945886	0.0762076	0.0885964
14	WAB0018095	NERICA07	No	0.0892949	0.124697	0.172377	0.0607676	0.0673112	0.121572	0.0620543	0.0905448	0.145982	0.10172	0.0732667	0.0862069	0.0626792
15	WAB0037218	NERICA03	No	0.0906919	0.105838	0.142195	0.0895155	0.085876	0.124844	0.0643335	0.0892214	0.112014	0.11172	0.063488	0.0250349	0.0767223	0.0738181
16	WAB0018092	NERICA06	No	0.107345	0.152121	0.182597	0.0713183	0.0794059	0.131608	0.103191	0.11705	0.166458	0.113742	0.112345	0.134255	0.0873465	0.0947357	0.120543
17	WAB0019627	NERICA18	Redundant	0.109257	0.121793	0.167377	0.0795162	0.0778987	0.140063	0.0173149	0.107749	0.137747	0.111315	0.0220572	0.077384	0.0697743	0.0662819	0.0647379	0.107455
18	WAB0018053	NERICA02	No	0.169767	0.0791118	0.0520182	0.170502	0.17723	0.154658	0.154989	0.17848	0.0467245	0.20708	0.163885	0.141828	0.155944	0.165833	0.132637	0.173296	0.159657
19	WABTMP113	NERICABOYO_P130	No	0.0867216	0.119219	0.16076	0.0534887	0.0615396	0.118043	0.0476803	0.0908757	0.132895	0.0974193	0.0582678	0.0846261	0.0507683	0.0413573	0.0723109	0.0870892	0.0532314	0.152526
Count of distance < 0.020				0	0	0	0	0	0	1	0	0	0	0	0	0	0	0	0	0	0
Minimum	0.0173149
Maximum	0.214764					Frequency	Count
Average	0.110136				< 0.020	0.00584795	1
					0.021-0.050	0.0467836	8
					0.051-0.100	0.368421	63
					0.101-0.200	0.567251	97
					0.201-0.400	0.0116959	2
					0.401-0.600	0	0
					>0.600	0	0
					Total	1	171
					Expected		171
					Difference		0

## Sheet: Lowland NERICA
Supplementary Table S4 (g) Identity-by-state (IBS)-based genetic distance between pair of 66 lowland NERICA genotypes based on 13,601 of the 15,020 SNPs.
S/N	Accession number	Genotype	Ecology	Redundancy based on maximum length sub tree method	NERICA-S44	NERICA-L18	NERICA-L01	NERICA-L17	NERICA-L12	NERICA-L20	NERICA-L46	NERICA-L14	NERICA-L24	NERICA-L43	NERICA-L15	NERICA-L25	WAS127-12-1-2-1	NERICA-L26	NERICA-L36	NERICA-L10	NERICA-L48	NERICA-L22	NERICA-L53	NERICA-L38	NERICA-L05	NERICA-L28	NERICA-L27	NERICA-L47	NERICA-L11	NERICA-L19	NERICA-L55	NERICA-L03	NERICA-L41	NERICA-L33	NERICA-L51	NERICA-L35	NERICA-L57	NERICA-L60	NERICA-L06	NERICA-L13	NERICA-L04	NERICA-L52	NERICA-L16	NERICA-L32	NERICA-L44	NERICA-L59	NERICA-L58	NERICA-L21	NERICA-L29
1	WABTMP116	NERICA-S44	Irrigated lowland	Redundant
3	WAB0019714	NERICA-L18	Rainfed lowland	No	0.044335
4	WAB0019697	NERICA-L01	Rainfed lowland	No	0.0542607	0.0497022
5	WAB0019713A	NERICA-L17	Rainfed lowland	Redundant	0.135946	0.147122	0.143445
6	WAB0019708	NERICA-L12	Rainfed lowland	No	0.0970885	0.100507	0.0960591	0.182634
8	WAB0019716	NERICA-L20	Rainfed lowland	No	0.154217	0.168223	0.162635	0.133887	0.201235
9	WAB0019742	NERICA-L46	Rainfed lowland	No	0.0255496	0.0405853	0.0493714	0.13635	0.094221	0.155724
10	WAB0019710	NERICA-L14	Rainfed lowland	Redundant	0.137086	0.149327	0.144217	0.0149254	0.183516	0.134255	0.137858
11	WAB0019720	NERICA-L24	Rainfed lowland	No	0.0931181	0.107713	0.109293	0.157415	0.149915	0.161128	0.0933387	0.159069
12	WAB0019739	NERICA-L43	Rainfed lowland	No	0.169473	0.168076	0.163848	0.180134	0.206308	0.183479	0.164951	0.180281	0.162451
13	WAB0019711	NERICA-L15	Rainfed lowland	Redundant	0.136571	0.148408	0.142526	0.0166899	0.181862	0.134365	0.137306	0.0166164	0.156459	0.179178
14	WAB0019721	NERICA-L25	Rainfed lowland	No	0.118962	0.127785	0.123998	0.180097	0.157378	0.188185	0.114403	0.180134	0.116609	0.160099	0.179288
15	WABTMP128	WAS127-12-1-2-1	Irrigated lowland	No	0.130799	0.143666	0.135247	0.131645	0.180759	0.144291	0.131571	0.131939	0.13863	0.172487	0.131314	0.16837
16	WAB0019722	NERICA-L26	Rainfed lowland	No	0.155687	0.169215	0.1569	0.133814	0.2055	0.148592	0.153959	0.133446	0.169583	0.174472	0.135284	0.189214	0.135284
17	WAB0019732	NERICA-L36	Rainfed lowland	Redundant	0.0370929	0.0507316	0.0509889	0.119035	0.0958018	0.137894	0.0383428	0.120249	0.0995883	0.174509	0.119881	0.128961	0.113043	0.138005
20	WAB0019706	NERICA-L10	Rainfed lowland	No	0.0412102	0.038159	0.0357327	0.128042	0.0894052	0.14896	0.0374605	0.12988	0.0983384	0.168186	0.128593	0.121204	0.125101	0.150504	0.0323873
22	WAB0019744	NERICA-L48	Rainfed lowland	No	0.048342	0.0681568	0.0542975	0.137196	0.103448	0.155283	0.0491508	0.139034	0.103816	0.167267	0.13738	0.12477	0.134586	0.15668	0.0475333	0.0480847
23	WAB0019718	NERICA-L22	Rainfed lowland	No	0.052055	0.0588927	0.0692229	0.139879	0.110617	0.153518	0.0473862	0.141019	0.0952503	0.157452	0.140762	0.116903	0.130321	0.157341	0.0609514	0.0538196	0.072752
24	WAB0019749	NERICA-L53	Rainfed lowland	No	0.0392251	0.0648849	0.0541504	0.139769	0.103264	0.158518	0.0472759	0.141056	0.104294	0.174509	0.139475	0.130137	0.137233	0.158959	0.0432321	0.0445923	0.0280862	0.0698846
25	WAB0019734	NERICA-L38	Rainfed lowland	No	0.0934858	0.105139	0.103853	0.123263	0.144622	0.152121	0.0956915	0.124697	0.135358	0.18381	0.124256	0.163995	0.132784	0.139218	0.0749945	0.0888538	0.100471	0.110911	0.0999927
26	WAB0019701	NERICA-L05	Rainfed lowland	No	0.16848	0.179876	0.173002	0.14396	0.210977	0.145761	0.168113	0.146202	0.169804	0.184031	0.144879	0.194287	0.154842	0.153077	0.152599	0.160797	0.164694	0.163959	0.168995	0.160466
27	WAB0019724	NERICA-L28	Rainfed lowland	No	0.101684	0.118557	0.113595	0.111021	0.155393	0.143262	0.103301	0.112565	0.137674	0.174362	0.112345	0.164473	0.124292	0.121645	0.0811337	0.0995883	0.109771	0.115139	0.107492	0.0755827	0.150577
28	WAB0019723	NERICA-L27	Rainfed lowland	No	0.0616866	0.0738181	0.0703992	0.112749	0.112786	0.136828	0.0615028	0.113742	0.107566	0.167524	0.113484	0.131645	0.111426	0.138041	0.0398868	0.0525329	0.0651055	0.0779354	0.0620175	0.0881553	0.145651	0.0912801
29	WAB0019743	NERICA-L47	Rainfed lowland	No	0.110212	0.11966	0.117859	0.172708	0.159768	0.183222	0.104331	0.173333	0.110727	0.161201	0.171936	0.0402912	0.161826	0.182303	0.118153	0.11297	0.117822	0.106022	0.120359	0.155209	0.188626	0.159032	0.120175
30	WAB0019707	NERICA-L11	Rainfed lowland	No	0.0815381	0.0859496	0.0821998	0.169988	0.0714286	0.192927	0.0775678	0.170576	0.131204	0.198956	0.169473	0.148298	0.170429	0.192853	0.0826042	0.0736343	0.0883391	0.0962429	0.0885229	0.134255	0.203294	0.1426	0.0968311	0.146791
33	WAB0019715	NERICA-L19	Rainfed lowland	No	0.157966	0.170686	0.153849	0.0981545	0.201419	0.149621	0.157709	0.0960959	0.169657	0.175539	0.0969046	0.181457	0.1451	0.106683	0.140321	0.148739	0.154547	0.155908	0.157893	0.152121	0.154989	0.133997	0.131939	0.174693	0.187376
34	WAB0019751	NERICA-L55	Rainfed lowland	No	0.0321668	0.0517241	0.0581207	0.142085	0.103228	0.162488	0.0338946	0.143592	0.0998824	0.173112	0.142416	0.123998	0.136497	0.161716	0.0469083	0.0470921	0.0361003	0.057459	0.0316153	0.102529	0.172928	0.110874	0.0656937	0.114036	0.0861334	0.163407
35	WAB0019699	NERICA-L03	Rainfed lowland	Redundant	0.0450335	0.0318727	0.0327917	0.133593	0.0925667	0.1544	0.0417249	0.135137	0.104625	0.164694	0.134328	0.1233	0.129513	0.155797	0.037387	0.022241	0.0520182	0.0574222	0.0485258	0.0937431	0.164694	0.104698	0.058231	0.115837	0.0764282	0.154364	0.0494081
36	WAB0019737	NERICA-L41	Rainfed lowland	No	0.151974	0.166973	0.152967	0.130505	0.19675	0.145247	0.15157	0.129365	0.163517	0.167267	0.12999	0.183406	0.131829	0.0270568	0.135174	0.146019	0.149768	0.152783	0.152856	0.138005	0.146827	0.120065	0.133556	0.176752	0.188368	0.10286	0.156827	0.15157
38	WAB0019729	NERICA-L33	Rainfed lowland	Redundant	0.0382325	0.0517241	0.0480479	0.119035	0.0953239	0.138152	0.038931	0.120285	0.0977869	0.172487	0.119109	0.127454	0.112933	0.139475	0.0151459	0.0317991	0.0466877	0.0606941	0.0430115	0.0769429	0.151827	0.0847364	0.0396294	0.117822	0.0808764	0.139659	0.0456216	0.0355489	0.134733
39	WAB0019747	NERICA-L51	Rainfed lowland	No	0.0235644	0.042166	0.0532314	0.131204	0.0978237	0.150246	0.0238218	0.133078	0.0911698	0.166348	0.131865	0.116903	0.12602	0.150724	0.0347033	0.0393353	0.0452908	0.0503272	0.0447026	0.0915742	0.163554	0.0984119	0.0585986	0.107676	0.0800309	0.153702	0.0295567	0.0439306	0.147489	0.0363576
41	WAB0019731	NERICA-L35	Rainfed lowland	No	0.0903242	0.100324	0.102492	0.178553	0.100471	0.195905	0.0858393	0.180024	0.134806	0.188074	0.178185	0.148004	0.178663	0.197485	0.104073	0.0959856	0.0950665	0.0846997	0.0964267	0.148776	0.203147	0.154364	0.116756	0.146533	0.0670907	0.190427	0.0905081	0.0993677	0.191861	0.101684	0.0885597
42	WAB0019753	NERICA-L57	Rainfed lowland	No	0.146791	0.161091	0.152011	0.142306	0.19414	0.144107	0.145063	0.142122	0.143629	0.179399	0.143041	0.182817	0.128226	0.152856	0.12863	0.139879	0.145798	0.144438	0.146938	0.152342	0.140651	0.142967	0.127858	0.17462	0.183994	0.145945	0.152084	0.1451	0.148408	0.129513	0.141718	0.183148
43	WAB0019756	NERICA-L60	Rainfed lowland	No	0.0361738	0.0540401	0.068267	0.143188	0.109367	0.166054	0.0376075	0.144585	0.104992	0.180171	0.143703	0.131461	0.143519	0.166899	0.0501801	0.0548121	0.0423131	0.0647011	0.0377913	0.104184	0.178847	0.11444	0.0726785	0.121609	0.0933387	0.169877	0.026873	0.0585986	0.164253	0.0518712	0.0349239	0.0943681	0.157452
45	WAB0019702	NERICA-L06	Rainfed lowland	No	0.0394824	0.0502169	0.0517977	0.14135	0.0938166	0.162047	0.0339313	0.143225	0.0989266	0.167708	0.141901	0.113484	0.137086	0.162745	0.0532681	0.0462466	0.0530476	0.0568708	0.0524961	0.10536	0.173737	0.115249	0.071355	0.105544	0.0813543	0.160209	0.0420925	0.0487464	0.157856	0.0516506	0.036762	0.0891479	0.153923	0.0503639
46	WAB0019709	NERICA-L13	Rainfed lowland	No	0.0654731	0.0762812	0.0763914	0.166017	0.0655834	0.184986	0.0596647	0.166936	0.118962	0.182964	0.165944	0.12988	0.160944	0.187633	0.0766488	0.0724947	0.0775678	0.0837806	0.0783766	0.126866	0.191309	0.13896	0.0932652	0.123594	0.0968311	0.183773	0.0707301	0.0752518	0.179178	0.0756562	0.0645908	0.107823	0.172524	0.0770899	0.0599956
48	WAB0019700	NERICA-L04	Rainfed lowland	No	0.0466142	0.0319094	0.0387839	0.137049	0.0963164	0.157084	0.0426439	0.138887	0.108154	0.171164	0.137527	0.130027	0.132343	0.157672	0.0372399	0.0268363	0.0568708	0.0621278	0.0535622	0.0935225	0.16962	0.104735	0.0602162	0.121204	0.0810235	0.158187	0.0538931	0.0201823	0.154842	0.0386736	0.0431954	0.105323	0.149107	0.0587457	0.0533417	0.0805455
49	WAB0019748	NERICA-L52	Rainfed lowland	No	0.035071	0.0530476	0.0605103	0.144144	0.104919	0.1644	0.0357327	0.146019	0.100691	0.175539	0.144806	0.125138	0.140946	0.164878	0.0488199	0.0494081	0.0329388	0.0601794	0.0308801	0.104294	0.174031	0.114036	0.0691861	0.115727	0.0878244	0.165429	0.0212484	0.0523859	0.159804	0.0487464	0.0333431	0.0890376	0.15315	0.0259907	0.0449967	0.0723844	0.0565767
50	WAB0019712	NERICA-L16	Rainfed lowland	Redundant	0.13771	0.149621	0.144475	0.0172414	0.183479	0.135652	0.138152	0.0159915	0.1594	0.180134	0.0188221	0.180575	0.132711	0.134512	0.121535	0.130211	0.138703	0.141865	0.141166	0.124954	0.146313	0.112896	0.114514	0.173296	0.171274	0.0981178	0.143556	0.135247	0.130579	0.121204	0.133262	0.180538	0.143262	0.145063	0.143335	0.166642	0.139291	0.146019
52	WAB0019728	NERICA-L32	Rainfed lowland	No	0.0384898	0.0525329	0.0505845	0.118705	0.0955444	0.137968	0.0398133	0.120028	0.0983016	0.171495	0.119329	0.128152	0.114587	0.138703	0.0157709	0.0323138	0.0481215	0.0604735	0.0431218	0.076612	0.150798	0.0830086	0.0388207	0.118043	0.0821263	0.139291	0.0470921	0.0374237	0.134218	0.0144475	0.0376443	0.103007	0.129696	0.052202	0.0526064	0.0755091	0.0392251	0.0484523	0.120432
53	WAB0019740	NERICA-L44	Rainfed lowland	No	0.137784	0.15157	0.14532	0.10911	0.185648	0.131902	0.138262	0.109477	0.153739	0.172965	0.109183	0.17745	0.11819	0.136093	0.12205	0.133115	0.138924	0.143225	0.142195	0.112308	0.140909	0.105397	0.116609	0.171568	0.174068	0.130799	0.143703	0.138409	0.130615	0.12216	0.132306	0.180648	0.1401	0.150136	0.141056	0.164216	0.141681	0.146129	0.110617	0.122528
54	WAB0019755	NERICA-L59	Rainfed lowland	Redundant	0.0375708	0.0621278	0.0579002	0.143188	0.107749	0.161937	0.0444453	0.144511	0.109036	0.180943	0.14407	0.134696	0.13863	0.160576	0.0417984	0.0449232	0.0316521	0.0721638	0.0196677	0.0996985	0.174178	0.107382	0.0623116	0.124917	0.0912433	0.163113	0.0321668	0.047423	0.157452	0.0412837	0.0415778	0.100985	0.15179	0.0341519	0.0554003	0.0828616	0.0492243	0.0301081	0.144989	0.0413205	0.145835
56	WAB0019754	NERICA-L58	Rainfed lowland	No	0.0269465	0.0462834	0.0549224	0.138666	0.0995147	0.157893	0.0263951	0.139879	0.0943313	0.17234	0.138887	0.12091	0.13238	0.157635	0.0398133	0.0435997	0.0457687	0.0531211	0.0433056	0.0962797	0.170723	0.104992	0.0633409	0.110837	0.0827513	0.1594	0.0289685	0.0470186	0.154878	0.0398133	0.0247776	0.0913536	0.147232	0.0337843	0.0403279	0.0655099	0.0476436	0.0305125	0.140284	0.0415043	0.139732	0.0394456
57	WAB0019717	NERICA-L21	Rainfed lowland	No	0.113999	0.118631	0.121315	0.169215	0.162341	0.177524	0.108007	0.169473	0.0965738	0.164032	0.168848	0.0910595	0.153518	0.174583	0.116866	0.112234	0.12455	0.103632	0.126388	0.153555	0.18234	0.156496	0.124991	0.0798471	0.147158	0.17859	0.119146	0.115837	0.16848	0.117896	0.111462	0.151974	0.164326	0.124476	0.111867	0.13238	0.119403	0.121572	0.169105	0.118557	0.169473	0.129402	0.115028
58	WAB0019725	NERICA-L29	Rainfed lowland	No	0.0581575	0.0681935	0.069039	0.111646	0.113411	0.13738	0.0584148	0.112492	0.108852	0.174803	0.112198	0.132858	0.113411	0.137343	0.0339313	0.0509889	0.0650687	0.0769061	0.0617969	0.0846629	0.150761	0.0876038	0.0265422	0.122969	0.0991471	0.134696	0.0637821	0.0553636	0.135321	0.036615	0.0547019	0.117271	0.132931	0.0685979	0.0687082	0.0948092	0.0541872	0.0671274	0.113521	0.0376443	0.118116	0.0598485	0.0603264	0.125726
59	WAB0019733	NERICA-L37	Rainfed lowland	No	0.0944416	0.10422	0.106132	0.182854	0.103963	0.201198	0.0887802	0.183406	0.138262	0.190243	0.181347	0.153665	0.183626	0.201382	0.108668	0.0997721	0.098706	0.0883023	0.100948	0.15282	0.206125	0.158297	0.120837	0.150871	0.0681935	0.193883	0.0929711	0.103301	0.196566	0.107051	0.0905448	0.0264319	0.187596	0.0960224	0.0912433	0.112639	0.108154	0.0908021	0.183663	0.106058	0.184913	0.103448	0.0951768	0.153739	0.121535
60	WABTMP114	NERICA-S-19	Irrigated lowland	Redundant	0.136791	0.148445	0.143519	0.016837	0.183112	0.134034	0.136865	0.0147416	0.157856	0.179031	0.0181604	0.179876	0.131976	0.133078	0.11966	0.128557	0.137894	0.140063	0.140063	0.123998	0.144989	0.110874	0.112639	0.172451	0.17098	0.0973825	0.143041	0.134328	0.130174	0.119918	0.132527	0.179803	0.141938	0.144107	0.142269	0.166532	0.13771	0.145136	0.0164326	0.118815	0.108742	0.144217	0.139659	0.168701	0.112381
61	WAB0019727	NERICA-L31	Rainfed lowland	No	0.0799206	0.0891479	0.0912065	0.165576	0.0952871	0.181972	0.0748474	0.167414	0.120653	0.172524	0.165907	0.128189	0.160172	0.185795	0.0922726	0.0848099	0.0831924	0.069811	0.0861701	0.138519	0.190464	0.141791	0.10172	0.121351	0.0747739	0.18109	0.0793324	0.0900669	0.180024	0.0922359	0.0767591	0.0631204	0.178516	0.0829718	0.0782663	0.0979707	0.0935225	0.0777516	0.167635	0.0921623	0.16973	0.0901772	0.0798838	0.13352	0.102934
62	WAB0019736	NERICA-L40	Rainfed lowland	No	0.0927873	0.0966841	0.0999927	0.177083	0.112271	0.192927	0.086501	0.178663	0.139696	0.195647	0.177377	0.152526	0.173737	0.19403	0.0981913	0.0906183	0.0951033	0.0900669	0.0963164	0.144879	0.204948	0.15304	0.112014	0.147746	0.0970885	0.191567	0.0915374	0.0942578	0.189288	0.0970149	0.089736	0.0734872	0.182229	0.0955812	0.0860966	0.109551	0.0995147	0.0905816	0.178516	0.0973458	0.180906	0.100029	0.0930446	0.149732	0.112528
63	WAB0019704	NERICA-L08	Rainfed lowland	Redundant	0.0366885	0.0609514	0.0576428	0.142342	0.106757	0.162562	0.0455849	0.144034	0.108742	0.179399	0.142967	0.133483	0.137968	0.161716	0.0415411	0.0434159	0.0320932	0.0712448	0.0194103	0.098081	0.174178	0.106647	0.0625322	0.12352	0.0917212	0.16337	0.0311374	0.048195	0.15804	0.0423498	0.0431218	0.0993309	0.151717	0.033821	0.0545548	0.0824204	0.0504375	0.0299243	0.144107	0.0421293	0.145357	0.0157341	0.0400338	0.128961	0.059003
66	WAB0019741	NERICA-L45	Rainfed lowland	No	0.0362841	0.0492978	0.054996	0.138372	0.104808	0.158077	0.0309168	0.139953	0.105139	0.172634	0.139328	0.126829	0.134549	0.154878	0.0381222	0.0426807	0.0555106	0.0597015	0.05143	0.0939637	0.171017	0.101904	0.0641129	0.115837	0.0892949	0.158922	0.0453643	0.0462466	0.154621	0.0398133	0.0341151	0.0980075	0.146754	0.0479744	0.0469818	0.0725314	0.0434894	0.0473127	0.139916	0.0409529	0.140063	0.047423	0.0374605	0.120359	0.0566502
67	WAB0019745	NERICA-L49	Rainfed lowland	Redundant	0.0386001	0.0640762	0.0554371	0.140394	0.105139	0.159143	0.0458422	0.141975	0.106316	0.175575	0.141093	0.130321	0.136571	0.159474	0.043563	0.0456952	0.0276083	0.0705463	0.0173149	0.0986325	0.170208	0.107896	0.0618337	0.120249	0.0903242	0.159474	0.0308801	0.0486361	0.153849	0.0425336	0.0445923	0.0982281	0.149217	0.0374972	0.0524594	0.079553	0.0530843	0.029961	0.141975	0.0429748	0.142085	0.0194103	0.0423131	0.12738	0.0607308
68	WAB0019746	NERICA-L50	Rainfed lowland	No	0.0424601	0.0678994	0.0619072	0.146864	0.110837	0.166238	0.0507316	0.148298	0.113448	0.183773	0.147636	0.138556	0.141681	0.164988	0.0474965	0.0502904	0.0355121	0.0767223	0.0251452	0.103044	0.177156	0.112896	0.0676053	0.128667	0.0951768	0.167047	0.0362841	0.052974	0.161385	0.0474965	0.0479744	0.104772	0.155209	0.0387104	0.059628	0.0861701	0.055768	0.0348504	0.148923	0.0479376	0.149033	0.0213955	0.045254	0.132711	0.0648482
69	WAB0019730A	NERICA-L34	Rainfed lowland	No	0.140284	0.151754	0.14668	0.0174987	0.184472	0.136461	0.141019	0.0170943	0.160356	0.181384	0.0178663	0.181568	0.134034	0.136277	0.124035	0.133005	0.140872	0.144622	0.143629	0.126167	0.146607	0.113153	0.117308	0.174987	0.17223	0.0981913	0.146607	0.138335	0.132711	0.123263	0.136166	0.181457	0.145136	0.147526	0.145063	0.168774	0.14157	0.148849	0.0188221	0.123447	0.110874	0.147526	0.143114	0.171311	0.11558
70	WAB0019735	NERICA-L39	Rainfed lowland	No	0.154253	0.163995	0.158224	0.184839	0.16701	0.202338	0.150283	0.1837	0.177303	0.194692	0.183884	0.193442	0.184435	0.136608	0.16712	0.158297	0.155614	0.155834	0.160062	0.172855	0.201897	0.172745	0.162488	0.190795	0.143813	0.17462	0.152783	0.162047	0.133961	0.16576	0.151386	0.124513	0.200169	0.157047	0.151754	0.171127	0.167892	0.153371	0.184067	0.167451	0.178149	0.166127	0.156422	0.186053	0.165319
72	WAB0019752	NERICA-L56	Rainfed lowland	No	0.017609	0.0428277	0.056687	0.138262	0.0989266	0.158628	0.0256231	0.139659	0.0960224	0.174436	0.138703	0.122234	0.133924	0.158113	0.0371296	0.0432321	0.0513565	0.0544445	0.0408058	0.0946254	0.171826	0.102676	0.0630836	0.111867	0.0831924	0.161532	0.0330123	0.0471289	0.155246	0.0380854	0.022094	0.0918682	0.148482	0.0353283	0.03985	0.0663554	0.0446658	0.0357694	0.139916	0.0393353	0.140615	0.0363944	0.0263216	0.11569	0.0565767
73	WAB0019698	NERICA-L02	Rainfed lowland	No	0.0461363	0.0330858	0.0482685	0.144181	0.098853	0.163995	0.042019	0.145357	0.103926	0.156165	0.144144	0.126461	0.137894	0.162231	0.0529005	0.0432689	0.0638188	0.0579002	0.0641129	0.106463	0.173039	0.117638	0.0689288	0.117381	0.0796265	0.161606	0.0508419	0.0377178	0.157488	0.0515771	0.0433056	0.100213	0.154731	0.0589663	0.0501066	0.0743695	0.0423131	0.0539299	0.145798	0.0533784	0.145798	0.0637086	0.0473495	0.116499	0.0709507
74	WABTMP115	NERICA-S36	Irrigated lowland	No	0.0287479	0.053599	0.0624586	0.13749	0.105507	0.156643	0.0362106	0.138299	0.0996618	0.171752	0.137931	0.122859	0.13249	0.157268	0.0456952	0.0517609	0.0565032	0.0618705	0.0489302	0.0973458	0.167377	0.107308	0.0683773	0.114624	0.0911698	0.159584	0.0426439	0.0533784	0.154511	0.0480847	0.033674	0.0985222	0.148666	0.0454378	0.0480479	0.0743695	0.0555106	0.0447394	0.138519	0.0479376	0.140026	0.0460996	0.0377178	0.117933	0.0651423
75	WAB0019705	NERICA-L09	Rainfed lowland	No	0.0440776	0.0298507	0.0433792	0.1451	0.097309	0.166054	0.041247	0.14668	0.103816	0.1569	0.145247	0.12466	0.138409	0.163076	0.0527167	0.0411367	0.0635983	0.0575693	0.062091	0.105213	0.174803	0.117675	0.072127	0.117234	0.0824939	0.163113	0.0496287	0.0348136	0.158187	0.0507316	0.0418719	0.0969782	0.156606	0.0561723	0.0487832	0.0743695	0.0400338	0.0510992	0.14646	0.0516139	0.147452	0.0620543	0.0459893	0.116168	0.0701419
76	WAB0019750	NERICA-L54	Rainfed lowland	No	0.211676	0.232299	0.22355	0.271524	0.260459	0.285604	0.217962	0.272627	0.257113	0.306742	0.271855	0.278913	0.27237	0.286964	0.209507	0.216161	0.201382	0.234505	0.196162	0.245901	0.302515	0.25318	0.224101	0.270752	0.251526	0.284023	0.207742	0.218403	0.285494	0.210095	0.213881	0.261047	0.279538	0.208735	0.223035	0.24432	0.219396	0.206272	0.272186	0.211308	0.274612	0.194397	0.211418	0.272848	0.222557
78	WAB0019726	NERICA-L30	Rainfed lowland	No	0.129365	0.139769	0.135909	0.130836	0.180097	0.139181	0.129365	0.132086	0.147673	0.171715	0.13238	0.154474	0.123116	0.152599	0.111095	0.120506	0.131351	0.133777	0.134071	0.136424	0.147085	0.138005	0.107382	0.157231	0.169473	0.152011	0.136644	0.125763	0.146974	0.111095	0.12466	0.175906	0.143188	0.14135	0.135321	0.159106	0.12852	0.138482	0.133225	0.11069	0.128998	0.13613	0.132159	0.149254	0.10797
79	WAB0019703	NERICA-L07	Rainfed lowland	No	0.0466142	0.0607676	0.0593706	0.145504	0.0978972	0.164731	0.0427542	0.146607	0.105397	0.168076	0.145467	0.116903	0.142195	0.167451	0.0590765	0.0535622	0.0588927	0.065179	0.0608411	0.107088	0.177781	0.115984	0.0770164	0.10944	0.0855819	0.162341	0.0511727	0.0563929	0.162672	0.0580472	0.0454378	0.094221	0.158481	0.0595177	0.0419087	0.065032	0.0608044	0.052974	0.147452	0.0591868	0.145872	0.0631571	0.0488935	0.120579	0.0736343
80	WAB0019719	NERICA-L23	Rainfed lowland	No	0.109404	0.115102	0.113742	0.167635	0.149254	0.176899	0.102934	0.167819	0.0942945	0.157488	0.167561	0.074921	0.15315	0.174325	0.112345	0.106794	0.115175	0.102015	0.11966	0.150357	0.180869	0.152783	0.121866	0.067495	0.135137	0.176531	0.113778	0.111095	0.167157	0.111646	0.107676	0.142526	0.163003	0.122638	0.108191	0.120138	0.116719	0.116278	0.167892	0.111977	0.170355	0.125653	0.110396	0.0448864	0.123925
83	WAB0019738	NERICA-L42	Rainfed lowland	No	0.132086	0.14532	0.142526	0.0959856	0.180171	0.134145	0.13249	0.0964635	0.150577	0.167488	0.0963532	0.179619	0.12194	0.111646	0.116866	0.127601	0.136828	0.138666	0.137968	0.0725682	0.134512	0.0568708	0.11308	0.173039	0.171054	0.130836	0.139512	0.133373	0.107933	0.117859	0.12738	0.176531	0.141754	0.143886	0.140615	0.162635	0.134917	0.143004	0.097162	0.117308	0.0755459	0.140909	0.135027	0.169215	0.112381
84	WAB0019713B	NL17	Rainfed lowland	No	0.137674	0.149401	0.144034	0.0175722	0.18234	0.134328	0.138482	0.0179399	0.157158	0.178516	0.0181237	0.179141	0.132784	0.136166	0.12091	0.129549	0.137784	0.141129	0.14124	0.124844	0.145173	0.112896	0.114256	0.172487	0.17087	0.0985589	0.14385	0.134806	0.131534	0.120653	0.132858	0.179288	0.143004	0.145247	0.142673	0.166311	0.138997	0.14657	0.0184178	0.120616	0.110911	0.145026	0.140321	0.168738	0.113999
85	WAB0019730B	NL34	Rainfed lowland	Redundant	0.0377178	0.0516506	0.0510992	0.117344	0.0957283	0.137858	0.0391515	0.119035	0.0999191	0.174031	0.118374	0.12852	0.114072	0.139144	0.0148151	0.0334534	0.0482317	0.0616866	0.0437468	0.075693	0.151349	0.0830454	0.0405853	0.118263	0.0829351	0.139879	0.0467613	0.0378281	0.135284	0.0156606	0.0370561	0.103412	0.129733	0.0510257	0.0532314	0.0765385	0.0383428	0.0493346	0.119991	0.0158077	0.121976	0.0417616	0.0409161	0.118705	0.0364311
Count of distance < 0.020					1	0	0	6	0	0	0	5	0	0	4	0	0	0	3	0	0	0	3	0	0	0	0	0	0	0	0	0	0	2	0	0	0	0	0	0	0	0	3	1	0	2	0	0	0
Minimum	0.0144475
Maximum	0.306742						Frequency	Count
Average	0.0828695					< 0.020	0.0158508	34
						0.021-0.050	0.130536	280
						0.051-0.100	0.21352	458
						0.101-0.200	0.605594	1299
						0.201-0.400	0.0344988	74
						0.401-0.600	0	0
						>0.600	0	0
						Total	1	2145
						Expected		3570
						Difference		-1425
[truncated: 21 more columns]
