# Supplementary material for: Assessment of Genetic Variation and Population Structure of Diverse Rice Genotypes Adapted to Lowland and Upland Ecologies in Africa Using SNPs
Source: Front Plant Sci. 2018 Apr 9;9:446. doi: 10.3389/fpls.2018.00446 (PMC5900792; doi:10.3389/fpls.2018.00446)
Supplement: Supplementary file 5 [file Table_5.XLSX]

## Sheet: 304 samples
Supplementary Table S5 (a) Identity-by-state (IBS)-based genetic distance between pair of 304 genotypes (excluding 26 redundant genotypes) based on 14,985 of 15,020 SNPs that were polymorphic across all genotypes, each with a minor allele frequency of > 0.01.
Unit	Accession number	Ecotype (type)	1	2	3	4	5	6	7	8	9	10	11	12	13	14	15	16	17	18	19	20	21	22	23	24	25	26	27	28	29	30	31	32	33	34	35	36	37	38	39	40	41	42	43	44	45	46	47
1	WAB0003712	Indica
2	WAB0018571	Japonica	0.521955
3	WAB0006858	Japonica	0.549283	0.0601602
4	WAB0033741	Japonica	0.523991	0.097364	0.102369
5	WABTMP40	Indica	0.114715	0.51278	0.539606	0.517384
6	WAB0002265	Indica	0.141141	0.476977	0.501535	0.482049	0.145379
7	WAB0004879	Indica	0.128395	0.513113	0.539606	0.517017	0.126527	0.160561
8	WABTMP75	Japonica	0.134701	0.509109	0.536169	0.511078	0.137237	0.159259	0.114915
9	WAB0019621	NERICA	0.554621	0.105205	0.0766433	0.130731	0.541241	0.505839	0.544244	0.54024
10	WABTMP45	Indica	0.121989	0.520821	0.553387	0.528328	0.127361	0.160561	0.112713	0.127761	0.55649
11	WAB0016249	Indica	0.120854	0.517084	0.547915	0.524725	0.137404	0.156056	0.120721	0.127794	0.551084	0.0754755
12	WABTMP124	Indica	0.134268	0.49019	0.517351	0.498131	0.134868	0.15966	0.139573	0.140641	0.522155	0.138572	0.125726
13	WABTMP42	Indica	0.122122	0.517718	0.549249	0.524258	0.127261	0.161428	0.115048	0.127861	0.55342	0.027027	0.0711712	0.137738
14	WAB0019714	NERICA	0.143477	0.534835	0.564064	0.541875	0.159593	0.179046	0.136603	0.145279	0.569336	0.0875542	0.067334	0.147247	0.0868535
15	WAB0019697	NERICA	0.135135	0.524191	0.553787	0.532499	0.149917	0.168669	0.12963	0.138739	0.556757	0.0774775	0.0664665	0.144912	0.0728729	0.0450117
16	WAB0018253	Japonica	0.522756	0.1	0.0907908	0.146146	0.516049	0.480581	0.518886	0.514982	0.128328	0.527728	0.525058	0.496129	0.524758	0.539506	0.528428
17	WAB0004896	Indica	0.111712	0.517818	0.546146	0.519853	0.108876	0.139606	0.121054	0.124024	0.549349	0.114948	0.110244	0.122556	0.115516	0.131965	0.127794	0.519353
18	WABTMP88	Indica	0.0934935	0.510777	0.537437	0.514548	0.0506173	0.127494	0.108275	0.125192	0.541708	0.121121	0.115849	0.118685	0.12032	0.139773	0.130831	0.513247	0.0918252
19	WAB0004841	Indica	0.134468	0.498665	0.524758	0.502402	0.125792	0.151518	0.144978	0.140607	0.531131	0.14618	0.141108	0.143177	0.145746	0.163297	0.157024	0.499466	0.0724057	0.114047
20	WABTMP30	Indica	0.118252	0.514081	0.541942	0.517084	0.123156	0.151118	0.112145	0.118719	0.547014	0.121955	0.11992	0.141375	0.120821	0.141275	0.135302	0.519586	0.121922	0.111545	0.141408
21	WABTMP93	Japonica	0.542142	0.1004	0.088622	0.0961628	0.5335	0.497064	0.533567	0.528896	0.123957	0.546213	0.539806	0.511712	0.542809	0.556356	0.546613	0.130731	0.538372	0.531632	0.52002	0.534101
22	WAB0006850A	Indica	0.134568	0.521321	0.549416	0.522689	0.141441	0.160827	0.144178	0.133567	0.550551	0.13964	0.140807	0.142042	0.141675	0.164898	0.159159	0.528395	0.138939	0.134501	0.159726	0.121989	0.541441
23	WAB0004848	Indica	0.128662	0.504738	0.531698	0.512446	0.137538	0.137871	0.133133	0.127094	0.53627	0.134568	0.13994	0.144511	0.136303	0.164431	0.15362	0.509877	0.13013	0.119653	0.147214	0.134401	0.526393	0.137471
24	WAB0004838	Indica	0.116617	0.525592	0.552986	0.526193	0.114314	0.137905	0.112412	0.121822	0.555489	0.11368	0.111778	0.106874	0.114147	0.129496	0.12636	0.529096	0.0906573	0.0981315	0.117184	0.120687	0.543443	0.124458	0.125559
25	WAB0004489	Indica	0.123423	0.51675	0.546613	0.518018	0.129196	0.166934	0.114748	0.121188	0.549983	0.123557	0.123857	0.141942	0.124825	0.14291	0.14024	0.525592	0.117217	0.116683	0.137571	0.106139	0.539473	0.130364	0.128996	0.119953
26	WAB0004728	Indica	0.119186	0.518886	0.54658	0.517551	0.114848	0.15649	0.125259	0.126226	0.547848	0.128395	0.123924	0.134001	0.13033	0.14668	0.145078	0.522456	0.109776	0.10367	0.137471	0.122456	0.537671	0.137571	0.133834	0.106106	0.11685
27	WAB0000056	Japonica	0.545946	0.0799466	0.0506173	0.0925926	0.532699	0.494928	0.5337	0.53033	0.0866533	0.546079	0.540607	0.511812	0.542342	0.557958	0.548548	0.107407	0.538438	0.532165	0.518819	0.535736	0.08999	0.541141	0.529763	0.545679	0.538405	0.539072
28	WAB0007903	Japonica	0.511311	0.0769436	0.0818151	0.108842	0.500367	0.465032	0.498065	0.494495	0.119419	0.514248	0.508141	0.48048	0.510711	0.525959	0.515783	0.124858	0.505606	0.497431	0.485185	0.499299	0.106373	0.507908	0.49366	0.511044	0.502603	0.507841	0.0942609
29	WAB0006881	Japonica	0.559726	0.0859193	0.0570571	0.0896563	0.549216	0.510944	0.549116	0.54381	0.0791792	0.562095	0.557024	0.526693	0.558725	0.57374	0.56373	0.111879	0.555989	0.547481	0.534168	0.550918	0.091992	0.556256	0.54361	0.559426	0.553754	0.554621	0.0437437	0.0992326
30	WABTMP57	Indica	0.114548	0.512813	0.544611	0.520854	0.113614	0.148515	0.108442	0.125959	0.547414	0.0875208	0.0828495	0.134501	0.0830497	0.10694	0.101535	0.520754	0.092626	0.102436	0.117351	0.115215	0.537938	0.133133	0.12983	0.099366	0.110277	0.122256	0.535702	0.504304	0.552786
31	WAB0019708	NERICA	0.180948	0.534368	0.56046	0.540807	0.18989	0.20644	0.17047	0.176743	0.542242	0.128161	0.108709	0.18375	0.125559	0.0910911	0.0871205	0.519353	0.16333	0.173307	0.193694	0.17354	0.555289	0.193961	0.19356	0.160327	0.177911	0.176109	0.555055	0.532499	0.569002	0.141575
32	WAB0026474	Indica	0.134668	0.492226	0.51982	0.497664	0.140674	0.164831	0.139673	0.14034	0.520354	0.152719	0.147681	0.149416	0.149316	0.171772	0.164798	0.494161	0.134868	0.123624	0.156223	0.149683	0.513347	0.155656	0.136069	0.139373	0.144178	0.134368	0.514782	0.481782	0.527394	0.141008	0.20307
33	WAB0002367	Indica	0.103971	0.527761	0.554021	0.527561	0.10624	0.130097	0.118285	0.120554	0.555789	0.11675	0.111011	0.108442	0.117885	0.131965	0.129263	0.528395	0.078345	0.0891892	0.104738	0.114147	0.544945	0.118619	0.117885	0.0644645	0.116884	0.0986987	0.547047	0.512112	0.563463	0.101835	0.164498	0.134635
34	WABTMP130	Indica	0.104338	0.511044	0.538405	0.515582	0.113881	0.127828	0.129329	0.127995	0.540741	0.131198	0.130097	0.143277	0.126693	0.152019	0.139139	0.511211	0.117484	0.0947948	0.135536	0.124091	0.532666	0.138372	0.117985	0.109309	0.130297	0.123857	0.534468	0.499967	0.549483	0.111979	0.179112	0.115516	0.101535
35	WABTMP106	Japonica	0.489156	0.119753	0.126727	0.140207	0.477678	0.444511	0.477244	0.469937	0.154788	0.48949	0.481782	0.455589	0.485719	0.5001	0.490891	0.161228	0.477511	0.475642	0.458325	0.475342	0.145979	0.483917	0.469836	0.489356	0.480814	0.487688	0.133433	0.116416	0.142342	0.477678	0.513413	0.458325	0.487721	0.473307
36	WAB0007739	NERICA	0.544611	0.12983	0.107574	0.159593	0.535068	0.49623	0.527261	0.525192	0.131732	0.545712	0.541575	0.512946	0.54331	0.535302	0.537237	0.158559	0.536403	0.531398	0.521288	0.531965	0.149016	0.541375	0.521488	0.543577	0.534101	0.539773	0.127294	0.127828	0.128729	0.535903	0.54321	0.515816	0.542843	0.533934	0.176543
37	WAB0000221	Japonica	0.534168	0.0743744	0.055689	0.0996997	0.52349	0.485853	0.525792	0.521521	0.0842176	0.537371	0.532132	0.504004	0.533533	0.549449	0.53984	0.108675	0.530497	0.521655	0.513881	0.527995	0.0913914	0.532466	0.517684	0.53657	0.530397	0.530297	0.0605606	0.0897231	0.0605939	0.527361	0.54648	0.503136	0.537437	0.522723	0.131532	0.109476
38	WABTMP52	Indica	0.125259	0.514681	0.547214	0.522656	0.12656	0.161428	0.112846	0.125926	0.551385	0.0288288	0.0749416	0.138472	0.0283951	0.0886553	0.0769436	0.522422	0.11695	0.121688	0.14638	0.120921	0.541074	0.141708	0.137337	0.112212	0.125359	0.130497	0.540307	0.508275	0.555956	0.0845846	0.12706	0.152553	0.119119	0.129096	0.483884	0.542042	0.531298
39	WAB0007089	Japonica	0.511211	0.0867868	0.0909576	0.103871	0.501468	0.466767	0.501201	0.494294	0.129096	0.51655	0.512846	0.480747	0.51328	0.528929	0.520153	0.136036	0.506106	0.498131	0.488488	0.505138	0.113714	0.512279	0.494528	0.511745	0.507674	0.505839	0.0976643	0.101301	0.0915582	0.505138	0.524758	0.47958	0.514915	0.499566	0.138238	0.156256	0.0944945	0.509943
40	WAB0003665	Indica	0.10347	0.512913	0.541041	0.515949	0.112813	0.129997	0.131932	0.130297	0.543043	0.133433	0.129696	0.144678	0.12973	0.153854	0.143877	0.513747	0.119186	0.0968969	0.13697	0.126026	0.534701	0.141475	0.12012	0.111245	0.13043	0.121855	0.536803	0.502502	0.551618	0.114014	0.18345	0.117117	0.102469	0.0209543	0.475909	0.536703	0.524958	0.131265	0.501502
41	WAB0037222	Indica	0.145312	0.487554	0.512045	0.488255	0.14985	0.156089	0.160494	0.148916	0.515749	0.164464	0.150884	0.133734	0.16006	0.174808	0.167868	0.49336	0.136737	0.135202	0.146046	0.156123	0.502936	0.154855	0.152319	0.105239	0.157658	0.141275	0.503804	0.472406	0.518919	0.143911	0.200701	0.150217	0.110444	0.117985	0.448148	0.511979	0.498866	0.162996	0.473674	0.119653
42	WABTMP122	Indica	0.140207	0.507841	0.536837	0.510177	0.14361	0.172973	0.124858	0.136003	0.541041	0.136603	0.1333	0.152152	0.135936	0.156323	0.151351	0.512513	0.130197	0.133634	0.148682	0.124925	0.529062	0.136136	0.137237	0.137237	0.0890224	0.135969	0.528595	0.497497	0.544978	0.130197	0.185319	0.15332	0.131465	0.147748	0.47681	0.531031	0.521021	0.136036	0.5002	0.150651	0.166934
43	WABTMP76	Indica	0.135736	0.522523	0.551051	0.524625	0.138438	0.162563	0.139306	0.128629	0.55015	0.133734	0.137437	0.148615	0.132666	0.160894	0.152186	0.527361	0.132032	0.131064	0.155389	0.124424	0.542676	0.0764097	0.135569	0.123524	0.129296	0.133867	0.54301	0.509343	0.558625	0.128929	0.189356	0.154354	0.12002	0.131365	0.482649	0.541041	0.532666	0.132799	0.515215	0.135068	0.157791	0.138238
44	WAB0004076	Japonica	0.554021	0.0836837	0.0553887	0.0943277	0.542476	0.504538	0.544311	0.538772	0.0844177	0.556423	0.551018	0.522456	0.55322	0.567534	0.556557	0.111979	0.549149	0.54044	0.528362	0.545145	0.091992	0.55015	0.539273	0.552886	0.547948	0.548548	0.0526193	0.0978979	0.0343343	0.546213	0.564131	0.521255	0.557191	0.544711	0.140541	0.125559	0.0645979	0.550584	0.0924591	0.54678	0.513747	0.539473	0.55302
45	WABTMP64	Indica	0.111378	0.522589	0.554421	0.531331	0.119152	0.152286	0.104771	0.120587	0.556957	0.0881882	0.0844511	0.129463	0.0888222	0.106573	0.105138	0.529596	0.102302	0.106874	0.132299	0.111678	0.546446	0.131265	0.12963	0.105472	0.105405	0.113981	0.547314	0.512546	0.564565	0.0409743	0.142176	0.138372	0.0994661	0.117251	0.488188	0.544411	0.537771	0.0897898	0.515415	0.118118	0.152019	0.126527	0.129263	0.557057
46	WAB0007133	Japonica	0.542476	0.0750417	0.0497164	0.0983984	0.531665	0.492192	0.532933	0.527928	0.0911912	0.544978	0.541308	0.511645	0.541508	0.55709	0.546813	0.0949283	0.538205	0.529763	0.517251	0.536103	0.0858192	0.543243	0.527194	0.54381	0.538205	0.538505	0.0604938	0.0884885	0.061962	0.535969	0.553654	0.511979	0.545412	0.531098	0.118986	0.115482	0.0632299	0.539373	0.0955622	0.5335	0.504705	0.529329	0.543944	0.061328	0.545712
47	WABTMP66	Indica	0.108509	0.514314	0.545612	0.523357	0.119786	0.150284	0.109076	0.123724	0.548916	0.0867868	0.0826159	0.131265	0.0824157	0.10674	0.0995662	0.521688	0.104738	0.106273	0.132699	0.112746	0.538338	0.131298	0.130264	0.107441	0.106106	0.118051	0.538505	0.504838	0.555856	0.0413413	0.141208	0.135936	0.102569	0.113113	0.479513	0.537704	0.528395	0.0849183	0.507608	0.114348	0.147848	0.127294	0.12983	0.548682	0.0285619	0.537337
48	WABTMP68	Indica	0.11665	0.514081	0.544945	0.519453	0.114047	0.147114	0.114648	0.127361	0.54648	0.0990324	0.0979646	0.138639	0.0932599	0.11992	0.112813	0.519853	0.102169	0.104171	0.118385	0.119653	0.536003	0.132766	0.130564	0.104071	0.122155	0.115115	0.536036	0.502469	0.554488	0.060694	0.15372	0.137538	0.100467	0.109042	0.478579	0.535202	0.52686	0.0973974	0.507841	0.112312	0.144378	0.133934	0.127661	0.547915	0.0740741	0.536503	0.0706373
49	WAB0037214	ARICA	0.104638	0.517851	0.54638	0.522022	0.131465	0.147147	0.125526	0.124491	0.548682	0.104771	0.105005	0.129062	0.107741	0.127861	0.118919	0.522389	0.114681	0.113981	0.147881	0.12369	0.539139	0.134268	0.128195	0.108141	0.122322	0.126059	0.540174	0.504538	0.555222	0.10654	0.162729	0.147881	0.105405	0.119553	0.479179	0.53717	0.528595	0.107474	0.510577	0.121121	0.15372	0.138805	0.131431	0.548682	0.102002	0.539039	0.101902
50	WAB0019716	NERICA	0.130998	0.510944	0.537871	0.516984	0.133267	0.162763	0.119386	0.119953	0.539673	0.130097	0.131932	0.143243	0.131465	0.152653	0.147648	0.515215	0.129563	0.123991	0.142242	0.116884	0.529062	0.136703	0.128028	0.121355	0.118185	0.123156	0.532532	0.495329	0.547781	0.120854	0.182816	0.150117	0.121421	0.132699	0.472239	0.529096	0.521855	0.129963	0.502536	0.132232	0.15679	0.112112	0.130397	0.539439	0.116917	0.531465	0.11715
51	WAB0012386	Indica	0.169069	0.477211	0.502703	0.478579	0.16987	0.186053	0.170437	0.163497	0.512946	0.172806	0.174141	0.160627	0.173607	0.193193	0.186286	0.489723	0.160827	0.164431	0.175776	0.167834	0.494194	0.160861	0.162162	0.15996	0.159726	0.113647	0.497698	0.465666	0.512079	0.166633	0.211478	0.170604	0.165566	0.170003	0.449182	0.50317	0.489523	0.17364	0.466333	0.17284	0.166633	0.160694	0.160527	0.504705	0.166833	0.498499	0.166833
52	WABTMP112	Indica	0.548548	0.0835836	0.0580914	0.107374	0.537538	0.500601	0.539039	0.534468	0.092993	0.551051	0.546446	0.519219	0.547748	0.561895	0.551518	0.108108	0.542809	0.536169	0.521855	0.54054	0.0924258	0.547748	0.533467	0.551251	0.544812	0.544311	0.0685352	0.0972639	0.0712379	0.541341	0.558458	0.517451	0.55282	0.536336	0.131398	0.126493	0.0770103	0.545212	0.11031	0.538338	0.510544	0.535335	0.550117	0.0705038	0.552052	0.0637304	0.54361
53	WABTMP84	Indica	0.129263	0.518085	0.545145	0.522222	0.131031	0.16343	0.0380714	0.117718	0.547848	0.119686	0.124224	0.142309	0.121221	0.141575	0.13677	0.52289	0.123724	0.114515	0.150017	0.114248	0.539339	0.144711	0.138705	0.112446	0.120587	0.128495	0.539139	0.502002	0.554888	0.112913	0.176043	0.144211	0.117217	0.128295	0.480647	0.534468	0.531098	0.11952	0.506974	0.129229	0.150317	0.135135	0.138405	0.549483	0.108275	0.538705	0.112846
54	WAB0019742	NERICA	0.131598	0.53023	0.560327	0.537404	0.14698	0.165098	0.126493	0.133367	0.563564	0.0738739	0.0552219	0.138805	0.0727728	0.0367034	0.0447447	0.536203	0.120821	0.128996	0.15352	0.125359	0.551885	0.14965	0.150817	0.117651	0.133233	0.13637	0.55312	0.523056	0.569336	0.0971972	0.0855856	0.162529	0.120087	0.138705	0.495362	0.532332	0.545279	0.0744411	0.524458	0.140607	0.160194	0.148248	0.145345	0.563363	0.0968635	0.553654	0.0933934
55	WAB0036890A	Indica	0.124124	0.507508	0.535536	0.513013	0.123624	0.153754	0.11031	0.121722	0.539473	0.11685	0.104771	0.12329	0.116817	0.131231	0.126059	0.511144	0.105272	0.109576	0.127027	0.11288	0.530164	0.139873	0.137738	0.114114	0.12032	0.124791	0.528295	0.494328	0.54371	0.104938	0.165999	0.153921	0.111178	0.129429	0.470871	0.524024	0.521722	0.11685	0.495329	0.13013	0.161061	0.135502	0.140374	0.538172	0.106807	0.525559	0.105506
56	WAB0006994	Japonica	0.530697	0.0843844	0.070337	0.103837	0.523257	0.48712	0.523657	0.51665	0.101368	0.532499	0.528262	0.497998	0.528161	0.546413	0.536103	0.12022	0.52666	0.520754	0.507741	0.525559	0.0967634	0.530264	0.516116	0.531265	0.525926	0.528695	0.071972	0.099633	0.0712379	0.524024	0.54341	0.498799	0.534968	0.518118	0.132733	0.107374	0.0649316	0.527327	0.101034	0.520153	0.493126	0.519853	0.532366	0.0787454	0.535502	0.0723056	0.526059
57	WAB0006775	Indica	0.10991	0.504371	0.531498	0.508742	0.118485	0.162095	0.10357	0.115249	0.535469	0.115849	0.11665	0.138272	0.115582	0.136003	0.126927	0.50961	0.11021	0.0974641	0.129563	0.108675	0.525058	0.144044	0.13033	0.116216	0.0962629	0.10684	0.524958	0.489189	0.541175	0.102903	0.171305	0.133467	0.109042	0.114648	0.465799	0.521655	0.515949	0.115015	0.492226	0.11715	0.145279	0.129229	0.137271	0.534935	0.093994	0.522089	0.0956957
58	WAB0037071	Indica	0.119786	0.515015	0.544111	0.522623	0.130464	0.149716	0.121255	0.130831	0.548182	0.119353	0.0940941	0.137771	0.117484	0.140174	0.133767	0.523524	0.11308	0.110277	0.138772	0.124558	0.53627	0.138739	0.128095	0.107875	0.129096	0.125659	0.538005	0.504338	0.553687	0.113046	0.173106	0.149616	0.114982	0.121054	0.477444	0.537437	0.529797	0.12002	0.506273	0.125559	0.152753	0.141608	0.135702	0.547514	0.113847	0.537971	0.112746
59	WAB0007899	Japonica	0.534468	0.061695	0.0619286	0.0980314	0.525759	0.490991	0.525692	0.520954	0.0999666	0.539072	0.532866	0.503804	0.535302	0.55015	0.540741	0.108976	0.530798	0.52309	0.509877	0.526493	0.0940274	0.534401	0.517317	0.538806	0.529396	0.531331	0.0672005	0.0842176	0.0808809	0.527895	0.548182	0.503403	0.539907	0.523323	0.121922	0.127427	0.0673006	0.5337	0.0891558	0.524625	0.496964	0.520821	0.534535	0.0797464	0.537838	0.0731398	0.529463
60	WAB0019720	NERICA	0.136403	0.529296	0.557157	0.534902	0.161695	0.171738	0.148048	0.145579	0.559626	0.114248	0.074708	0.153253	0.111078	0.097631	0.0991325	0.533233	0.13617	0.14024	0.161295	0.141575	0.548949	0.157257	0.152653	0.136904	0.14618	0.150851	0.550217	0.518518	0.565365	0.124925	0.136136	0.168535	0.135469	0.148715	0.491858	0.534501	0.54291	0.114581	0.521288	0.15292	0.172806	0.14975	0.155856	0.56046	0.126093	0.551185	0.12706
61	WABTMP103	Indica	0.128295	0.506974	0.533767	0.51031	0.132599	0.161728	0.107207	0.119319	0.537304	0.122589	0.121054	0.134835	0.122389	0.137838	0.135068	0.51001	0.112746	0.117851	0.138472	0.119786	0.527728	0.141375	0.1332	0.117918	0.103971	0.113881	0.532633	0.494328	0.543477	0.114248	0.168235	0.145179	0.116083	0.127227	0.473307	0.524324	0.519353	0.121755	0.49703	0.129162	0.154054	0.118352	0.136637	0.537371	0.105706	0.52626	0.111078
62	WAB0006772	Indica	0.140407	0.502769	0.53013	0.508408	0.134635	0.17294	0.12686	0.132099	0.53677	0.13637	0.139606	0.148749	0.136403	0.160494	0.156089	0.511178	0.117117	0.128629	0.136236	0.122089	0.523624	0.138805	0.1336	0.139006	0.102402	0.126193	0.52339	0.48682	0.539306	0.132599	0.191792	0.144945	0.134902	0.148081	0.4669	0.523891	0.515716	0.135202	0.495829	0.147481	0.165599	0.10357	0.13954	0.532499	0.125192	0.52279	0.125559
63	WAB0019739	NERICA	0.143544	0.514248	0.539006	0.518886	0.151618	0.179379	0.155155	0.159793	0.541675	0.157991	0.158525	0.174141	0.154354	0.152419	0.148649	0.512179	0.159693	0.131665	0.181648	0.144077	0.530063	0.170871	0.169036	0.154087	0.167534	0.158825	0.534034	0.50347	0.547514	0.158292	0.187287	0.176877	0.152486	0.151785	0.478679	0.516183	0.522923	0.159092	0.504505	0.157591	0.184017	0.16977	0.167067	0.540807	0.15362	0.534468	0.153453
64	WAB0019721	NERICA	0.163964	0.530664	0.55659	0.538672	0.185853	0.187888	0.160427	0.162863	0.559693	0.132766	0.131265	0.174241	0.131365	0.115883	0.112513	0.534568	0.15679	0.165799	0.177778	0.15966	0.550817	0.179379	0.172673	0.154955	0.17017	0.173373	0.55035	0.521755	0.564865	0.14698	0.142943	0.189523	0.161795	0.165832	0.492926	0.529363	0.541341	0.131665	0.519787	0.171171	0.189723	0.178011	0.174374	0.55996	0.150684	0.550951	0.147848
65	WABTMP128	NERICA	0.120621	0.512412	0.542142	0.516416	0.119086	0.152452	0.12042	0.12309	0.542943	0.115916	0.104771	0.136203	0.118352	0.130297	0.122723	0.515849	0.108242	0.101635	0.134501	0.124791	0.5333	0.141975	0.134635	0.109443	0.128962	0.122723	0.534234	0.4996	0.549383	0.103337	0.164164	0.154121	0.113347	0.12012	0.475142	0.531732	0.527661	0.117584	0.499466	0.122155	0.156056	0.141375	0.135536	0.543777	0.111578	0.531231	0.110711
66	WABTMP129	Indica	0.129663	0.510811	0.539006	0.514715	0.149049	0.163797	0.143477	0.141375	0.542509	0.126226	0.117951	0.150117	0.124057	0.132266	0.12686	0.515182	0.132533	0.134601	0.154254	0.137671	0.530397	0.14995	0.153987	0.129897	0.136136	0.13974	0.533734	0.500701	0.547481	0.122389	0.166099	0.167201	0.123957	0.142776	0.475909	0.533133	0.522489	0.125726	0.501735	0.142743	0.162829	0.153387	0.149516	0.542409	0.118185	0.530631	0.113747
67	WAB0015865	Indica	0.105205	0.521488	0.547414	0.524524	0.110477	0.131298	0.122623	0.12299	0.549383	0.119453	0.111545	0.0985986	0.119686	0.133534	0.130063	0.521588	0.0769436	0.0918919	0.0989656	0.120654	0.538605	0.12626	0.119419	0.0596263	0.120621	0.111011	0.541275	0.504805	0.557024	0.105272	0.165232	0.136036	0.0358692	0.104538	0.480914	0.534935	0.531365	0.121288	0.508075	0.106306	0.102202	0.135068	0.126426	0.550617	0.104071	0.538705	0.104538
68	WAB0006831	Indica	0.12636	0.486954	0.51308	0.490357	0.129196	0.147948	0.143177	0.137604	0.514581	0.140707	0.12706	0.148382	0.135068	0.151451	0.141375	0.487387	0.121922	0.114248	0.142009	0.13667	0.509042	0.155789	0.145879	0.127327	0.134301	0.133367	0.506206	0.478412	0.521521	0.115916	0.178312	0.152486	0.124124	0.123657	0.447714	0.505339	0.495162	0.139373	0.474875	0.127227	0.148215	0.146647	0.153253	0.51705	0.127394	0.502569	0.121922
69	WAB0019722	NERICA	0.103036	0.511678	0.538705	0.515249	0.114414	0.131331	0.132499	0.131765	0.541275	0.134334	0.130063	0.145379	0.128629	0.15342	0.142309	0.51338	0.122289	0.0971305	0.139406	0.125926	0.533	0.141542	0.122055	0.114014	0.132165	0.124758	0.534868	0.500968	0.550017	0.114114	0.186553	0.11685	0.105339	0.0243911	0.473273	0.535736	0.524057	0.131965	0.500067	0.0203203	0.121288	0.151718	0.136103	0.545212	0.118051	0.532199	0.114515
70	WABTMP119	Indica	0.0957291	0.511712	0.540974	0.515349	0.0816817	0.142643	0.103537	0.116884	0.544011	0.102236	0.10327	0.115916	0.102402	0.124625	0.117651	0.515949	0.0921588	0.0546547	0.122589	0.110811	0.535469	0.133233	0.120621	0.104004	0.109142	0.106707	0.535002	0.500267	0.550284	0.0930597	0.162996	0.121822	0.0957624	0.107841	0.477511	0.534635	0.524191	0.102736	0.500767	0.108575	0.136803	0.131532	0.131498	0.543577	0.0951618	0.533533	0.0977644
71	WAB0034964	ARICA	0.525959	0.0728729	0.0710711	0.109676	0.515015	0.478912	0.51625	0.511144	0.0840841	0.53003	0.523991	0.492359	0.526059	0.542709	0.532866	0.111178	0.523156	0.513647	0.506707	0.518385	0.104905	0.524291	0.508642	0.527961	0.52359	0.521321	0.0881882	0.0958959	0.0954955	0.519119	0.54034	0.49286	0.527361	0.512312	0.131832	0.0964631	0.0671004	0.524725	0.106473	0.514448	0.489022	0.514548	0.523857	0.0914248	0.528896	0.0801135	0.520687
72	WABTMP44	Indica	0.181481	0.508675	0.535469	0.515649	0.184251	0.211678	0.173574	0.184685	0.538772	0.0925259	0.139306	0.194328	0.0921922	0.144511	0.130631	0.511912	0.174975	0.181648	0.20347	0.180781	0.532065	0.197564	0.192292	0.17294	0.186053	0.188789	0.530297	0.50307	0.543377	0.147347	0.162829	0.208809	0.177344	0.185619	0.484117	0.528662	0.523056	0.0936603	0.505572	0.189857	0.216617	0.193994	0.188222	0.538438	0.152186	0.529329	0.14698
73	WABTMP61	Indica	0.121355	0.520888	0.552352	0.528495	0.130898	0.155789	0.114615	0.125292	0.55679	0.0570571	0.0504171	0.130864	0.0548215	0.0652653	0.0639973	0.52676	0.109676	0.120354	0.141608	0.120454	0.542876	0.138906	0.136904	0.110277	0.12349	0.124458	0.545379	0.514147	0.561094	0.0726727	0.10694	0.149149	0.109743	0.125592	0.487421	0.546113	0.535903	0.0554888	0.512813	0.128195	0.152252	0.132499	0.135736	0.554788	0.0712379	0.544478	0.0677344
74	WAB0015720	Indica	0.110143	0.521521	0.550951	0.525058	0.113113	0.152753	0.0813146	0.111245	0.553654	0.0943277	0.0998332	0.130998	0.0955956	0.120621	0.115582	0.525926	0.108509	0.0965632	0.135769	0.103136	0.543777	0.129029	0.123891	0.0956623	0.102269	0.101935	0.544678	0.507374	0.559393	0.0887221	0.154421	0.135903	0.0981315	0.113013	0.487187	0.539806	0.533634	0.097998	0.510644	0.114815	0.145112	0.12379	0.123257	0.553954	0.0842176	0.542576	0.0876543
75	WABTMP48	Indica	0.125325	0.516149	0.549049	0.523624	0.13003	0.160994	0.113714	0.125092	0.552319	0.029663	0.0675008	0.135636	0.0279279	0.0819152	0.075709	0.524358	0.11378	0.123257	0.14628	0.119419	0.542242	0.139606	0.138539	0.110878	0.123323	0.127995	0.541241	0.509643	0.557391	0.081715	0.122122	0.15302	0.11715	0.129763	0.485085	0.542743	0.532566	0.0293293	0.511678	0.132332	0.159793	0.134001	0.136069	0.551952	0.0882883	0.540841	0.0814147
76	WABTMP109	Indica	0.135469	0.510143	0.536336	0.516283	0.13697	0.167301	0.125859	0.126093	0.538906	0.137738	0.137337	0.148482	0.139439	0.158725	0.155088	0.514581	0.136336	0.128529	0.148615	0.121955	0.528495	0.142309	0.133166	0.126293	0.121922	0.12666	0.531999	0.494661	0.547214	0.126026	0.189456	0.152119	0.127461	0.138705	0.473507	0.529596	0.521521	0.136837	0.501802	0.136637	0.161028	0.117818	0.135302	0.538205	0.121321	0.531598	0.122756
77	WAB0018042	NERICA	0.549616	0.169803	0.14688	0.19703	0.542276	0.504938	0.536737	0.531565	0.161595	0.551418	0.546847	0.520053	0.548916	0.541842	0.542042	0.190257	0.542442	0.537838	0.530264	0.538605	0.184384	0.545379	0.53013	0.547814	0.543844	0.544511	0.167434	0.179413	0.158025	0.541842	0.544044	0.520454	0.548382	0.539273	0.218519	0.0911245	0.150817	0.548348	0.195128	0.541608	0.515983	0.538505	0.544611	0.162829	0.550284	0.155255	0.543277
78	WAB0004423	Indica	0.132266	0.498966	0.52656	0.500267	0.132366	0.154922	0.113413	0.125359	0.530697	0.132099	0.119152	0.140774	0.128295	0.147915	0.139072	0.502936	0.121955	0.117217	0.137504	0.102603	0.519152	0.141341	0.140574	0.114248	0.120654	0.122356	0.520621	0.482916	0.534868	0.116083	0.17304	0.14668	0.112579	0.125158	0.459059	0.519453	0.511612	0.130864	0.495429	0.129596	0.145746	0.134034	0.138305	0.528295	0.11338	0.518619	0.111712
79	WAB0018818	Indica	0.127928	0.509776	0.538705	0.514748	0.128829	0.157724	0.115949	0.125325	0.543543	0.108709	0.0942609	0.127494	0.10654	0.11992	0.114681	0.514848	0.10981	0.113714	0.136103	0.114214	0.532766	0.136937	0.140774	0.110911	0.125993	0.128529	0.530998	0.497297	0.545612	0.102736	0.155923	0.154821	0.112312	0.130964	0.472973	0.528495	0.525158	0.106673	0.500467	0.134268	0.157257	0.136537	0.13637	0.540741	0.103503	0.528462	0.101735
80	WAB0006902	Japonica	0.552553	0.0745078	0.0367701	0.0992993	0.541275	0.500667	0.542843	0.539006	0.0791125	0.555856	0.549016	0.519853	0.551618	0.567701	0.555489	0.102736	0.54708	0.540107	0.525259	0.542676	0.0862196	0.55005	0.536103	0.553554	0.548515	0.54708	0.0444111	0.0857858	0.04668	0.546113	0.563163	0.521922	0.55619	0.540207	0.131265	0.121588	0.0525526	0.549716	0.0908575	0.542476	0.512379	0.539873	0.551451	0.050317	0.557424	0.0568235	0.548215
81	WAB0019618	NERICA	0.547714	0.0723724	0.0422422	0.0978979	0.53637	0.5	0.537704	0.533567	0.079713	0.551518	0.544645	0.514882	0.547314	0.560961	0.55282	0.1003	0.542676	0.533767	0.521555	0.53984	0.0895896	0.545445	0.531064	0.548982	0.541175	0.541742	0.04004	0.0900901	0.0523857	0.53984	0.558091	0.515082	0.550951	0.536103	0.132065	0.124324	0.0540874	0.545345	0.087988	0.538372	0.508775	0.533066	0.546613	0.0551218	0.55005	0.059693	0.542209
82	WAB0019706	NERICA	0.128462	0.525225	0.555689	0.532332	0.144645	0.16036	0.121088	0.128996	0.559059	0.0714381	0.0511178	0.131598	0.0686019	0.0346013	0.0323323	0.530564	0.113914	0.124157	0.146947	0.12626	0.54668	0.147047	0.145379	0.112279	0.128695	0.131231	0.548749	0.516917	0.564865	0.0892893	0.0811812	0.15649	0.115649	0.133333	0.491291	0.538272	0.539873	0.0713046	0.518652	0.137004	0.157057	0.140641	0.144244	0.558625	0.0914248	0.548315	0.0896563
83	WABTMP107	Indica	0.130063	0.505906	0.532733	0.508041	0.137771	0.157057	0.138138	0.137738	0.537271	0.140941	0.141742	0.140007	0.141475	0.163997	0.153921	0.51001	0.136537	0.120954	0.152519	0.124691	0.525325	0.0944611	0.130163	0.126927	0.129429	0.139873	0.524591	0.491858	0.539506	0.136236	0.190958	0.147681	0.122089	0.132866	0.468535	0.524958	0.51695	0.141542	0.495762	0.138572	0.14995	0.1337	0.105973	0.534234	0.134268	0.525726	0.133567
84	WAB0034969	ARICA	0.111845	0.520087	0.547147	0.525225	0.11695	0.14708	0.114748	0.11982	0.551585	0.108041	0.104771	0.11368	0.10971	0.125058	0.120487	0.522155	0.0980981	0.095996	0.124858	0.12309	0.538605	0.134034	0.126093	0.0809476	0.11982	0.103203	0.541575	0.506506	0.556323	0.105706	0.15699	0.140741	0.0744077	0.115015	0.481748	0.535903	0.532699	0.11001	0.507708	0.115983	0.126627	0.137137	0.131164	0.55025	0.0994328	0.539406	0.104137
85	WAB0037220	ARICA	0.1331	0.513914	0.544845	0.520854	0.14371	0.161161	0.113013	0.11962	0.54955	0.0803136	0.0709376	0.131798	0.0818151	0.0891892	0.0830164	0.522689	0.114515	0.128128	0.147581	0.115716	0.537004	0.13637	0.143644	0.113947	0.125993	0.131498	0.537237	0.502903	0.551218	0.0983984	0.126827	0.157157	0.118919	0.139506	0.477945	0.536303	0.530731	0.0800133	0.509943	0.142476	0.158292	0.1329	0.132933	0.545913	0.0913914	0.537104	0.0913247
86	WAB0019617	NERICA	0.542743	0.0694695	0.0498499	0.0937938	0.532132	0.495662	0.5334	0.528562	0.0859526	0.547614	0.539606	0.510944	0.54381	0.556356	0.548615	0.103737	0.538272	0.52983	0.517885	0.535636	0.0861195	0.541809	0.52646	0.544945	0.536536	0.53647	0.0439106	0.0868535	0.0605939	0.535636	0.554188	0.511211	0.546713	0.531632	0.128395	0.128929	0.0524858	0.541375	0.0855188	0.533667	0.503971	0.528061	0.542943	0.0623624	0.545546	0.0658659	0.537471
87	WAB0019744	NERICA	0.134134	0.522322	0.551451	0.528829	0.149483	0.16323	0.128829	0.132599	0.55362	0.0805472	0.0624958	0.139606	0.0768435	0.0617618	0.0492493	0.524458	0.122789	0.129363	0.153387	0.128762	0.543243	0.150851	0.149516	0.119419	0.135969	0.137871	0.544077	0.51675	0.559993	0.0997998	0.093994	0.160661	0.122856	0.13667	0.488222	0.537971	0.535702	0.0796463	0.516216	0.142042	0.157891	0.147648	0.146747	0.553821	0.102769	0.543944	0.0979313
88	WAB0019718	NERICA	0.129062	0.529196	0.557324	0.535402	0.150284	0.167601	0.123991	0.129696	0.561895	0.0877211	0.0727728	0.13984	0.0851184	0.0532866	0.0627294	0.534134	0.128295	0.132266	0.159193	0.128762	0.54995	0.151785	0.147014	0.122289	0.131932	0.135736	0.550984	0.520787	0.567267	0.106573	0.100434	0.162029	0.125626	0.14004	0.494027	0.529529	0.543443	0.0862196	0.522756	0.142943	0.16373	0.145379	0.145946	0.561628	0.102302	0.551018	0.103637
89	WAB0007088	Japonica	0.52319	0.0671004	0.0803804	0.103237	0.511912	0.476643	0.516016	0.511545	0.104738	0.525459	0.520187	0.489756	0.521889	0.538105	0.527461	0.115349	0.518786	0.51021	0.5001	0.514782	0.109176	0.521121	0.507708	0.524458	0.519086	0.517784	0.0875208	0.0894895	0.0945279	0.515349	0.537204	0.490924	0.525959	0.512079	0.124691	0.129029	0.0803804	0.519353	0.101501	0.513614	0.485619	0.511211	0.521355	0.0931598	0.526193	0.0827828	0.51695
90	WAB0007144	Japonica	0.309376	0.313213	0.333333	0.331732	0.307708	0.286286	0.302269	0.303337	0.345279	0.305505	0.284384	0.292359	0.302503	0.324791	0.314781	0.334835	0.302736	0.297498	0.295796	0.303904	0.343911	0.314448	0.300667	0.299566	0.305539	0.30991	0.337104	0.308408	0.348448	0.298532	0.347014	0.30327	0.305973	0.306306	0.290424	0.34975	0.327461	0.301201	0.316517	0.307975	0.306006	0.309443	0.316617	0.34034	0.305372	0.334801	0.298232
91	WAB0021100	Indica	0.115716	0.51962	0.547247	0.521021	0.114615	0.147781	0.113614	0.127895	0.551385	0.119086	0.116483	0.120254	0.120387	0.141975	0.138772	0.520354	0.0832166	0.0968635	0.113146	0.117217	0.538939	0.132165	0.126293	0.0902236	0.116783	0.11011	0.538539	0.502336	0.554755	0.109576	0.174675	0.142209	0.0705038	0.117284	0.480747	0.535569	0.530531	0.121822	0.508342	0.119119	0.139039	0.128562	0.128362	0.54965	0.108308	0.538672	0.10971
92	WABTMP49	Indica	0.135435	0.506473	0.538539	0.513747	0.14044	0.166233	0.125425	0.135702	0.541308	0.0407074	0.0793126	0.14301	0.0365365	0.0935602	0.0851518	0.515616	0.12349	0.132533	0.152019	0.129863	0.531565	0.148916	0.144411	0.120153	0.133567	0.137437	0.531331	0.500734	0.547581	0.0932599	0.130931	0.157524	0.125259	0.137437	0.475809	0.532633	0.522256	0.0411411	0.502102	0.140841	0.163997	0.143544	0.144111	0.541508	0.100267	0.531865	0.092993
93	WABTMP34	Indica	0.1333	0.500267	0.529129	0.509243	0.122022	0.139239	0.132699	0.130697	0.529763	0.131899	0.130197	0.135302	0.131131	0.151485	0.143076	0.503003	0.122856	0.119586	0.138772	0.127661	0.522055	0.140407	0.130697	0.128428	0.125659	0.124124	0.522923	0.489823	0.539706	0.112145	0.181148	0.144878	0.125425	0.127494	0.467201	0.518452	0.514181	0.130163	0.491892	0.130097	0.148815	0.147714	0.136803	0.532199	0.107174	0.521221	0.107407
94	WAB0007114	Japonica	0.52349	0.0787454	0.0667334	0.110711	0.512513	0.47711	0.51358	0.51021	0.0984985	0.526059	0.521188	0.493727	0.522322	0.53974	0.529696	0.118919	0.522189	0.511311	0.504638	0.515048	0.100601	0.520754	0.508308	0.525859	0.520053	0.52032	0.0810143	0.0857191	0.0893227	0.517117	0.538572	0.493594	0.525926	0.51368	0.131732	0.104438	0.0600267	0.520554	0.100667	0.515883	0.487387	0.51328	0.521588	0.0858192	0.528295	0.0781782	0.519119
95	WABTMP71	Indica	0.110077	0.518252	0.548081	0.522422	0.105973	0.141375	0.118719	0.131732	0.550851	0.0995329	0.0918919	0.125792	0.0944611	0.113981	0.110511	0.52329	0.0971305	0.0987988	0.123223	0.121021	0.539139	0.134101	0.134268	0.100467	0.120587	0.109676	0.540574	0.50654	0.557891	0.0674675	0.15045	0.138405	0.09663	0.10991	0.483684	0.539673	0.532532	0.0992993	0.508909	0.111144	0.134902	0.138138	0.135936	0.551618	0.0731064	0.54024	0.070337
96	WABTMP105	Indica	0.114648	0.524892	0.554221	0.529997	0.137471	0.157691	0.11695	0.123357	0.557891	0.125192	0.118585	0.135068	0.127828	0.140574	0.140674	0.53033	0.12002	0.12339	0.13984	0.116583	0.546413	0.134201	0.131798	0.115415	0.101435	0.129496	0.547848	0.511044	0.562963	0.107908	0.175742	0.14351	0.11685	0.128562	0.488555	0.540707	0.539373	0.125659	0.513113	0.125692	0.156323	0.120988	0.131198	0.556089	0.107674	0.547514	0.114014
97	WAB0021074	Indica	0.122856	0.513714	0.541642	0.517618	0.126126	0.171038	0.102402	0.123457	0.547281	0.122055	0.124324	0.145913	0.11992	0.14965	0.138639	0.519453	0.123156	0.110244	0.148549	0.105138	0.534902	0.1331	0.130831	0.125659	0.0992659	0.124224	0.535869	0.502402	0.551318	0.11705	0.180514	0.140741	0.12289	0.128795	0.478312	0.534802	0.527728	0.121388	0.505005	0.132132	0.155689	0.0967301	0.132399	0.544178	0.108842	0.535068	0.107941
98	WAB0019749	NERICA	0.134334	0.524491	0.55342	0.529663	0.150651	0.166633	0.130697	0.135702	0.55679	0.0780447	0.0580247	0.141408	0.0745746	0.0586587	0.0489823	0.527094	0.124658	0.131198	0.156757	0.131098	0.544178	0.15362	0.153353	0.120954	0.137938	0.137771	0.546246	0.518518	0.561595	0.0987321	0.0936937	0.162196	0.124725	0.13984	0.489856	0.54034	0.537805	0.0775442	0.518318	0.144711	0.161161	0.14955	0.149016	0.555989	0.102302	0.545979	0.0965966
99	WABTMP120	Indica	0.254188	0.465899	0.486687	0.470237	0.238839	0.25649	0.249816	0.246146	0.492793	0.240908	0.254087	0.252719	0.243777	0.274074	0.265165	0.477177	0.243076	0.249783	0.248248	0.25015	0.477778	0.248615	0.246079	0.247981	0.245812	0.247648	0.480614	0.461628	0.494061	0.242075	0.28652	0.257057	0.252786	0.254922	0.438939	0.495295	0.474775	0.245946	0.455222	0.257658	0.257991	0.245178	0.245178	0.491858	0.248515	0.48048	0.245479
100	WAB0019734	NERICA	0.123724	0.530164	0.559293	0.534568	0.133233	0.151485	0.127661	0.1331	0.561995	0.1001	0.0816817	0.126727	0.0991992	0.0953287	0.0942276	0.534768	0.102836	0.114414	0.128795	0.128862	0.549783	0.146947	0.142376	0.0939606	0.132299	0.120153	0.55282	0.517918	0.568769	0.102202	0.131365	0.152219	0.0693694	0.126593	0.494061	0.550851	0.542609	0.0997998	0.521722	0.125425	0.138872	0.147481	0.145445	0.562229	0.101602	0.550984	0.102302
101	WABTMP83	Indica	0.267668	0.468602	0.488388	0.466466	0.251118	0.264598	0.253253	0.253053	0.494628	0.249716	0.260627	0.257891	0.254288	0.281782	0.272873	0.478178	0.252519	0.261195	0.254154	0.260928	0.479146	0.254655	0.255255	0.253987	0.255322	0.255222	0.485552	0.462796	0.494661	0.256223	0.295362	0.262996	0.260327	0.26353	0.446613	0.498098	0.479413	0.254588	0.455422	0.266066	0.267134	0.249583	0.252953	0.49009	0.26006	0.482683	0.258125
102	WABTMP500	Indica	0.134101	0.473707	0.497998	0.483784	0.133133	0.15669	0.1335	0.124491	0.503103	0.150717	0.151251	0.155189	0.148649	0.174775	0.16046	0.478045	0.141675	0.119353	0.153987	0.1332	0.491091	0.164464	0.14341	0.14331	0.147347	0.132566	0.493794	0.457991	0.50714	0.145212	0.197631	0.143877	0.135002	0.136537	0.438972	0.492826	0.482382	0.151251	0.460727	0.137571	0.160527	0.159927	0.160093	0.502402	0.140407	0.489389	0.138639
103	WAB0004899	Indica	0.134468	0.498699	0.527094	0.505372	0.130163	0.153453	0.125559	0.134167	0.538238	0.138305	0.130497	0.148549	0.13697	0.151451	0.145112	0.503203	0.114815	0.111078	0.114815	0.127261	0.520921	0.152085	0.133834	0.124925	0.130564	0.135702	0.519119	0.484251	0.535335	0.124658	0.182649	0.149616	0.121555	0.125392	0.461461	0.524391	0.514047	0.13677	0.489856	0.128562	0.152686	0.14381	0.15035	0.530964	0.121722	0.517317	0.126593
104	WAB0007131	Japonica	0.541809	0.0631965	0.036036	0.0990991	0.532165	0.491758	0.534034	0.530998	0.0822823	0.544812	0.538939	0.511078	0.540741	0.555756	0.545512	0.0971972	0.538939	0.530531	0.518285	0.535636	0.0855856	0.541208	0.523524	0.544711	0.539473	0.538605	0.0566567	0.0785118	0.0665332	0.537104	0.552586	0.512012	0.546713	0.530063	0.128095	0.114815	0.0564565	0.538872	0.0889556	0.532466	0.503103	0.529062	0.543277	0.062696	0.547181	0.0566233	0.537838
105	WAB0037219	ARICA	0.112946	0.514214	0.542409	0.518218	0.115148	0.149483	0.108542	0.115249	0.544111	0.101935	0.0995662	0.124424	0.100234	0.121455	0.113814	0.516283	0.0995996	0.0970637	0.133901	0.119453	0.5333	0.135435	0.127761	0.0914248	0.117618	0.0973307	0.535169	0.501568	0.550117	0.101435	0.151318	0.138472	0.0946947	0.113313	0.480514	0.532766	0.52636	0.102903	0.502236	0.11715	0.141408	0.134234	0.128095	0.544478	0.09663	0.534535	0.0991992
106	WAB0019701	NERICA	0.137237	0.523423	0.550551	0.524858	0.138906	0.159126	0.137804	0.131732	0.552519	0.138805	0.143744	0.144611	0.138872	0.163063	0.15689	0.525058	0.131265	0.130731	0.155189	0.127027	0.54301	0.0864865	0.131498	0.119987	0.131999	0.136303	0.542809	0.511411	0.558892	0.130464	0.191491	0.150317	0.118652	0.133667	0.483283	0.540174	0.533066	0.13964	0.512079	0.138672	0.158759	0.132466	0.0951285	0.552586	0.129863	0.543744	0.130764
107	WAB0031316	Indica	0.142476	0.50297	0.531398	0.504805	0.137905	0.172105	0.131331	0.134201	0.531832	0.135469	0.13637	0.151652	0.135002	0.159193	0.153053	0.510143	0.122856	0.131932	0.135068	0.122823	0.522923	0.149149	0.144444	0.134201	0.12032	0.134001	0.525592	0.488222	0.539239	0.126093	0.191592	0.158192	0.134234	0.14044	0.461862	0.524424	0.514948	0.137604	0.49653	0.143076	0.161428	0.134701	0.142109	0.533667	0.128996	0.524324	0.128195
108	WAB0019724	NERICA	0.110244	0.517584	0.545846	0.519286	0.120287	0.13974	0.122356	0.125392	0.546613	0.101468	0.0830497	0.120587	0.0986987	0.107508	0.10307	0.521989	0.0894228	0.105038	0.121555	0.118085	0.53677	0.138739	0.130097	0.0856189	0.121688	0.104771	0.538539	0.503303	0.555088	0.0976643	0.141141	0.140174	0.0574575	0.110077	0.477778	0.536603	0.528295	0.0995662	0.510611	0.107841	0.125058	0.137137	0.135369	0.549082	0.0961295	0.538372	0.0913914
109	WAB0019723	NERICA	0.11378	0.517851	0.547381	0.523257	0.129596	0.150918	0.10971	0.118385	0.551718	0.0752085	0.0557891	0.123724	0.0702703	0.0670337	0.0639973	0.523957	0.102502	0.111245	0.139006	0.112813	0.540174	0.1333	0.134668	0.0944278	0.11665	0.114281	0.540174	0.510244	0.55619	0.0806807	0.102603	0.146547	0.103737	0.122623	0.485586	0.540741	0.531999	0.0724725	0.509543	0.124958	0.14371	0.132766	0.1336	0.55035	0.0852186	0.540507	0.0811145
110	WAB0000092	Japonica	0.137871	0.499132	0.526927	0.502836	0.141241	0.153787	0.134735	0.130697	0.531965	0.141475	0.145212	0.14668	0.140974	0.162196	0.155422	0.506006	0.127895	0.133433	0.151018	0.132199	0.522456	0.136503	0.119553	0.1333	0.121121	0.134134	0.521688	0.488222	0.535269	0.13637	0.189289	0.151818	0.131598	0.140174	0.459927	0.517618	0.511512	0.142643	0.491158	0.143777	0.161461	0.127828	0.131832	0.530998	0.135869	0.521021	0.133233
111	WAB0003892	Indica	0.109576	0.53003	0.559059	0.5335	0.106907	0.152486	0.100267	0.114748	0.561728	0.104771	0.107508	0.126793	0.107474	0.124725	0.114681	0.5331	0.107941	0.0870871	0.134434	0.105005	0.551485	0.129997	0.131431	0.0927594	0.103937	0.10634	0.551318	0.518018	0.567134	0.1002	0.157758	0.137037	0.101168	0.101001	0.491625	0.549116	0.542943	0.10624	0.51962	0.104471	0.141575	0.128829	0.124024	0.560127	0.0975309	0.551485	0.100968
112	WAB0019743	NERICA	0.15619	0.532432	0.559359	0.54014	0.178745	0.185619	0.152819	0.159459	0.563297	0.127561	0.12359	0.166466	0.125526	0.108408	0.10684	0.536503	0.15292	0.158525	0.175142	0.152586	0.553287	0.173574	0.167401	0.148382	0.164164	0.166767	0.552786	0.522055	0.567801	0.141775	0.145012	0.184718	0.155923	0.16016	0.493961	0.533801	0.544244	0.125893	0.521521	0.164698	0.183317	0.17364	0.169603	0.56303	0.146113	0.553954	0.14321
113	WAB0019707	NERICA	0.168135	0.538305	0.564264	0.544444	0.18315	0.196129	0.160327	0.166733	0.565599	0.114948	0.0930597	0.172472	0.112513	0.0778111	0.0744745	0.521622	0.15322	0.162229	0.184117	0.1663	0.559326	0.184518	0.184484	0.150884	0.169837	0.170637	0.560594	0.536003	0.573707	0.127528	0.0648315	0.192459	0.155222	0.171004	0.511712	0.547547	0.550617	0.116083	0.529997	0.175108	0.19296	0.177711	0.181782	0.568435	0.128161	0.558025	0.126193
114	WABTMP33	Indica	0.13013	0.503136	0.531765	0.511578	0.119386	0.136403	0.130931	0.12696	0.532165	0.129396	0.127127	0.132499	0.127728	0.148282	0.139206	0.505072	0.119052	0.117284	0.135536	0.124691	0.524191	0.138071	0.12953	0.125692	0.12369	0.121688	0.525058	0.492226	0.541942	0.10961	0.175075	0.142209	0.122256	0.122723	0.469836	0.521255	0.516483	0.127361	0.49366	0.126627	0.145512	0.145045	0.133133	0.534635	0.103103	0.523423	0.10367
115	WABTMP97	Indica	0.116083	0.504304	0.532299	0.509276	0.12646	0.142809	0.121788	0.130564	0.537471	0.118185	0.104304	0.125559	0.115215	0.132566	0.125592	0.50961	0.117584	0.105639	0.140641	0.125626	0.52319	0.134034	0.135068	0.107307	0.128061	0.120921	0.52706	0.490657	0.540807	0.108675	0.162129	0.147748	0.114114	0.125459	0.468535	0.524358	0.518518	0.11645	0.496463	0.128495	0.144344	0.137804	0.131798	0.533967	0.106073	0.525926	0.10654
116	WAB0019626	NERICA	0.565265	0.133534	0.104071	0.160961	0.551084	0.519052	0.554254	0.550117	0.0587588	0.565566	0.561195	0.534168	0.561762	0.577477	0.564164	0.154521	0.559726	0.551318	0.542442	0.557257	0.15352	0.561028	0.545712	0.565432	0.560427	0.559626	0.118018	0.148549	0.105038	0.55679	0.548649	0.535369	0.5665	0.551285	0.181315	0.127561	0.111945	0.56046	0.156456	0.554655	0.529463	0.550484	0.560561	0.114248	0.566466	0.118752	0.558058
117	WAB0019625	NERICA	0.539439	0.0633967	0.0515182	0.106139	0.529396	0.49039	0.532332	0.525192	0.0958625	0.543377	0.537604	0.507241	0.539206	0.556523	0.545078	0.0929596	0.536703	0.528695	0.51675	0.530531	0.0889223	0.539373	0.523924	0.543677	0.537871	0.538005	0.0638639	0.0922256	0.0742743	0.5333	0.551618	0.509009	0.545746	0.528428	0.13023	0.108242	0.0644978	0.53687	0.101501	0.530531	0.504004	0.527628	0.540207	0.0705372	0.54361	0.0577244	0.534468
118	WABTMP85	Indica	0.161962	0.533934	0.561728	0.540507	0.173307	0.187821	0.154888	0.158625	0.542609	0.106406	0.0884885	0.163997	0.104605	0.0686687	0.0678345	0.537738	0.145512	0.156456	0.174775	0.153153	0.554321	0.17304	0.175709	0.143043	0.160827	0.159359	0.555455	0.524925	0.570637	0.128428	0.0632299	0.188989	0.147347	0.161929	0.50714	0.535235	0.547247	0.107374	0.527728	0.166533	0.181315	0.171004	0.168235	0.565165	0.128662	0.556023	0.124825
119	WAB0019715	NERICA	0.129663	0.493894	0.520821	0.499466	0.131265	0.157357	0.121321	0.13647	0.526026	0.131298	0.134268	0.145145	0.127895	0.154755	0.13954	0.498065	0.124858	0.110577	0.146547	0.130497	0.513413	0.144912	0.131198	0.122122	0.128428	0.131465	0.514348	0.480314	0.529263	0.117551	0.18285	0.135903	0.120521	0.0944278	0.458058	0.525158	0.503337	0.13043	0.486119	0.096363	0.138272	0.139306	0.142075	0.526126	0.120754	0.513747	0.117384
120	WABTMP91	Japonica	0.539573	0.0790123	0.0620954	0.0897898	0.528161	0.496263	0.531031	0.526193	0.106039	0.541942	0.53627	0.506573	0.538205	0.55322	0.544344	0.118051	0.534635	0.527861	0.515015	0.529963	0.0785786	0.536169	0.524625	0.540707	0.530097	0.5335	0.0692359	0.0950284	0.0740073	0.5333	0.551418	0.511111	0.541842	0.528862	0.135736	0.137304	0.0708709	0.535836	0.0988655	0.530631	0.498599	0.522422	0.537271	0.0729396	0.542543	0.0761762	0.534368
121	WAB0019751	NERICA	0.136737	0.528996	0.557925	0.535302	0.152786	0.169903	0.133333	0.138605	0.561161	0.0799132	0.0610277	0.144444	0.0788121	0.0467134	0.0525859	0.5331	0.126293	0.1337	0.159293	0.132399	0.549983	0.15649	0.156356	0.12319	0.139006	0.140707	0.550617	0.523557	0.567	0.102803	0.0936603	0.166433	0.126693	0.14291	0.495462	0.534368	0.54321	0.0810477	0.522923	0.146513	0.165332	0.153487	0.152719	0.561295	0.103804	0.551285	0.0998665
122	WAB0004436	Indica	0.414915	0.235636	0.251018	0.235469	0.405839	0.391491	0.408308	0.406039	0.26957	0.417751	0.418819	0.394061	0.418185	0.438238	0.428328	0.268435	0.409376	0.40684	0.394428	0.408141	0.243877	0.415282	0.401502	0.414581	0.409676	0.411044	0.249683	0.235836	0.25342	0.411411	0.444411	0.393093	0.419219	0.404705	0.231398	0.287187	0.242776	0.416016	0.243677	0.406039	0.386086	0.403871	0.41298	0.249449	0.420754	0.242242	0.412479
123	WAB0004963	Indica	0.168602	0.46046	0.48652	0.468368	0.183283	0.171471	0.174942	0.175742	0.49643	0.179279	0.180414	0.177644	0.178579	0.201235	0.194194	0.468068	0.153587	0.165499	0.143844	0.173841	0.48652	0.184351	0.170938	0.164798	0.168235	0.180047	0.483851	0.444511	0.498532	0.177344	0.228662	0.181148	0.148415	0.175142	0.42299	0.484551	0.474408	0.179179	0.454421	0.176476	0.191124	0.177578	0.188789	0.49306	0.172706	0.478212	0.17007
124	WAB0007096	Japonica	0.524524	0.087988	0.0785118	0.0924591	0.515716	0.476743	0.515883	0.514147	0.107774	0.528462	0.524291	0.496763	0.524858	0.544044	0.534401	0.124491	0.521355	0.51348	0.5002	0.517684	0.0940274	0.522556	0.512346	0.522256	0.520621	0.519019	0.065699	0.0969303	0.0621622	0.517517	0.541074	0.497197	0.525859	0.514882	0.142576	0.136069	0.0671004	0.522756	0.0998665	0.51705	0.48969	0.511044	0.525225	0.0688021	0.529596	0.0778111	0.520821
125	WAB0030291	Indica	0.111778	0.511945	0.540941	0.51635	0.123891	0.138438	0.119853	0.130831	0.543177	0.118352	0.102736	0.136103	0.116183	0.134001	0.12339	0.517284	0.109376	0.104705	0.135169	0.123056	0.534067	0.133901	0.134735	0.104805	0.128662	0.123257	0.535936	0.5001	0.548749	0.110244	0.162763	0.144344	0.108308	0.114515	0.475175	0.531064	0.524458	0.118819	0.501368	0.120354	0.147648	0.144912	0.127594	0.543377	0.114581	0.532766	0.111845
126	WAB0019737	NERICA	0.103403	0.510177	0.537671	0.514081	0.112412	0.127427	0.128529	0.126593	0.540407	0.129796	0.128795	0.142075	0.124691	0.151385	0.138739	0.511011	0.116183	0.0941942	0.134201	0.123524	0.531598	0.138872	0.117184	0.108642	0.129963	0.123223	0.533901	0.499166	0.548849	0.110477	0.178612	0.11625	0.100033	0.0166166	0.472272	0.533066	0.522489	0.126627	0.498899	0.0208542	0.116717	0.147581	0.131198	0.544611	0.11665	0.530264	0.111812
127	WAB0005164	Indica	0.141542	0.512012	0.54024	0.518352	0.142876	0.165098	0.147481	0.139306	0.54341	0.144244	0.147481	0.15352	0.143644	0.174441	0.162896	0.519953	0.143544	0.14034	0.159927	0.138972	0.536904	0.118318	0.137671	0.136203	0.141408	0.146446	0.536103	0.504471	0.551218	0.142509	0.202402	0.158058	0.133	0.138138	0.475042	0.530898	0.52646	0.144011	0.504037	0.142876	0.162829	0.144678	0.120487	0.543777	0.142543	0.535536	0.141975
128	WABTMP56	Indica	0.115616	0.507341	0.533267	0.510844	0.118986	0.134401	0.1335	0.130964	0.536303	0.132699	0.124725	0.118051	0.127027	0.145612	0.137871	0.506406	0.109977	0.100767	0.124258	0.129129	0.526193	0.139773	0.130464	0.0892893	0.132666	0.125492	0.528795	0.49643	0.544077	0.110244	0.175909	0.12329	0.0874208	0.0512179	0.469369	0.529129	0.518919	0.128896	0.497097	0.0543877	0.0985986	0.144578	0.140073	0.538839	0.118218	0.52676	0.114715
129	WAB0004323	Indica	0.128929	0.523824	0.552319	0.521889	0.134501	0.155989	0.124124	0.128829	0.554755	0.12339	0.125792	0.137838	0.12379	0.148982	0.14361	0.529229	0.128962	0.122189	0.15045	0.121088	0.542743	0.0689356	0.132099	0.110677	0.120621	0.125792	0.543977	0.511812	0.559359	0.116984	0.181248	0.154454	0.115382	0.131732	0.486153	0.543143	0.53667	0.12339	0.512913	0.134535	0.152486	0.132366	0.103303	0.553754	0.115282	0.545379	0.118218
130	WAB0015598	Indica	0.137804	0.524191	0.551852	0.523457	0.144478	0.163931	0.147714	0.13637	0.552886	0.144211	0.144545	0.149416	0.145345	0.169469	0.16383	0.530531	0.144578	0.138572	0.164264	0.125459	0.543043	0.0216216	0.139806	0.129596	0.133	0.139506	0.54311	0.510944	0.558325	0.138338	0.198332	0.156924	0.124057	0.142976	0.486153	0.544411	0.534835	0.146947	0.514147	0.143277	0.157524	0.138472	0.0765766	0.552019	0.135802	0.545445	0.136904
131	WAB0013445	Indica	0.155522	0.507207	0.533567	0.50367	0.151685	0.161762	0.152686	0.143844	0.532566	0.154788	0.154955	0.157691	0.152553	0.179646	0.172973	0.512379	0.149116	0.150083	0.163997	0.140274	0.524758	0.10714	0.146847	0.137971	0.148682	0.152452	0.522656	0.49386	0.537971	0.146747	0.207407	0.162963	0.140307	0.149716	0.464665	0.523757	0.515215	0.154555	0.495028	0.151185	0.157958	0.149183	0.104204	0.532733	0.146647	0.527895	0.145846
132	WAB0031253	Indica	0.139239	0.521288	0.548015	0.524424	0.142309	0.160027	0.13697	0.137604	0.552085	0.138372	0.143844	0.149516	0.138539	0.157291	0.149082	0.527361	0.132132	0.127928	0.147881	0.137538	0.539406	0.140107	0.0930597	0.11705	0.138038	0.138038	0.543844	0.505772	0.557824	0.1329	0.184184	0.149616	0.108976	0.11715	0.484117	0.529897	0.534501	0.140774	0.511678	0.121788	0.153187	0.145145	0.134101	0.554655	0.134101	0.540574	0.135903
133	WAB0019622	NERICA	0.55015	0.104104	0.0820821	0.129429	0.536603	0.501235	0.53974	0.534468	0.0221221	0.551652	0.54668	0.518452	0.548315	0.565132	0.552653	0.13013	0.544211	0.53717	0.527194	0.542075	0.122689	0.545579	0.530664	0.551251	0.545245	0.542943	0.0865532	0.117985	0.0878212	0.542776	0.537938	0.514815	0.551718	0.535802	0.152286	0.132332	0.0818485	0.546146	0.128295	0.537971	0.511311	0.536203	0.545813	0.0904238	0.552119	0.0923924	0.543877
134	WABTMP104	Indica	0.141441	0.514548	0.540841	0.516016	0.136403	0.174942	0.091625	0.134835	0.540174	0.141008	0.14678	0.15629	0.143644	0.1666	0.160727	0.519653	0.138238	0.133634	0.161929	0.127661	0.534001	0.144711	0.144144	0.140974	0.129663	0.140307	0.535736	0.500868	0.551084	0.135602	0.197364	0.154755	0.139039	0.151485	0.477044	0.53043	0.528795	0.143644	0.504238	0.150751	0.178045	0.140741	0.139773	0.545245	0.133066	0.535002	0.137371
135	WABTMP60	Indica	0.122523	0.52329	0.555289	0.531165	0.127427	0.155722	0.111712	0.124892	0.558926	0.068702	0.0580247	0.135802	0.0647648	0.0766099	0.0719386	0.529963	0.105973	0.117684	0.138272	0.119219	0.545679	0.13707	0.134601	0.107774	0.11982	0.125425	0.547214	0.514782	0.564531	0.0586253	0.112813	0.148949	0.106206	0.125259	0.487921	0.547748	0.539072	0.0688689	0.51665	0.128028	0.153053	0.129696	0.133066	0.558058	0.0568902	0.547714	0.0548882
136	WAB0019747	NERICA	0.127628	0.527594	0.557958	0.535002	0.142442	0.162329	0.121722	0.127794	0.561061	0.0712379	0.0505505	0.135469	0.0711378	0.0381048	0.0482149	0.534101	0.115582	0.12379	0.148949	0.121121	0.54955	0.145546	0.146446	0.114715	0.127761	0.130998	0.550651	0.51972	0.566833	0.091992	0.0888222	0.157758	0.115215	0.134501	0.492526	0.532933	0.542409	0.0720053	0.522122	0.13667	0.157524	0.143477	0.142976	0.560928	0.0921255	0.551051	0.0889223
137	WAB0004742	Indica	0.12329	0.517284	0.544778	0.523123	0.133033	0.151485	0.108775	0.129296	0.549449	0.106373	0.0936603	0.129863	0.105806	0.10951	0.104104	0.52339	0.112479	0.112246	0.138272	0.121655	0.537905	0.142109	0.132966	0.0962963	0.124024	0.12032	0.538639	0.510277	0.552753	0.0960961	0.140073	0.14331	0.108509	0.124458	0.488222	0.537137	0.52963	0.105772	0.504037	0.129129	0.150717	0.134801	0.141208	0.548515	0.0990657	0.537871	0.101001
138	WAB0019619	NERICA	0.546914	0.144945	0.12299	0.173974	0.538806	0.500868	0.530497	0.527261	0.138939	0.548782	0.543377	0.515048	0.546647	0.538372	0.540174	0.167768	0.539239	0.535602	0.525659	0.5331	0.161195	0.541708	0.524825	0.545245	0.537671	0.542142	0.143677	0.144378	0.140507	0.537771	0.548215	0.520087	0.545279	0.537104	0.187154	0.0512512	0.123757	0.545345	0.172506	0.539773	0.513347	0.534635	0.540874	0.139072	0.54618	0.131365	0.539973
139	WAB0000005	Japonica	0.55629	0.0632299	0.0324992	0.103704	0.545345	0.508742	0.549616	0.545479	0.0762763	0.56016	0.554988	0.525392	0.556023	0.571905	0.561061	0.0903237	0.552786	0.544344	0.531965	0.549183	0.0894895	0.555289	0.540807	0.560494	0.552686	0.554021	0.0578245	0.0826159	0.049049	0.551251	0.567234	0.526193	0.562262	0.545612	0.131632	0.11328	0.058959	0.554154	0.0975976	0.548515	0.519787	0.543911	0.55639	0.0561562	0.561028	0.05332	0.552786
140	WAB0037221	ARICA	0.118752	0.515048	0.544978	0.519953	0.116884	0.153187	0.106974	0.119653	0.546346	0.101735	0.101668	0.135068	0.104738	0.121488	0.113947	0.517584	0.109343	0.1003	0.135802	0.114081	0.538338	0.143343	0.133767	0.10297	0.114248	0.113313	0.536637	0.501301	0.551685	0.102336	0.160494	0.143944	0.113347	0.111111	0.480414	0.535869	0.528095	0.102202	0.507608	0.109643	0.148615	0.136503	0.136236	0.545012	0.1001	0.535602	0.104505
141	WAB0034201	Indica	0.10634	0.517651	0.543777	0.522322	0.118986	0.143043	0.123123	0.122523	0.548215	0.122356	0.116917	0.107774	0.121288	0.135869	0.130931	0.519319	0.0949616	0.09663	0.117484	0.122389	0.536336	0.131632	0.125292	0.079613	0.120988	0.107307	0.537704	0.502502	0.553253	0.110878	0.1666	0.140307	0.0624958	0.115215	0.479146	0.5331	0.528495	0.123023	0.505506	0.120521	0.114448	0.131198	0.133333	0.547314	0.107007	0.535802	0.110277
142	WABTMP53	Indica	0.127027	0.518185	0.550517	0.525792	0.124424	0.158692	0.116049	0.127227	0.554388	0.0288956	0.0760761	0.13687	0.0331331	0.0874875	0.0835836	0.526126	0.114081	0.123557	0.148348	0.119086	0.544144	0.137971	0.137938	0.111578	0.125926	0.127261	0.543343	0.511812	0.559426	0.0888889	0.128662	0.155389	0.11685	0.135502	0.486386	0.544044	0.534401	0.0293627	0.514014	0.13647	0.16313	0.138438	0.133667	0.554421	0.0887554	0.542743	0.0874208
143	WABTMP86	Indica	0.136637	0.51031	0.536036	0.507841	0.152853	0.164464	0.159393	0.154221	0.541241	0.160427	0.15302	0.14351	0.157891	0.152152	0.155522	0.513213	0.137971	0.138372	0.156823	0.155789	0.528295	0.156256	0.149716	0.111044	0.150317	0.144178	0.530364	0.5003	0.54321	0.146146	0.184918	0.15332	0.125692	0.127995	0.474608	0.51358	0.521188	0.160861	0.49683	0.129296	0.119253	0.161862	0.155889	0.538772	0.149049	0.528495	0.148882
144	WAB0004380	Indica	0.256657	0.416016	0.440841	0.413981	0.257457	0.264298	0.251852	0.254655	0.45045	0.249516	0.245212	0.250784	0.249583	0.2671	0.260093	0.433634	0.252786	0.250017	0.257291	0.256323	0.427594	0.262896	0.252753	0.252319	0.257624	0.256657	0.435068	0.41011	0.445679	0.244745	0.285085	0.255923	0.257224	0.252586	0.391859	0.45362	0.426894	0.249016	0.414248	0.253086	0.251451	0.260194	0.264898	0.440307	0.252586	0.431965	0.245946
145	WAB0019731	NERICA	0.172806	0.546547	0.573207	0.54995	0.186587	0.202269	0.163664	0.166667	0.575576	0.123257	0.105906	0.176109	0.121555	0.0908909	0.0929263	0.532032	0.162029	0.167901	0.194795	0.1664	0.564565	0.185085	0.185385	0.157558	0.168702	0.171271	0.565332	0.546547	0.580414	0.141742	0.0912246	0.195996	0.159626	0.174675	0.519186	0.552186	0.560093	0.124591	0.53707	0.178779	0.192526	0.179112	0.181248	0.574274	0.137905	0.5665	0.137905
146	WAB0019753	NERICA	0.128662	0.515349	0.542342	0.521154	0.138438	0.160861	0.130631	0.131131	0.549349	0.122389	0.114181	0.141909	0.119786	0.146013	0.137838	0.522122	0.128395	0.13043	0.148215	0.127127	0.535802	0.132866	0.136003	0.124858	0.126326	0.140641	0.53707	0.505372	0.551852	0.118385	0.17621	0.15689	0.129963	0.135235	0.48028	0.53687	0.529062	0.121588	0.505138	0.137905	0.161461	0.126994	0.131565	0.545312	0.117384	0.53647	0.117518
147	WAB0004901	Indica	0.105305	0.522923	0.549449	0.524725	0.109476	0.130097	0.118652	0.122322	0.551385	0.11962	0.115082	0.104605	0.119319	0.132032	0.128562	0.522422	0.0793126	0.0901902	0.100601	0.117384	0.539907	0.127995	0.122155	0.0625626	0.116483	0.102903	0.543043	0.506373	0.558992	0.106139	0.162029	0.136603	0.0352352	0.103103	0.48355	0.538405	0.5334	0.121989	0.510711	0.106807	0.106607	0.133233	0.125559	0.55352	0.105339	0.540007	0.105405
148	WABTMP82	Indica	0.120587	0.514748	0.543243	0.520387	0.123056	0.141074	0.11952	0.126326	0.550484	0.12349	0.117618	0.134968	0.124324	0.141108	0.133433	0.51962	0.110344	0.10317	0.131064	0.115716	0.534601	0.131665	0.128996	0.114248	0.124525	0.126126	0.536904	0.503904	0.551718	0.111044	0.172239	0.135369	0.109543	0.120754	0.483417	0.53667	0.530297	0.126793	0.503237	0.123824	0.147281	0.135869	0.133667	0.54658	0.113514	0.536236	0.114147
149	WAB0019756	NERICA	0.141341	0.532666	0.561161	0.539106	0.158091	0.175042	0.137204	0.143043	0.564798	0.0846847	0.0647981	0.148248	0.0855856	0.0488822	0.0618619	0.536103	0.131465	0.138939	0.16333	0.137137	0.552686	0.160327	0.160861	0.126827	0.14331	0.144912	0.554755	0.527594	0.570837	0.108842	0.0992993	0.171438	0.130464	0.14965	0.499132	0.538172	0.546346	0.0871872	0.527327	0.151285	0.170671	0.157257	0.157457	0.564598	0.107441	0.554655	0.104571
150	WABTMP121	Indica	0.0981982	0.520721	0.547281	0.524157	0.112479	0.145245	0.124324	0.127261	0.550851	0.12359	0.119353	0.125659	0.123957	0.13994	0.131064	0.523791	0.103337	0.0923257	0.125359	0.114381	0.540841	0.118585	0.128529	0.100167	0.111111	0.113747	0.539673	0.50634	0.555989	0.115382	0.170437	0.142109	0.0911578	0.111111	0.483784	0.536136	0.531431	0.124224	0.509009	0.115382	0.135469	0.130197	0.11705	0.550884	0.112613	0.540073	0.111745
151	WAB0007036	Japonica	0.495963	0.0995329	0.105873	0.133267	0.48652	0.451985	0.486253	0.483283	0.145879	0.499333	0.491625	0.464998	0.494895	0.511211	0.501101	0.145779	0.490791	0.483817	0.471471	0.484551	0.127995	0.491858	0.480013	0.499266	0.487821	0.495629	0.11635	0.0714047	0.12379	0.487855	0.522956	0.468502	0.49663	0.48662	0.11011	0.16026	0.115148	0.493493	0.123457	0.489623	0.458458	0.483884	0.492392	0.11952	0.496964	0.106874	0.488689
152	WAB0019620	NERICA	0.516517	0.0810143	0.0822489	0.105005	0.507708	0.471972	0.508208	0.503737	0.11665	0.520988	0.513447	0.485619	0.51675	0.530764	0.522389	0.1336	0.512346	0.504805	0.49356	0.509643	0.110711	0.515315	0.501635	0.518919	0.511378	0.511578	0.0765766	0.091992	0.0938605	0.50991	0.531632	0.486253	0.520454	0.506473	0.12289	0.157224	0.0841842	0.515449	0.0919253	0.508642	0.479913	0.503871	0.51705	0.0947614	0.519453	0.0974308	0.511512
153	WAB0031998	Indica	0.330497	0.367601	0.385319	0.376343	0.317251	0.318485	0.315716	0.314014	0.396897	0.318719	0.327027	0.317551	0.318886	0.345512	0.335536	0.383317	0.319386	0.326727	0.311778	0.327828	0.379713	0.330697	0.319386	0.323357	0.324992	0.326426	0.385853	0.366833	0.393227	0.319653	0.355322	0.320754	0.33043	0.32676	0.34688	0.400601	0.37661	0.320153	0.361528	0.329196	0.318185	0.319953	0.327561	0.392292	0.327227	0.38028	0.323056
154	WAB0037212	ARICA	0.120554	0.512579	0.541542	0.517751	0.117718	0.145779	0.111445	0.116116	0.54361	0.115516	0.111245	0.123857	0.114915	0.135536	0.129196	0.51715	0.105005	0.101468	0.132566	0.113981	0.532099	0.131064	0.130097	0.101034	0.114982	0.105739	0.534101	0.498565	0.549116	0.107741	0.163263	0.141975	0.102836	0.112045	0.476076	0.529863	0.524958	0.116283	0.500133	0.115516	0.148515	0.130797	0.126827	0.543944	0.104171	0.5336	0.106306
155	WAB0019702	NERICA	0.139006	0.528328	0.557057	0.535869	0.154121	0.170971	0.131265	0.136203	0.56016	0.0814147	0.0662329	0.144311	0.0795796	0.045312	0.0468135	0.533133	0.12706	0.134134	0.157958	0.130797	0.54955	0.155656	0.154755	0.124291	0.140541	0.143043	0.550217	0.519486	0.566466	0.105105	0.0850851	0.1671	0.127227	0.143677	0.493827	0.529797	0.542276	0.0825159	0.523257	0.147714	0.166333	0.152886	0.152219	0.560327	0.106139	0.550584	0.103103
156	WAB0019709	NERICA	0.161929	0.535969	0.564798	0.542409	0.174074	0.187387	0.155656	0.158992	0.545145	0.107307	0.0891892	0.164498	0.106206	0.0690691	0.0692359	0.540374	0.146947	0.15709	0.17651	0.155055	0.557457	0.17304	0.175175	0.142643	0.161195	0.159993	0.557658	0.528495	0.572706	0.129396	0.0595596	0.18979	0.147447	0.162796	0.509209	0.536803	0.549349	0.108342	0.527761	0.167201	0.182216	0.170637	0.169102	0.567167	0.129963	0.557658	0.125759
157	WAB0019623	NERICA	0.535569	0.0613947	0.0602269	0.104638	0.525492	0.48712	0.528629	0.521822	0.104404	0.540274	0.533634	0.504004	0.536136	0.552786	0.541909	0.103403	0.5334	0.524858	0.51358	0.527027	0.091358	0.535435	0.520487	0.54044	0.534268	0.534434	0.0727394	0.0908909	0.0832166	0.52993	0.54975	0.504671	0.542376	0.524658	0.12706	0.114848	0.0701034	0.533767	0.100701	0.526894	0.500868	0.523724	0.536904	0.0789456	0.53964	0.0678679	0.530697
158	WAB0006897	Japonica	0.555522	0.0834501	0.0511178	0.0919586	0.544978	0.506573	0.544878	0.539373	0.0809142	0.558125	0.553253	0.521555	0.556023	0.57037	0.560928	0.108709	0.550617	0.542709	0.529563	0.546113	0.0894228	0.551118	0.539706	0.554922	0.547581	0.549149	0.0428095	0.0984318	0.0284952	0.549316	0.567234	0.524892	0.558192	0.545145	0.140107	0.127861	0.0597264	0.553187	0.0947281	0.547547	0.516483	0.539873	0.553654	0.0438438	0.559726	0.0640307	0.552319
159	WAB0007050	Japonica	0.521989	0.0817484	0.079613	0.0969303	0.51051	0.477344	0.510244	0.502402	0.11001	0.521488	0.516917	0.489389	0.518151	0.533834	0.523791	0.124224	0.51685	0.506907	0.495729	0.507908	0.102569	0.517184	0.507374	0.520754	0.514248	0.520153	0.0726727	0.0655989	0.0648982	0.514348	0.538305	0.488455	0.52359	0.511745	0.128161	0.144344	0.0774107	0.515382	0.092359	0.514214	0.480547	0.506573	0.520821	0.0741742	0.524992	0.0799132	0.516083
160	WAB0023974	Indica	0.122923	0.516083	0.544444	0.519419	0.135402	0.151518	0.118552	0.114948	0.548081	0.109543	0.103837	0.124057	0.112246	0.12309	0.11992	0.520387	0.111011	0.11358	0.133	0.120354	0.536403	0.135836	0.128428	0.0976643	0.122623	0.117818	0.53677	0.504104	0.551718	0.114147	0.154288	0.149416	0.101101	0.117918	0.479346	0.537871	0.528629	0.109309	0.504805	0.120087	0.141475	0.138839	0.132099	0.545012	0.112012	0.53637	0.114882
161	WAB0019700	NERICA	0.134501	0.527461	0.557624	0.535235	0.150517	0.168802	0.127227	0.136336	0.561562	0.0764097	0.0537204	0.138272	0.0756423	0.0288956	0.0350684	0.534001	0.120587	0.131031	0.153487	0.132032	0.549583	0.153954	0.153187	0.11972	0.134034	0.137337	0.551251	0.519653	0.566934	0.0950617	0.0873874	0.162529	0.122556	0.141708	0.492893	0.541275	0.541909	0.0772439	0.521622	0.142176	0.164498	0.147447	0.15015	0.560928	0.0962963	0.550617	0.0946947
162	WAB0030257	Indica	0.107574	0.52706	0.554021	0.529196	0.114147	0.141241	0.120854	0.125058	0.558492	0.11328	0.114681	0.119419	0.113213	0.135335	0.128862	0.531265	0.111545	0.0941275	0.135536	0.115115	0.546513	0.114281	0.117851	0.0888555	0.120254	0.111478	0.547414	0.513914	0.562262	0.11308	0.168302	0.138205	0.0727394	0.109643	0.493026	0.545445	0.537871	0.115849	0.515883	0.109543	0.128295	0.134167	0.117017	0.556523	0.11001	0.545846	0.111378
163	WAB0007888	Japonica	0.548382	0.0726393	0.0471805	0.0964631	0.538806	0.503003	0.539506	0.532633	0.0840507	0.552452	0.546146	0.515449	0.548315	0.562863	0.55292	0.101268	0.543844	0.537037	0.52309	0.540841	0.0887888	0.544244	0.529663	0.549883	0.541575	0.541708	0.0467467	0.0909576	0.0492159	0.541942	0.559393	0.516817	0.550617	0.535335	0.133934	0.112513	0.0607941	0.546146	0.0949283	0.538038	0.507841	0.532733	0.546413	0.0516517	0.552352	0.0565232	0.54381
164	WAB0019748	NERICA	0.139006	0.530898	0.559393	0.537271	0.155856	0.171905	0.134535	0.140274	0.562496	0.082349	0.0637304	0.145879	0.0805138	0.0480147	0.0548549	0.5332	0.128829	0.135903	0.161161	0.134768	0.551818	0.157891	0.158358	0.124591	0.141942	0.142309	0.552753	0.525626	0.568635	0.104905	0.0952953	0.168969	0.128829	0.14638	0.497564	0.535202	0.544878	0.0825826	0.525459	0.149316	0.167568	0.154254	0.154154	0.56303	0.105305	0.55282	0.101902
165	WAB0018251	Japonica	0.550617	0.0445445	0.0301301	0.101268	0.54014	0.504338	0.542409	0.538071	0.0752085	0.554121	0.549049	0.518218	0.550584	0.565899	0.555455	0.0796797	0.547281	0.538672	0.526593	0.542876	0.0891225	0.548649	0.532332	0.555022	0.545546	0.547581	0.0576243	0.0855188	0.053053	0.54371	0.562396	0.519219	0.556323	0.538906	0.130731	0.108909	0.0583584	0.548448	0.0950617	0.541542	0.513914	0.536336	0.549583	0.0546213	0.553754	0.0523524	0.544978
166	WAB0004105	Japonica	0.55025	0.0692693	0.0284284	0.104538	0.540574	0.500067	0.542676	0.538872	0.0754755	0.552686	0.547314	0.518619	0.548715	0.565032	0.55342	0.0962963	0.547014	0.538739	0.52626	0.543343	0.0884218	0.550017	0.533634	0.55352	0.547714	0.547147	0.0566567	0.0819152	0.058692	0.544812	0.560093	0.520621	0.555689	0.539239	0.131465	0.111778	0.0593927	0.54698	0.0951618	0.541608	0.511178	0.538138	0.552019	0.0578579	0.554988	0.0538205	0.546113
167	WAB0004741	Indica	0.128262	0.521255	0.548548	0.52706	0.136136	0.151218	0.114481	0.129329	0.551618	0.110043	0.102035	0.137337	0.108809	0.111712	0.104471	0.524992	0.113881	0.117951	0.139873	0.124892	0.54024	0.142242	0.134535	0.105873	0.127694	0.121922	0.540207	0.512246	0.556123	0.105706	0.137838	0.145312	0.11318	0.127094	0.489122	0.541008	0.532266	0.109409	0.509009	0.131832	0.15649	0.138672	0.141909	0.552886	0.108442	0.540007	0.111345
168	WAB0004053	Japonica	0.552986	0.0613947	0.0254588	0.104338	0.543243	0.505105	0.544778	0.541575	0.0760427	0.556557	0.551084	0.520854	0.552486	0.568368	0.557624	0.0915249	0.549516	0.541141	0.529062	0.545345	0.0892226	0.552186	0.536336	0.556957	0.549183	0.550651	0.0542543	0.0828495	0.0535202	0.547614	0.564198	0.52369	0.558759	0.542543	0.130264	0.113614	0.0574241	0.551151	0.0939273	0.545512	0.515849	0.540274	0.553654	0.0540541	0.558192	0.0532533	0.549349
169	WAB0000058	Japonica	0.544945	0.0768435	0.0500834	0.0898565	0.534802	0.498298	0.5336	0.529096	0.0820821	0.548982	0.542276	0.512079	0.545512	0.559393	0.549983	0.105372	0.540374	0.532666	0.51982	0.538038	0.0866867	0.541542	0.528762	0.545746	0.538639	0.538872	0.0327995	0.0881215	0.0410744	0.539039	0.556857	0.513347	0.547614	0.533834	0.130664	0.125425	0.0559893	0.542576	0.0914915	0.535936	0.505439	0.528862	0.544211	0.0525192	0.54955	0.0577578	0.540574
170	WAB0018102	NERICA	0.517784	0.0722723	0.0804805	0.112112	0.507441	0.471572	0.508475	0.503971	0.0944945	0.522122	0.515949	0.484318	0.518385	0.535269	0.525058	0.119686	0.515115	0.506273	0.499066	0.51041	0.11348	0.516483	0.500734	0.519653	0.515649	0.51358	0.0978312	0.0934268	0.105272	0.511144	0.533667	0.485552	0.52002	0.503871	0.128061	0.104838	0.076977	0.516783	0.10624	0.505672	0.480847	0.507174	0.515883	0.100734	0.521154	0.0892893	0.512813
171	WAB0019728	NERICA	0.118485	0.516583	0.54678	0.524091	0.135536	0.14965	0.110344	0.119953	0.551185	0.0614615	0.0373373	0.123023	0.0567234	0.0475476	0.0458458	0.52349	0.105405	0.114615	0.138405	0.116016	0.538806	0.137404	0.136003	0.10287	0.118852	0.120787	0.54044	0.509243	0.556557	0.0771104	0.0867868	0.146046	0.10684	0.123657	0.481615	0.539806	0.531298	0.0582916	0.511311	0.126326	0.147514	0.131298	0.134768	0.550884	0.0817818	0.539206	0.0771772
172	WAB0036889	Japonica	0.14034	0.48622	0.512513	0.490023	0.132065	0.155355	0.1336	0.131064	0.517584	0.143043	0.130264	0.135402	0.141909	0.151752	0.145679	0.487621	0.120487	0.112412	0.134234	0.13013	0.506506	0.152052	0.142376	0.118752	0.139673	0.136403	0.50347	0.474474	0.518352	0.118785	0.182549	0.157858	0.105572	0.137938	0.447781	0.504538	0.494661	0.14014	0.473774	0.141074	0.149283	0.150617	0.151018	0.514214	0.127594	0.502035	0.126727
173	WAB0019740	NERICA	0.118986	0.503537	0.530564	0.50694	0.116016	0.142042	0.117384	0.118552	0.534768	0.123357	0.112446	0.118385	0.12299	0.137404	0.131798	0.50347	0.0944278	0.0942609	0.113847	0.117918	0.526026	0.132566	0.122523	0.0954621	0.121388	0.11962	0.523323	0.487855	0.539006	0.101101	0.168535	0.142109	0.0723056	0.119786	0.464631	0.520287	0.514348	0.12289	0.491225	0.122322	0.135169	0.13657	0.129062	0.534368	0.108642	0.520087	0.108375
174	WAB0006849	Indica	0.197598	0.48335	0.51021	0.487588	0.182182	0.19703	0.182416	0.187888	0.512412	0.176777	0.191391	0.189489	0.179713	0.217084	0.206206	0.491892	0.183283	0.189723	0.198432	0.183383	0.499166	0.181949	0.185752	0.187554	0.189389	0.195395	0.501802	0.471205	0.51665	0.179713	0.243644	0.19049	0.188155	0.191458	0.444011	0.509409	0.494294	0.178812	0.47701	0.193293	0.197865	0.189723	0.178612	0.509243	0.180147	0.501268	0.180948
175	WAB0019624	NERICA	0.545212	0.0715382	0.0505505	0.0975642	0.535502	0.501335	0.536536	0.529997	0.0889223	0.549116	0.542476	0.512045	0.545179	0.559459	0.550317	0.1001	0.540274	0.533867	0.519453	0.53717	0.0905572	0.541642	0.527594	0.546847	0.537604	0.539406	0.0487154	0.0904238	0.0532199	0.538071	0.556723	0.514548	0.547781	0.532432	0.134468	0.114147	0.0637971	0.542876	0.0964298	0.534935	0.504338	0.530097	0.543343	0.0567234	0.548515	0.0581915	0.540207
176	WAB0004168	Indica	0.126293	0.51031	0.536904	0.511578	0.129997	0.147548	0.141775	0.138505	0.538138	0.145479	0.14381	0.139006	0.145078	0.166066	0.158125	0.51625	0.134401	0.119686	0.15302	0.132733	0.528996	0.130964	0.117451	0.130797	0.133867	0.132766	0.529897	0.496163	0.54361	0.136003	0.199266	0.138338	0.12359	0.124224	0.475175	0.531999	0.519887	0.148148	0.4998	0.124558	0.153887	0.143777	0.13003	0.538672	0.135769	0.529663	0.135302
177	WAB0037211	ARICA	0.104404	0.519787	0.546547	0.523991	0.116817	0.146146	0.124958	0.124291	0.550817	0.125659	0.116517	0.108609	0.126059	0.137638	0.136003	0.522022	0.0954955	0.097364	0.118685	0.122656	0.538438	0.133901	0.127361	0.0799132	0.120921	0.105906	0.54044	0.504471	0.555622	0.112779	0.171939	0.142109	0.0612279	0.120621	0.481548	0.535736	0.531331	0.126293	0.508442	0.119419	0.115816	0.134401	0.136036	0.549817	0.107841	0.538038	0.111178
178	WABTMP90	Indica	0.119353	0.504905	0.532366	0.510544	0.122489	0.155422	0.118752	0.119486	0.537204	0.118252	0.119019	0.119386	0.117751	0.134768	0.129296	0.508709	0.103737	0.106039	0.122923	0.121121	0.524858	0.129029	0.123123	0.0960294	0.114615	0.114648	0.528695	0.491325	0.544077	0.103203	0.163931	0.140908	0.0902236	0.118418	0.468101	0.520621	0.517117	0.121121	0.492459	0.121288	0.130597	0.12686	0.131999	0.536803	0.103036	0.525025	0.105506
179	WAB0019754	NERICA	0.135202	0.529363	0.559259	0.536103	0.151118	0.167201	0.127928	0.134701	0.562896	0.0749416	0.0560561	0.141375	0.0746079	0.0419086	0.0498165	0.534835	0.123991	0.130964	0.155756	0.12706	0.550951	0.152352	0.152119	0.119686	0.135669	0.137771	0.552186	0.521655	0.568168	0.0988655	0.0904238	0.164798	0.122456	0.141775	0.494595	0.534668	0.543977	0.0767768	0.524725	0.14381	0.163463	0.149983	0.148148	0.561995	0.0996997	0.552519	0.0954621
180	WAB0015667	Indica	0.103403	0.51051	0.537471	0.51378	0.100601	0.140741	0.106907	0.113947	0.540974	0.125792	0.119653	0.129663	0.125259	0.14698	0.136537	0.513513	0.11021	0.0828829	0.135035	0.0857191	0.528762	0.131632	0.125626	0.107508	0.118051	0.108075	0.530497	0.493327	0.547514	0.117017	0.178745	0.132199	0.0994661	0.105939	0.472105	0.527494	0.522623	0.126827	0.503637	0.107674	0.139206	0.132466	0.133166	0.539806	0.108809	0.529997	0.112012
181	WABTMP58	Indica	0.117684	0.521154	0.551718	0.528562	0.125626	0.151385	0.11288	0.124057	0.556089	0.0524858	0.0488822	0.126593	0.0485152	0.0598932	0.0564565	0.526727	0.106673	0.115682	0.13984	0.116183	0.542809	0.135802	0.135536	0.105506	0.120487	0.121788	0.544044	0.513881	0.561662	0.0743744	0.100667	0.149116	0.105606	0.12339	0.486653	0.544378	0.536603	0.0518852	0.513347	0.125626	0.147648	0.132633	0.132399	0.555389	0.0770771	0.544044	0.0729062
182	WABTMP131	Indica	0.124925	0.515916	0.545345	0.523423	0.131798	0.153287	0.127194	0.13677	0.549349	0.126126	0.0979646	0.141108	0.125726	0.14668	0.142409	0.524291	0.122723	0.119386	0.147214	0.131231	0.538605	0.145412	0.132499	0.115215	0.133867	0.128395	0.539506	0.507441	0.554755	0.12299	0.181281	0.154955	0.121655	0.12973	0.481582	0.540407	0.531031	0.127361	0.507241	0.128862	0.158692	0.145579	0.143043	0.548615	0.122022	0.539106	0.120721
183	WAB0026704	Indica	0.144411	0.511178	0.539339	0.517251	0.14034	0.178412	0.128562	0.141074	0.542576	0.136603	0.138739	0.145045	0.134501	0.160694	0.154588	0.515482	0.124558	0.1338	0.141975	0.129563	0.530998	0.141808	0.138505	0.134201	0.120954	0.135335	0.533667	0.494528	0.547047	0.127227	0.190524	0.158926	0.135969	0.147548	0.474741	0.529596	0.523557	0.135402	0.502069	0.14995	0.17304	0.12002	0.140607	0.540207	0.126393	0.531765	0.126059
184	WAB0021103	Indica	0.111011	0.513347	0.541041	0.517417	0.112946	0.150117	0.110244	0.116617	0.542676	0.104071	0.1	0.122589	0.103937	0.124124	0.117985	0.515048	0.100868	0.0958959	0.134735	0.119653	0.531532	0.134835	0.126693	0.0949283	0.117017	0.0941942	0.534468	0.500067	0.549483	0.10367	0.154054	0.136336	0.0931265	0.113747	0.479313	0.531765	0.525225	0.105372	0.501468	0.116617	0.141475	0.1334	0.129596	0.544077	0.0941275	0.533033	0.0960961
185	WAB0019717	NERICA	0.147648	0.538672	0.565933	0.544378	0.175042	0.182416	0.152586	0.153086	0.569203	0.124892	0.122289	0.165098	0.12319	0.107508	0.11001	0.545412	0.150817	0.154721	0.174074	0.14638	0.557824	0.168068	0.165399	0.147915	0.152085	0.159426	0.559126	0.52993	0.573874	0.138038	0.147381	0.17978	0.152452	0.152953	0.50357	0.539406	0.550284	0.125792	0.527728	0.157724	0.187354	0.16333	0.167968	0.568602	0.138805	0.558992	0.137171
186	WAB0019725	NERICA	0.115148	0.520721	0.550817	0.526393	0.131265	0.152419	0.109142	0.117885	0.554388	0.0749416	0.0497498	0.122789	0.0715382	0.0617618	0.0625959	0.526727	0.104004	0.112479	0.139573	0.113146	0.542209	0.137437	0.134935	0.0975642	0.11645	0.114948	0.543343	0.511845	0.559459	0.0780447	0.103003	0.147447	0.10367	0.123624	0.486253	0.542576	0.535202	0.0724725	0.512045	0.124191	0.145646	0.134735	0.13657	0.553654	0.0805472	0.543877	0.0788455
187	WAB0019733	NERICA	0.176043	0.548916	0.576009	0.551852	0.190991	0.20357	0.167668	0.169937	0.577978	0.127261	0.109176	0.179646	0.124424	0.0944278	0.0962296	0.534501	0.165065	0.171638	0.198532	0.170404	0.566767	0.187988	0.187821	0.160427	0.171505	0.174842	0.568001	0.548615	0.582883	0.145379	0.0943944	0.1998	0.163263	0.178345	0.521088	0.554087	0.562629	0.128862	0.540841	0.182015	0.197097	0.181014	0.185886	0.576944	0.141508	0.569303	0.141742
188	WABTMP36	Indica	0.126593	0.507541	0.535602	0.510444	0.129363	0.158692	0.121421	0.1336	0.540174	0.126927	0.121889	0.13647	0.123857	0.144745	0.140908	0.513046	0.12339	0.110878	0.146146	0.114147	0.526593	0.13657	0.134535	0.124224	0.119853	0.114214	0.527861	0.495162	0.544411	0.118619	0.179446	0.146713	0.124191	0.125025	0.471872	0.528462	0.519119	0.12636	0.500267	0.127327	0.151685	0.125225	0.133667	0.538172	0.118986	0.528161	0.117551
189	WAB0019727	NERICA	0.155556	0.539873	0.566833	0.54628	0.17701	0.193227	0.148682	0.151485	0.570504	0.113747	0.0988322	0.169536	0.112312	0.0807474	0.0826827	0.525959	0.152452	0.157758	0.185986	0.150083	0.560661	0.173907	0.174274	0.144945	0.161962	0.161862	0.560394	0.537905	0.575776	0.131832	0.0865198	0.18692	0.150951	0.163797	0.50991	0.544745	0.552519	0.113914	0.534268	0.168368	0.185652	0.173507	0.170504	0.57017	0.130597	0.561328	0.130464
190	WAB0036897	Indica	0.119052	0.517618	0.547247	0.525559	0.132432	0.151652	0.120787	0.129963	0.550417	0.118118	0.0929596	0.141141	0.117317	0.137905	0.133934	0.526059	0.114448	0.114982	0.141241	0.125392	0.539106	0.142743	0.130063	0.114848	0.125425	0.123624	0.541475	0.507174	0.557424	0.11358	0.175209	0.150517	0.121221	0.125425	0.48018	0.540274	0.533	0.119419	0.509443	0.124658	0.16026	0.142309	0.139473	0.551185	0.11308	0.541608	0.111578
191	WAB0007132	Japonica	0.535035	0.0796463	0.0681682	0.0977644	0.522422	0.484084	0.523824	0.519253	0.10317	0.537671	0.532132	0.503837	0.534334	0.548982	0.538438	0.101735	0.528896	0.521255	0.508842	0.525425	0.0902903	0.535102	0.516283	0.535602	0.530697	0.52993	0.0767434	0.0873874	0.0795796	0.527594	0.546513	0.502135	0.537104	0.52032	0.103203	0.12656	0.0731398	0.532199	0.0972639	0.522856	0.495863	0.520921	0.535802	0.0791458	0.537671	0.0448448	0.529229
192	WAB0000147	Japonica	0.536737	0.0756089	0.0530197	0.0773106	0.527261	0.489856	0.530264	0.525392	0.0950284	0.539706	0.534268	0.506139	0.535235	0.551718	0.541141	0.11308	0.533	0.525225	0.512112	0.528695	0.0862863	0.534368	0.521521	0.538005	0.530464	0.532499	0.0600601	0.0914248	0.0666333	0.530397	0.548081	0.508141	0.53994	0.525525	0.134735	0.13033	0.0615949	0.533934	0.0928595	0.527361	0.496296	0.522689	0.535936	0.0677344	0.541341	0.0682015	0.532699
193	WABTMP80	Indica	0.138172	0.469503	0.494228	0.481615	0.139072	0.167501	0.13994	0.134501	0.499433	0.153153	0.155455	0.156456	0.150584	0.178011	0.16323	0.475075	0.147781	0.125959	0.159359	0.137538	0.487154	0.165465	0.147648	0.147281	0.148815	0.135269	0.489923	0.453287	0.504838	0.146446	0.202035	0.158025	0.139473	0.139006	0.436236	0.489323	0.478145	0.153353	0.458225	0.141875	0.165065	0.160194	0.161328	0.500067	0.141642	0.48642	0.139873
194	WABTMP38	Indica	0.112346	0.510644	0.537504	0.515182	0.0196196	0.141375	0.121021	0.130898	0.539973	0.122322	0.133166	0.131365	0.120754	0.155122	0.14361	0.513847	0.105105	0.0494828	0.122422	0.119853	0.531932	0.137504	0.132933	0.109476	0.12666	0.114214	0.530564	0.498265	0.547281	0.108876	0.182583	0.138639	0.10377	0.108008	0.475709	0.531798	0.521555	0.121154	0.499299	0.111144	0.145479	0.138939	0.133667	0.541208	0.115415	0.529363	0.115082
195	WAB0006956	Japonica	0.119686	0.503303	0.533	0.510077	0.119453	0.149283	0.10991	0.12309	0.536103	0.0926593	0.0956957	0.131031	0.0938939	0.114715	0.11011	0.510277	0.104438	0.111545	0.135435	0.118585	0.528095	0.13994	0.129296	0.109676	0.114348	0.114848	0.526293	0.492259	0.542042	0.0819486	0.150184	0.142009	0.111879	0.128962	0.467868	0.525425	0.517117	0.092359	0.495929	0.129196	0.145746	0.135002	0.136537	0.535469	0.0765432	0.524925	0.0742743
196	WAB0004805	Indica	0.412145	0.244745	0.260894	0.245812	0.401502	0.390224	0.405172	0.402502	0.279913	0.415549	0.41665	0.392359	0.416016	0.435969	0.424791	0.277744	0.407107	0.403804	0.390757	0.405539	0.253053	0.411645	0.398298	0.410611	0.406106	0.408609	0.259726	0.243377	0.26353	0.408108	0.441642	0.391058	0.415549	0.402603	0.238205	0.296196	0.253253	0.414548	0.25332	0.402836	0.382783	0.400167	0.409943	0.259626	0.41715	0.252653	0.408642
197	WAB0007134	Japonica	0.55005	0.0608275	0.0405405	0.0958959	0.539339	0.503971	0.541141	0.536036	0.0800133	0.553754	0.548415	0.518051	0.54995	0.565165	0.554855	0.0908242	0.546413	0.538105	0.526527	0.541975	0.0907241	0.548682	0.532633	0.552986	0.54321	0.545512	0.0550884	0.0862529	0.0488822	0.542943	0.562095	0.519253	0.555923	0.54024	0.134635	0.114948	0.0583917	0.547281	0.0940274	0.542776	0.514314	0.535269	0.550584	0.050951	0.552686	0.0552219	0.544077
198	WABTMP59	Indica	0.120654	0.521154	0.552586	0.529196	0.128795	0.155122	0.113146	0.124892	0.555989	0.0528195	0.0536203	0.127895	0.0481481	0.0633967	0.0598932	0.52706	0.108208	0.117217	0.140674	0.11645	0.544912	0.136069	0.135035	0.105239	0.120721	0.121889	0.545212	0.514915	0.561495	0.0749082	0.103003	0.150017	0.10714	0.126727	0.487521	0.546113	0.536837	0.0508509	0.51318	0.128862	0.149516	0.131031	0.132099	0.554755	0.0788455	0.544578	0.0751418
199	WABTMP55	Indica	0.117618	0.512079	0.542109	0.517684	0.117684	0.148582	0.106874	0.11378	0.544144	0.0848849	0.0891558	0.126793	0.0871538	0.105772	0.102502	0.519286	0.105205	0.108976	0.133166	0.11318	0.535702	0.133033	0.129229	0.105005	0.110244	0.114548	0.534635	0.5001	0.550918	0.0787454	0.142376	0.14321	0.109676	0.12963	0.474208	0.534001	0.525092	0.082716	0.504104	0.128161	0.147881	0.131865	0.131798	0.543377	0.0662996	0.5334	0.0659993
200	WAB0019736	NERICA	0.171471	0.517417	0.54361	0.522756	0.182916	0.196296	0.163197	0.17007	0.549049	0.122623	0.104905	0.172739	0.120187	0.0876543	0.0907241	0.509176	0.163063	0.164231	0.192159	0.168335	0.53717	0.189122	0.18365	0.15679	0.169536	0.170971	0.537704	0.517351	0.552619	0.138405	0.102002	0.191825	0.159526	0.172606	0.491792	0.527561	0.531932	0.120888	0.509776	0.175909	0.194828	0.178345	0.18622	0.545646	0.134468	0.538639	0.135435
201	WABTMP89	Indica	0.166967	0.50971	0.533901	0.509576	0.170771	0.187521	0.155389	0.151118	0.541508	0.158292	0.160727	0.170571	0.157724	0.177211	0.170404	0.511979	0.152786	0.156924	0.1665	0.158725	0.528428	0.166633	0.15649	0.152119	0.155155	0.155556	0.528795	0.496497	0.54301	0.151351	0.190858	0.182783	0.152653	0.15709	0.477945	0.528028	0.523457	0.158225	0.496296	0.162262	0.184685	0.159626	0.160327	0.537037	0.147514	0.528228	0.15025
202	WAB0004835	Indica	0.103036	0.527828	0.554188	0.527661	0.104771	0.130297	0.117985	0.12002	0.555889	0.117751	0.11011	0.108809	0.119019	0.132499	0.131031	0.527961	0.0766099	0.0881548	0.101869	0.114548	0.544978	0.127694	0.119152	0.0636303	0.11705	0.0977311	0.547347	0.511712	0.563463	0.102102	0.165866	0.134134	0.02002	0.100968	0.487521	0.543076	0.537237	0.119887	0.513881	0.100234	0.108809	0.1336	0.125559	0.557324	0.0987654	0.545546	0.102836
203	WABTMP118	Indica	0.107007	0.525259	0.551051	0.524358	0.113413	0.133567	0.125125	0.125192	0.553453	0.122055	0.113547	0.115916	0.122923	0.13627	0.134201	0.525425	0.0896563	0.0958625	0.111979	0.117985	0.541809	0.133367	0.123257	0.0728395	0.12369	0.0924258	0.544578	0.512112	0.56036	0.108041	0.1663	0.135636	0.0370037	0.106173	0.490858	0.543844	0.534535	0.124157	0.511745	0.104671	0.115616	0.136003	0.132032	0.553854	0.103904	0.542409	0.108408
204	WAB0031247	Indica	0.113247	0.51982	0.548749	0.524258	0.117818	0.158692	0.105939	0.110611	0.552419	0.119319	0.114014	0.137571	0.118018	0.134801	0.129997	0.523824	0.113547	0.101268	0.135836	0.102269	0.53657	0.118785	0.128862	0.11338	0.102569	0.108642	0.539539	0.505539	0.555422	0.103704	0.169536	0.135369	0.105005	0.11378	0.48315	0.536737	0.532699	0.118886	0.507875	0.117084	0.143477	0.121622	0.117317	0.550284	0.0997331	0.539072	0.104371
205	WAB0036918	Indica	0.467634	0.135235	0.139339	0.165866	0.457958	0.427194	0.458091	0.454521	0.154288	0.46026	0.457758	0.438372	0.456723	0.478278	0.466667	0.17641	0.464464	0.455122	0.449516	0.461461	0.167868	0.469636	0.456223	0.469603	0.465199	0.465666	0.151919	0.14628	0.162529	0.457257	0.47998	0.440874	0.470304	0.458792	0.148282	0.174908	0.138105	0.455188	0.152719	0.459226	0.437704	0.46026	0.470604	0.158525	0.467801	0.149583	0.459059
206	WAB0007101	Japonica	0.514848	0.0758425	0.0836837	0.0997998	0.507608	0.472372	0.511912	0.504771	0.120621	0.521855	0.516216	0.486386	0.517284	0.535402	0.524258	0.12002	0.509443	0.504838	0.489756	0.509243	0.0973307	0.514448	0.500534	0.517651	0.509543	0.51298	0.0955956	0.0906907	0.0975309	0.511345	0.533967	0.484952	0.518485	0.504471	0.129296	0.139406	0.0860527	0.516083	0.107508	0.506773	0.482349	0.500834	0.516083	0.0966633	0.522055	0.0911578	0.51278
207	WAB0018257	Japonica	0.544745	0.0558559	0.0380714	0.104805	0.533634	0.497764	0.536603	0.531165	0.0758091	0.547814	0.542009	0.511111	0.543844	0.55956	0.549616	0.0877878	0.541642	0.531832	0.51992	0.535836	0.0933934	0.543076	0.526827	0.547748	0.539973	0.540841	0.0605272	0.0895896	0.0603604	0.537738	0.555055	0.512513	0.548715	0.532766	0.133934	0.103203	0.0602269	0.541708	0.0983984	0.535302	0.507741	0.531031	0.544511	0.0580247	0.547648	0.0539206	0.538405
208	WABTMP99	Japonica	0.546313	0.0740741	0.0487821	0.094995	0.535769	0.495329	0.534968	0.532599	0.0876877	0.547514	0.541108	0.512579	0.543577	0.559726	0.548715	0.10634	0.540641	0.534134	0.520854	0.536503	0.0847514	0.54301	0.528395	0.544812	0.540841	0.540807	0.0530864	0.0907908	0.0544545	0.538272	0.556323	0.516283	0.549817	0.532833	0.131965	0.123991	0.0571572	0.540407	0.0928929	0.534835	0.504805	0.531031	0.545078	0.0574241	0.549416	0.0607941	0.540507
209	WABTMP47	Indica	0.125259	0.515849	0.548215	0.523457	0.125959	0.160127	0.113614	0.12309	0.551618	0.0330998	0.0702369	0.135035	0.0301969	0.0850851	0.0783116	0.52349	0.11288	0.12299	0.146613	0.118785	0.542543	0.138472	0.138071	0.110644	0.122589	0.128896	0.54024	0.509009	0.556824	0.0820821	0.12369	0.151585	0.116617	0.129763	0.484685	0.54331	0.531965	0.0292292	0.511578	0.132799	0.158292	0.135702	0.133901	0.551485	0.0890557	0.541408	0.0817484
210	WABTMP100	Indica	0.129763	0.490691	0.517217	0.494595	0.128028	0.149883	0.135469	0.137704	0.524524	0.138805	0.126693	0.140807	0.136937	0.149783	0.142876	0.492192	0.105339	0.10624	0.117317	0.131498	0.510911	0.154154	0.138071	0.121054	0.126059	0.121221	0.509643	0.478412	0.524791	0.117584	0.181281	0.147381	0.11625	0.129663	0.449516	0.51308	0.504137	0.137504	0.47998	0.132866	0.14668	0.142776	0.147514	0.519987	0.119586	0.508675	0.120687
211	WABTMP78	Indica	0.127528	0.50971	0.536837	0.512513	0.12656	0.149683	0.136904	0.130731	0.538539	0.140107	0.134735	0.139106	0.139339	0.159693	0.152119	0.516583	0.118318	0.114715	0.1332	0.128095	0.528295	0.132666	0.132065	0.112913	0.105439	0.126093	0.530831	0.496029	0.547147	0.126994	0.188922	0.14381	0.105372	0.126727	0.474007	0.524858	0.521688	0.141708	0.500167	0.128295	0.145145	0.0963297	0.133433	0.540474	0.128862	0.529863	0.12696
212	WABTMP54	Indica	0.109076	0.517384	0.547581	0.52349	0.0658325	0.150384	0.114548	0.127594	0.548482	0.0767434	0.103136	0.132332	0.0761762	0.121255	0.111245	0.522656	0.104805	0.0824157	0.128962	0.117184	0.540841	0.134601	0.130297	0.0998665	0.121088	0.110143	0.540274	0.507174	0.558258	0.0950284	0.154188	0.140974	0.0970637	0.112379	0.485052	0.541275	0.531298	0.074708	0.511879	0.115215	0.149449	0.132833	0.127361	0.553187	0.0963297	0.540007	0.0958292
213	WAB0018095	NERICA	0.53657	0.0608275	0.0443443	0.104171	0.527127	0.488789	0.530664	0.524491	0.0809142	0.541408	0.537237	0.506573	0.538438	0.553554	0.54311	0.070704	0.532633	0.526093	0.512513	0.529263	0.0915249	0.536904	0.519753	0.539907	0.532966	0.532833	0.0628962	0.0883217	0.0654655	0.531398	0.549817	0.504872	0.540874	0.524558	0.129663	0.11318	0.0617618	0.536303	0.0955956	0.527294	0.501668	0.52319	0.537971	0.0650651	0.541909	0.053954	0.5331
214	WABTMP95	Indica	0.143644	0.485686	0.511311	0.487988	0.139139	0.160561	0.141642	0.147848	0.513647	0.152186	0.139273	0.150817	0.148348	0.161828	0.152619	0.487721	0.139206	0.128529	0.151018	0.135536	0.498465	0.158325	0.146246	0.137804	0.139039	0.135569	0.504304	0.471605	0.519052	0.137871	0.185919	0.151552	0.135435	0.138272	0.449349	0.512579	0.498065	0.15025	0.475876	0.140541	0.154454	0.151685	0.157925	0.51368	0.138972	0.504505	0.1338
215	WAB0007262	Japonica	0.487054	0.108442	0.11348	0.133734	0.47958	0.44321	0.478045	0.473907	0.151618	0.490724	0.483517	0.455722	0.487154	0.502469	0.492659	0.149583	0.481081	0.475609	0.461895	0.478412	0.132933	0.486286	0.471438	0.487588	0.47978	0.488956	0.123156	0.0739072	0.127461	0.479646	0.514181	0.460427	0.488288	0.478845	0.108775	0.160127	0.118318	0.485018	0.127961	0.481582	0.451585	0.47671	0.487154	0.125759	0.488455	0.113947	0.479813
216	WAB0037218	NERICA	0.528595	0.0722055	0.0686687	0.110511	0.517084	0.480914	0.518552	0.51358	0.0822155	0.532566	0.52646	0.494294	0.528595	0.545212	0.534701	0.108509	0.525259	0.516216	0.508575	0.520721	0.103203	0.52636	0.511411	0.529663	0.525792	0.52359	0.0862196	0.0965299	0.0933934	0.521321	0.542176	0.494661	0.52983	0.514147	0.132032	0.0960961	0.0649316	0.527027	0.106707	0.516283	0.49029	0.517584	0.526126	0.0892559	0.531532	0.0773774	0.52299
217	WAB0032929	Indica	0.117851	0.511845	0.540974	0.515482	0.125325	0.146113	0.11705	0.125025	0.542509	0.113647	0.109676	0.135536	0.115482	0.130364	0.122656	0.51358	0.113881	0.104605	0.13657	0.126126	0.533	0.136203	0.134101	0.112513	0.127594	0.124424	0.532599	0.498265	0.546914	0.104471	0.163997	0.153754	0.115048	0.123757	0.479313	0.530731	0.524291	0.11288	0.499199	0.128762	0.157691	0.142709	0.131164	0.541241	0.111879	0.531365	0.111311
218	WAB0019741	NERICA	0.133967	0.525259	0.555689	0.532499	0.148048	0.167768	0.127661	0.135369	0.558625	0.0727394	0.0529196	0.140507	0.0705372	0.0445112	0.0497498	0.532499	0.12309	0.131465	0.155656	0.128195	0.547047	0.151985	0.153587	0.120521	0.133834	0.137137	0.547981	0.517718	0.564531	0.0962963	0.0952286	0.162663	0.122289	0.141542	0.48979	0.534434	0.539873	0.0734401	0.520888	0.141208	0.162729	0.150017	0.148415	0.558592	0.0966633	0.548615	0.0928262
219	WAB0015645	Indica	0.118452	0.517317	0.546547	0.524324	0.131198	0.14975	0.118652	0.13003	0.550951	0.116783	0.0912579	0.137104	0.115749	0.136603	0.131698	0.525559	0.113013	0.111578	0.140107	0.12319	0.538372	0.13954	0.130097	0.10714	0.127027	0.125392	0.54044	0.506506	0.556323	0.111845	0.171038	0.148482	0.114448	0.121154	0.480781	0.539106	0.532566	0.117985	0.508709	0.123357	0.154321	0.142543	0.13697	0.550117	0.111979	0.540474	0.110444
220	WABTMP81	Indica	0.147514	0.472372	0.499733	0.490791	0.15332	0.168502	0.147281	0.142943	0.508041	0.154188	0.150884	0.14975	0.153353	0.169803	0.163897	0.478011	0.144178	0.134935	0.155022	0.147748	0.49623	0.157991	0.151118	0.139606	0.140574	0.140707	0.499633	0.458425	0.511812	0.145179	0.19663	0.15639	0.138105	0.154288	0.441942	0.492359	0.483083	0.155455	0.464665	0.157124	0.151885	0.152886	0.157591	0.505372	0.14341	0.494361	0.146647
221	WAB0000038	Japonica	0.551952	0.0775442	0.0453453	0.101935	0.541175	0.504605	0.540874	0.536703	0.0708041	0.554955	0.548448	0.519119	0.551084	0.565465	0.556523	0.104338	0.546813	0.539306	0.525492	0.544344	0.0920921	0.548048	0.533634	0.55302	0.54678	0.547881	0.0482482	0.0958625	0.0384718	0.544711	0.561695	0.52002	0.556056	0.540507	0.133433	0.126426	0.0542876	0.549149	0.091992	0.54301	0.513013	0.536136	0.550083	0.0493827	0.555455	0.0566567	0.547247
222	WABTMP123	Indica	0.0997998	0.521722	0.551552	0.524758	0.119686	0.145078	0.114114	0.117117	0.55292	0.110344	0.110844	0.124525	0.112346	0.128495	0.122322	0.524925	0.0988989	0.098365	0.122356	0.112679	0.542009	0.121288	0.124491	0.0938605	0.106373	0.111345	0.540807	0.507841	0.556924	0.0992993	0.161461	0.140641	0.0905239	0.104137	0.484551	0.540574	0.5332	0.11308	0.510043	0.106974	0.134268	0.138205	0.115415	0.551885	0.100667	0.542543	0.100501
223	WAB0019746	NERICA	0.14004	0.527327	0.555889	0.531732	0.157524	0.173674	0.135969	0.142109	0.559026	0.0822489	0.0620287	0.148415	0.0802803	0.061328	0.055956	0.529296	0.131298	0.137538	0.16313	0.137304	0.54638	0.160861	0.161295	0.126793	0.143977	0.143443	0.548949	0.521221	0.563997	0.103937	0.100501	0.168936	0.130864	0.147447	0.49386	0.542042	0.539907	0.0826493	0.521355	0.14985	0.169136	0.157958	0.15689	0.558325	0.106507	0.548448	0.101168
224	WABTMP72	Indica	0.111678	0.51992	0.550217	0.524858	0.108475	0.135602	0.116116	0.124658	0.552186	0.0884885	0.0834501	0.124625	0.0838505	0.100834	0.0958959	0.525092	0.0981315	0.102202	0.124124	0.117784	0.538539	0.136603	0.130464	0.0942276	0.117651	0.109243	0.542309	0.507674	0.559593	0.071705	0.137171	0.141909	0.0973307	0.109543	0.484084	0.541041	0.534401	0.0861528	0.508976	0.111111	0.13647	0.136703	0.134368	0.55282	0.0789456	0.541575	0.07671
225	WAB0021101	Indica	0.132766	0.500667	0.528629	0.503971	0.141308	0.159826	0.132866	0.1329	0.532332	0.137938	0.129963	0.152452	0.136103	0.155889	0.147614	0.504671	0.135736	0.124191	0.155923	0.111745	0.52022	0.150284	0.131365	0.140774	0.139072	0.139306	0.525759	0.488589	0.539406	0.1337	0.18692	0.136537	0.133	0.119887	0.463931	0.519753	0.51348	0.140807	0.49346	0.122289	0.14321	0.146613	0.149216	0.5333	0.132232	0.521288	0.132733
226	WAB0030284	Indica	0.538105	0.0751418	0.0555889	0.0948949	0.525525	0.490123	0.525525	0.518252	0.0867534	0.537204	0.5333	0.501368	0.533734	0.550284	0.540174	0.109176	0.532466	0.524725	0.511078	0.527828	0.0921255	0.531732	0.521288	0.535802	0.529096	0.530297	0.0535202	0.0873207	0.0607941	0.527828	0.548215	0.504071	0.537571	0.523156	0.132132	0.113547	0.0564231	0.531298	0.0900567	0.525359	0.495796	0.523023	0.533967	0.0643644	0.538438	0.0680013	0.529396
227	WAB0007091	Japonica	0.523824	0.0734401	0.0830164	0.0992659	0.512312	0.475609	0.510544	0.506907	0.112145	0.524691	0.518352	0.488555	0.52032	0.537805	0.527227	0.12289	0.518685	0.509009	0.497764	0.513213	0.101468	0.521588	0.505439	0.523824	0.51635	0.518685	0.0928929	0.0936603	0.0979313	0.51308	0.535702	0.49019	0.524725	0.51031	0.123257	0.12299	0.0844177	0.52012	0.105172	0.512012	0.485352	0.510244	0.521822	0.0968635	0.522523	0.0793794	0.514014
228	WABTMP108	Indica	0.140807	0.515449	0.545546	0.525158	0.151852	0.162429	0.139506	0.141208	0.548315	0.127594	0.123423	0.147915	0.130063	0.143977	0.141508	0.521788	0.138605	0.139506	0.160327	0.140274	0.538472	0.154855	0.145812	0.129997	0.139239	0.131064	0.539439	0.50367	0.554054	0.125759	0.17364	0.167034	0.136904	0.146947	0.487488	0.536169	0.530097	0.129162	0.507774	0.146813	0.166133	0.156523	0.149983	0.54628	0.115916	0.538438	0.11982
229	WAB0004863	Indica	0.130597	0.520654	0.548682	0.519353	0.139573	0.164698	0.138839	0.136537	0.551618	0.141975	0.14658	0.147681	0.141675	0.168835	0.160594	0.527494	0.138906	0.127794	0.157791	0.114515	0.539439	0.0965299	0.134701	0.130264	0.129863	0.138939	0.539306	0.50684	0.554154	0.137504	0.197898	0.14955	0.126927	0.137638	0.484117	0.539106	0.532399	0.144611	0.508775	0.140174	0.158492	0.136603	0.100167	0.548949	0.134968	0.540641	0.135202
230	WAB0037084	Japonica	0.141208	0.508509	0.537671	0.50971	0.14321	0.171605	0.125592	0.137571	0.541208	0.139139	0.134201	0.15292	0.138772	0.158091	0.15292	0.513881	0.132065	0.132733	0.148282	0.124725	0.529496	0.134134	0.137304	0.137971	0.0880547	0.132966	0.528862	0.498131	0.545212	0.131598	0.187321	0.153987	0.131832	0.146313	0.477644	0.531064	0.520454	0.138539	0.501034	0.149516	0.167034	0.02002	0.136203	0.539773	0.129263	0.529663	0.12983
231	WAB0006874	Japonica	0.545913	0.0950284	0.0678679	0.0997664	0.536637	0.499266	0.538438	0.535569	0.103537	0.549783	0.543777	0.513981	0.54618	0.561295	0.551251	0.119152	0.542042	0.534301	0.522489	0.53707	0.0806473	0.544678	0.530597	0.548081	0.541308	0.542309	0.0754087	0.109276	0.0678679	0.538939	0.558425	0.51625	0.551218	0.535769	0.145946	0.132466	0.08335	0.543977	0.11308	0.538405	0.508108	0.534668	0.54678	0.0711044	0.549316	0.0686353	0.540974
232	WAB0019730A	NERICA	0.121154	0.504438	0.532599	0.511445	0.123991	0.159092	0.122089	0.121588	0.53667	0.122256	0.122189	0.121455	0.121421	0.137671	0.133133	0.509076	0.106673	0.108175	0.124825	0.123423	0.524791	0.131632	0.125592	0.0978645	0.116149	0.116149	0.528996	0.490657	0.544044	0.104905	0.167568	0.142709	0.0920587	0.120387	0.468135	0.520254	0.517351	0.125225	0.492426	0.12369	0.133133	0.129129	0.134668	0.53697	0.104638	0.524925	0.107875
233	WABTMP110	Indica	0.141508	0.501168	0.529496	0.506406	0.146013	0.16293	0.143944	0.136603	0.538071	0.147147	0.147314	0.146713	0.148982	0.167968	0.16353	0.507541	0.141308	0.138605	0.155022	0.12963	0.52339	0.133166	0.138238	0.139173	0.128462	0.136403	0.51972	0.490557	0.53637	0.138205	0.19643	0.15302	0.140574	0.14381	0.467668	0.523023	0.514514	0.14668	0.491325	0.147181	0.161862	0.134101	0.1332	0.529429	0.137704	0.523657	0.13994
234	WABTMP51	Indica	0.124791	0.518285	0.550918	0.52636	0.128762	0.163664	0.113514	0.127828	0.554821	0.0252586	0.0681014	0.140574	0.0257257	0.0821155	0.0720053	0.526026	0.118151	0.123323	0.149349	0.122789	0.544044	0.143677	0.138805	0.115115	0.126527	0.12973	0.543844	0.511812	0.55996	0.0848515	0.124191	0.151818	0.120053	0.128862	0.486119	0.545379	0.534601	0.0236904	0.513981	0.12983	0.162496	0.138305	0.137371	0.553921	0.090357	0.542943	0.0835836
235	WAB0019735	NERICA	0.15362	0.528328	0.553987	0.530397	0.17037	0.182883	0.174107	0.174374	0.555055	0.162829	0.159393	0.183951	0.161295	0.148782	0.14361	0.509042	0.162396	0.147181	0.188422	0.175275	0.547714	0.180948	0.170137	0.147014	0.183183	0.170437	0.548949	0.525425	0.562529	0.159526	0.151718	0.160827	0.14708	0.121088	0.501568	0.533767	0.540374	0.164932	0.515449	0.125225	0.169803	0.193126	0.180013	0.557224	0.161195	0.546213	0.159293
236	WABTMP101	Indica	0.116617	0.517751	0.548348	0.524658	0.132866	0.150918	0.110544	0.117384	0.551818	0.0592926	0.0354021	0.123557	0.0559226	0.0493494	0.0461128	0.524091	0.104738	0.113146	0.137538	0.110644	0.539806	0.135469	0.134968	0.102769	0.117684	0.118785	0.540974	0.509443	0.557024	0.079346	0.0908575	0.14668	0.106039	0.123156	0.481849	0.541074	0.532466	0.0579246	0.512846	0.124124	0.145179	0.1329	0.133267	0.551051	0.0817484	0.541108	0.0757758
237	WABTMP32	Indica	0.13003	0.502402	0.531331	0.512613	0.118719	0.137538	0.130397	0.129162	0.532099	0.13033	0.128662	0.133433	0.129463	0.150584	0.141909	0.505606	0.121188	0.11655	0.137137	0.124825	0.524157	0.138572	0.128662	0.127494	0.12349	0.121655	0.525025	0.491825	0.542609	0.110544	0.179546	0.141108	0.123724	0.125158	0.469503	0.520888	0.51675	0.129062	0.493961	0.128161	0.147781	0.146313	0.134768	0.533934	0.103136	0.523323	0.104271
238	WABTMP70	Indica	0.111979	0.520187	0.550684	0.523957	0.111645	0.145746	0.12299	0.134835	0.552953	0.10347	0.0948282	0.129129	0.098632	0.118218	0.114147	0.525125	0.104438	0.105439	0.128762	0.125192	0.539239	0.139273	0.137237	0.104271	0.124892	0.112846	0.542976	0.509743	0.560194	0.0766099	0.154188	0.142042	0.101802	0.113747	0.487421	0.542476	0.534868	0.104137	0.510978	0.112546	0.136236	0.140307	0.142209	0.553754	0.0729062	0.542643	0.0728395
239	WAB0000211	Japonica	0.545512	0.0748081	0.0498165	0.100167	0.534701	0.496497	0.535936	0.534468	0.0941942	0.548816	0.543076	0.513313	0.545112	0.560194	0.550117	0.106306	0.540374	0.533267	0.520387	0.537304	0.0883217	0.544778	0.530564	0.548582	0.541842	0.542609	0.0637971	0.0850851	0.0715716	0.540207	0.557624	0.516817	0.550184	0.534434	0.126593	0.122523	0.0647981	0.543777	0.0995329	0.536703	0.508475	0.533934	0.546446	0.0698699	0.550017	0.0627294	0.542142
240	WAB0007045	Japonica	0.48979	0.0984985	0.104872	0.136537	0.482015	0.446313	0.482349	0.47948	0.148148	0.494228	0.489423	0.462329	0.491191	0.505172	0.494695	0.147514	0.488555	0.478178	0.470304	0.485252	0.139473	0.492192	0.476477	0.491992	0.49009	0.488522	0.121321	0.109142	0.127528	0.486486	0.504571	0.461995	0.494428	0.477845	0.13013	0.166934	0.113113	0.488088	0.118919	0.480914	0.457758	0.484451	0.494495	0.123724	0.495495	0.114081	0.487921
241	WABTMP92	Japonica	0.547915	0.112179	0.0959626	0.106106	0.54054	0.502669	0.53974	0.534101	0.128362	0.554087	0.548348	0.518452	0.550551	0.564398	0.554421	0.133901	0.545813	0.538172	0.526927	0.540974	0.0534201	0.545846	0.530764	0.54965	0.545112	0.545312	0.0976643	0.119453	0.0931932	0.542209	0.562963	0.516783	0.552619	0.539039	0.152753	0.150918	0.102135	0.548482	0.124658	0.541341	0.509943	0.537337	0.548615	0.0945279	0.550817	0.0905906	0.54341
242	WABTMP96	Indica	0.0937604	0.514281	0.541542	0.514848	0.116617	0.121855	0.135969	0.128595	0.542776	0.13043	0.124424	0.128495	0.129496	0.146747	0.141575	0.516149	0.106106	0.0998999	0.127828	0.122055	0.532099	0.1338	0.123257	0.101335	0.132699	0.114014	0.535569	0.503303	0.550951	0.115349	0.176643	0.128896	0.0848515	0.0643977	0.478111	0.534601	0.525125	0.132299	0.501935	0.0679012	0.115582	0.147648	0.1333	0.545846	0.118051	0.534902	0.119019
243	WAB0006774	Indica	0.111845	0.515949	0.544311	0.517451	0.100634	0.131965	0.125092	0.117718	0.547381	0.127227	0.126727	0.132733	0.125559	0.146513	0.141141	0.518886	0.107708	0.0928262	0.128161	0.114014	0.534768	0.126727	0.132966	0.0950951	0.120254	0.115015	0.536203	0.500901	0.550317	0.10704	0.177711	0.148248	0.0981315	0.113981	0.48048	0.534234	0.528595	0.126727	0.503403	0.114848	0.127127	0.141975	0.129396	0.545145	0.113213	0.534301	0.11665
244	WAB0000067	Japonica	0.538806	0.0769102	0.0518852	0.0870537	0.528762	0.491558	0.531031	0.526894	0.0934935	0.54351	0.537304	0.508442	0.539573	0.553787	0.544511	0.106106	0.536103	0.526827	0.514615	0.530564	0.0895229	0.536803	0.524892	0.540941	0.534902	0.536236	0.0571238	0.0892226	0.0612946	0.532966	0.550684	0.510344	0.542809	0.529229	0.139706	0.126193	0.0615949	0.537404	0.0971305	0.531532	0.501401	0.526326	0.537604	0.0607941	0.543243	0.0530864	0.535035
245	WABTMP31	Indica	0.122789	0.525125	0.552119	0.526827	0.141441	0.157224	0.10644	0.118051	0.555088	0.107908	0.103937	0.140641	0.109109	0.120754	0.116617	0.529963	0.121388	0.122756	0.145913	0.118752	0.541742	0.140674	0.137938	0.112379	0.121555	0.125592	0.545679	0.512012	0.560694	0.107241	0.156023	0.159993	0.118819	0.127794	0.485152	0.538372	0.537805	0.108709	0.511712	0.132099	0.158325	0.13617	0.133433	0.555889	0.101034	0.544478	0.103737
246	WAB0018092	NERICA	0.558192	0.105939	0.074975	0.115215	0.547147	0.512479	0.549683	0.546446	0.0971972	0.561428	0.55669	0.527828	0.558659	0.572206	0.562696	0.12696	0.555289	0.545445	0.534535	0.552553	0.115849	0.558725	0.546079	0.559493	0.554621	0.554521	0.0681682	0.115516	0.0500167	0.552186	0.569002	0.529363	0.563997	0.55035	0.158192	0.137971	0.0832499	0.555489	0.112412	0.55292	0.523423	0.544878	0.561628	0.0661328	0.563197	0.0824491	0.554488
247	WAB0004876	Indica	0.149082	0.509343	0.538672	0.517517	0.155289	0.175843	0.119987	0.128662	0.544912	0.126226	0.124057	0.148315	0.124725	0.142209	0.13677	0.51358	0.124925	0.140507	0.120187	0.127628	0.533333	0.155656	0.152052	0.128295	0.12973	0.138672	0.532799	0.500968	0.547881	0.12706	0.174341	0.160894	0.138805	0.147147	0.47374	0.5332	0.526026	0.124491	0.505405	0.14955	0.170637	0.143577	0.149449	0.541308	0.126093	0.531698	0.128428
248	WABTMP65	Indica	0.107107	0.517084	0.548182	0.526393	0.118085	0.146813	0.104505	0.12012	0.551818	0.0830831	0.0860861	0.129062	0.0833834	0.106106	0.098365	0.524258	0.102502	0.104972	0.128729	0.110077	0.541108	0.128028	0.125459	0.105539	0.104505	0.116116	0.541175	0.507808	0.558892	0.0451118	0.140707	0.137604	0.0990991	0.113881	0.481915	0.538639	0.530964	0.0850184	0.510577	0.116416	0.149082	0.126193	0.124291	0.551518	0.0263597	0.539539	0.0215215
249	WABTMP98	Indica	0.124958	0.514648	0.543543	0.515682	0.131698	0.157024	0.122489	0.123156	0.545813	0.10991	0.0958959	0.141141	0.105339	0.113347	0.108175	0.521121	0.117851	0.118018	0.150918	0.120187	0.535202	0.132933	0.138639	0.114414	0.125993	0.120454	0.533533	0.504471	0.550417	0.10644	0.144011	0.147948	0.122689	0.128729	0.478912	0.540307	0.527361	0.108141	0.506473	0.128195	0.142543	0.135469	0.135669	0.544311	0.112412	0.536603	0.108575
250	WAB0019752	NERICA	0.133767	0.531665	0.561562	0.537104	0.149816	0.168168	0.127661	0.135068	0.565132	0.073974	0.0530864	0.141308	0.0746413	0.0385052	0.0511512	0.538172	0.122489	0.131064	0.155989	0.127995	0.551852	0.153053	0.152986	0.120153	0.134668	0.13667	0.554588	0.52339	0.56977	0.0978312	0.089623	0.164364	0.122022	0.141942	0.495429	0.536637	0.546113	0.0754421	0.526159	0.143277	0.164031	0.149283	0.149616	0.564264	0.09663	0.554555	0.0939606
251	WAB0030282	Indica	0.135335	0.490791	0.517651	0.493627	0.130831	0.149416	0.141275	0.142876	0.522623	0.143277	0.126293	0.143377	0.140541	0.159826	0.150651	0.493794	0.118452	0.111044	0.136403	0.137838	0.51318	0.148515	0.141808	0.121321	0.140541	0.131932	0.512479	0.47998	0.524224	0.122289	0.188722	0.153153	0.114281	0.130397	0.455789	0.511678	0.501568	0.142042	0.478011	0.132232	0.152519	0.158425	0.14618	0.519753	0.134701	0.507808	0.127761
252	WABTMP125	Indica	0.101001	0.52012	0.54638	0.521521	0.112646	0.14638	0.125125	0.12626	0.550551	0.127494	0.124558	0.128495	0.12656	0.144111	0.136403	0.523423	0.105439	0.0930931	0.126226	0.112546	0.54004	0.117985	0.130163	0.104238	0.113914	0.115048	0.538739	0.505105	0.555422	0.116917	0.174775	0.142609	0.0934935	0.110577	0.482216	0.535502	0.530831	0.127427	0.509243	0.113914	0.138372	0.130898	0.11655	0.549583	0.113614	0.539239	0.112646
253	WABTMP126	Indica	0.11358	0.517751	0.544378	0.519353	0.118952	0.137271	0.123457	0.126059	0.547381	0.127027	0.124625	0.129997	0.127361	0.147614	0.138272	0.518852	0.10981	0.0997998	0.125225	0.115682	0.537838	0.116917	0.11348	0.0951618	0.121622	0.117417	0.53717	0.500033	0.552252	0.116917	0.176243	0.138772	0.0747748	0.107241	0.481882	0.531365	0.527661	0.129796	0.507174	0.111278	0.133333	0.1333	0.115682	0.546813	0.116416	0.537204	0.117217
254	WAB0019698	NERICA	0.13647	0.533166	0.562029	0.539706	0.151852	0.173774	0.129296	0.13954	0.565933	0.0832833	0.0688021	0.144545	0.0822155	0.0298632	0.0437104	0.53717	0.128061	0.131498	0.158792	0.137905	0.554755	0.158625	0.157858	0.126727	0.139273	0.144511	0.556156	0.524391	0.571939	0.103971	0.0897231	0.166767	0.128428	0.144044	0.498565	0.531698	0.547514	0.0836169	0.526794	0.14698	0.17027	0.152553	0.152719	0.566033	0.104304	0.555255	0.103737
255	WAB0003660	Indica	0.136436	0.504705	0.533	0.506707	0.130531	0.165432	0.125792	0.135068	0.537137	0.135469	0.12953	0.135369	0.135235	0.149183	0.14331	0.512346	0.125726	0.120554	0.147848	0.13003	0.522356	0.14351	0.138672	0.124424	0.117918	0.0667668	0.525759	0.492793	0.540941	0.12676	0.172272	0.137638	0.12339	0.1335	0.478212	0.52666	0.516316	0.13677	0.494661	0.135769	0.145412	0.133567	0.139873	0.534935	0.119119	0.524992	0.123624
256	WAB0006898	Indica	0.131198	0.494795	0.52279	0.499566	0.136103	0.147314	0.13617	0.135068	0.525626	0.12706	0.115849	0.134034	0.12379	0.137938	0.131865	0.498031	0.115382	0.121255	0.144878	0.137704	0.51298	0.146947	0.141475	0.108842	0.135702	0.118385	0.51635	0.48295	0.53033	0.121455	0.164398	0.151552	0.113714	0.12686	0.463764	0.519653	0.505639	0.125025	0.486787	0.128328	0.137271	0.147915	0.145979	0.524758	0.117684	0.513847	0.114181
257	WAB0017309	Indica	0.174508	0.505572	0.5329	0.509977	0.154855	0.182049	0.165899	0.161128	0.534401	0.157724	0.17621	0.18018	0.159593	0.199433	0.190123	0.511211	0.160327	0.170337	0.175209	0.162863	0.52666	0.160327	0.161528	0.157925	0.160827	0.172072	0.524191	0.497564	0.54361	0.157524	0.226026	0.181481	0.157558	0.172172	0.468435	0.530697	0.517651	0.159693	0.501435	0.173173	0.184251	0.167267	0.15025	0.536303	0.157324	0.525459	0.157724
258	WAB0000054	Japonica	0.528896	0.0824825	0.0714381	0.10624	0.517117	0.481548	0.516583	0.513313	0.0913247	0.529496	0.522623	0.495495	0.524725	0.541208	0.532399	0.120254	0.523257	0.513313	0.506573	0.52309	0.0926927	0.526326	0.513313	0.529763	0.522523	0.523957	0.0716383	0.099366	0.0824491	0.518652	0.538005	0.494328	0.531064	0.516783	0.132766	0.112412	0.0564231	0.523957	0.103036	0.519219	0.492226	0.51625	0.525926	0.0842176	0.529062	0.0771438	0.520954
259	WAB0008009	Japonica	0.549716	0.0839172	0.0544545	0.100767	0.541642	0.502436	0.542042	0.536236	0.0797464	0.552186	0.54668	0.52022	0.548081	0.565098	0.553287	0.106473	0.546113	0.538839	0.525926	0.544845	0.0912913	0.54638	0.534067	0.551485	0.546747	0.546747	0.0558225	0.0949283	0.0391058	0.543343	0.560828	0.516283	0.555122	0.538705	0.136904	0.115816	0.0619286	0.546647	0.0990324	0.541275	0.511411	0.53667	0.549616	0.0504838	0.555489	0.059326	0.545979
260	WABTMP102	Indica	0.129096	0.508008	0.534935	0.507241	0.140307	0.157958	0.119319	0.11705	0.53687	0.128495	0.127327	0.138772	0.129997	0.146713	0.142276	0.51318	0.124725	0.125192	0.148081	0.128462	0.526927	0.138639	0.139773	0.115516	0.13003	0.128095	0.527227	0.496096	0.541375	0.132132	0.171171	0.137337	0.122856	0.135736	0.470637	0.528495	0.518986	0.130998	0.498398	0.138505	0.156657	0.138505	0.144978	0.534101	0.128228	0.528128	0.128896
261	WABTMP35	Indica	0.135435	0.491692	0.521688	0.501268	0.107174	0.140207	0.130964	0.126793	0.524091	0.137304	0.132633	0.141108	0.136203	0.157858	0.147881	0.495329	0.103837	0.110244	0.112312	0.131064	0.515916	0.14658	0.136537	0.130898	0.13043	0.128529	0.514648	0.485052	0.531832	0.0999333	0.181982	0.146213	0.125392	0.125893	0.457691	0.514581	0.507341	0.135469	0.483484	0.128395	0.151485	0.14638	0.142142	0.525525	0.107641	0.514281	0.10694
262	WAB0036890B	Indica	0.121788	0.514982	0.544211	0.522222	0.133267	0.151618	0.118452	0.12993	0.548615	0.117017	0.0974641	0.137471	0.115115	0.141108	0.133567	0.523257	0.114882	0.11328	0.140574	0.126193	0.536336	0.139907	0.128862	0.107007	0.129263	0.127127	0.538005	0.504838	0.553487	0.112579	0.172306	0.15025	0.11368	0.12042	0.477311	0.537671	0.529196	0.117484	0.506173	0.126059	0.15372	0.140507	0.136303	0.547381	0.112779	0.538172	0.111545
263	WABTMP115	NERICA	0.132599	0.532633	0.56313	0.538839	0.148615	0.167234	0.12666	0.135869	0.566166	0.079346	0.0601602	0.140507	0.0793126	0.0484151	0.0565232	0.538872	0.121655	0.129863	0.154988	0.127127	0.552152	0.151718	0.150918	0.119152	0.135169	0.13677	0.556123	0.524791	0.571038	0.0985319	0.0957291	0.163197	0.120888	0.141141	0.496763	0.538772	0.54678	0.0809142	0.526994	0.142543	0.162996	0.15005	0.14628	0.565032	0.0989323	0.555789	0.0949616
264	WAB0019705	NERICA	0.136803	0.534601	0.563831	0.541408	0.15352	0.175609	0.129029	0.140274	0.568969	0.0818151	0.0673006	0.145512	0.0806807	0.0268602	0.0392059	0.538939	0.129229	0.1333	0.161061	0.138839	0.555989	0.161328	0.158091	0.129296	0.140541	0.145312	0.557858	0.525926	0.573774	0.104338	0.0882549	0.167734	0.129263	0.144878	0.499633	0.532799	0.549249	0.0820154	0.528328	0.147948	0.171872	0.15322	0.155189	0.567434	0.105205	0.55639	0.105506
265	WAB0019750	NERICA	0.257324	0.387087	0.414448	0.404938	0.268268	0.258058	0.252853	0.250984	0.429763	0.218652	0.202035	0.244878	0.217985	0.210544	0.202669	0.406874	0.249082	0.253387	0.258859	0.251552	0.41685	0.272206	0.263597	0.249616	0.259159	0.261395	0.414448	0.391658	0.428161	0.231131	0.236303	0.264331	0.255289	0.261128	0.372105	0.420554	0.406874	0.215349	0.393627	0.261962	0.259626	0.265365	0.270704	0.422723	0.235469	0.412646	0.228729
266	WABTMP132	Indica	0.169436	0.469369	0.497231	0.475642	0.170237	0.184218	0.162229	0.158725	0.501268	0.160027	0.152052	0.174808	0.161295	0.171939	0.1662	0.479746	0.155822	0.156924	0.177711	0.156023	0.492926	0.178579	0.174975	0.157724	0.165332	0.162763	0.489823	0.459526	0.502569	0.149483	0.203403	0.185552	0.162429	0.168035	0.440641	0.494695	0.481114	0.158325	0.463063	0.168535	0.191058	0.177444	0.175642	0.498699	0.150918	0.488755	0.152853
267	WAB0019726	NERICA	0.132366	0.519419	0.548849	0.525459	0.142209	0.158458	0.110377	0.118919	0.551018	0.110644	0.109676	0.132199	0.111979	0.126727	0.12329	0.528195	0.115983	0.125259	0.149416	0.110511	0.53984	0.137738	0.134134	0.115115	0.12042	0.130063	0.539773	0.508008	0.556123	0.105138	0.16353	0.155822	0.120187	0.134134	0.483217	0.536737	0.531265	0.110711	0.509343	0.137471	0.155422	0.133767	0.131632	0.550617	0.107307	0.539907	0.11011
268	WAB0000030	Japonica	0.548782	0.0687354	0.0437437	0.0987654	0.537237	0.499833	0.537538	0.533133	0.0791792	0.550284	0.545512	0.514782	0.548081	0.562062	0.552653	0.0947614	0.542209	0.535002	0.521588	0.538605	0.0886553	0.544211	0.530364	0.548916	0.540474	0.541708	0.0435102	0.0896897	0.0518185	0.540807	0.558959	0.516617	0.551752	0.538172	0.131265	0.120454	0.0544211	0.545512	0.0879546	0.54044	0.510811	0.532232	0.545445	0.0549216	0.550317	0.0594261	0.543443
269	WAB0037215	ARICA	0.126093	0.515015	0.544645	0.521488	0.143277	0.161695	0.115782	0.119987	0.548448	0.110777	0.108509	0.137237	0.114248	0.124791	0.12379	0.520821	0.114548	0.128161	0.145112	0.117851	0.538372	0.131598	0.140541	0.119453	0.10991	0.132099	0.538739	0.506139	0.554421	0.109977	0.161395	0.155322	0.119386	0.137571	0.478145	0.533133	0.526827	0.112913	0.509276	0.136803	0.159193	0.112145	0.131832	0.548248	0.103937	0.53637	0.101335
270	WAB0037078	Indica	0.100501	0.524124	0.54985	0.524658	0.103637	0.126927	0.118852	0.121421	0.552553	0.121288	0.116283	0.114248	0.121154	0.137638	0.134001	0.523991	0.0815482	0.0857524	0.102469	0.114815	0.542276	0.127961	0.120587	0.067334	0.115115	0.102302	0.543744	0.507841	0.560027	0.106073	0.170604	0.133	0.0328662	0.100534	0.484484	0.539907	0.5335	0.123624	0.511512	0.0996663	0.115849	0.136236	0.124124	0.554221	0.103103	0.541542	0.103503
271	WABTMP69	Indica	0.114648	0.514982	0.546246	0.519887	0.116383	0.150184	0.112246	0.119887	0.548348	0.0940274	0.0951618	0.138605	0.0898899	0.116483	0.109309	0.521321	0.0963297	0.105572	0.117184	0.118418	0.537004	0.132232	0.132232	0.100567	0.112446	0.10664	0.53717	0.504338	0.554288	0.0547214	0.150951	0.135269	0.103537	0.107207	0.478779	0.537538	0.528896	0.0917584	0.507574	0.110077	0.145145	0.130864	0.125459	0.547514	0.064698	0.539339	0.0657991
272	WAB0004845	Indica	0.114815	0.51308	0.541642	0.517651	0.122523	0.151318	0.0978979	0.118418	0.544244	0.0986987	0.0982316	0.129429	0.0979646	0.117618	0.109943	0.516717	0.108509	0.103503	0.14301	0.117751	0.533433	0.135836	0.125692	0.0955289	0.115816	0.0993994	0.534635	0.501068	0.55005	0.0929263	0.145679	0.131698	0.0943944	0.115349	0.479213	0.531131	0.524691	0.0983984	0.501535	0.118719	0.145879	0.130831	0.127928	0.544011	0.0853187	0.533567	0.0875542
273	WAB0019703	NERICA	0.141575	0.522956	0.551818	0.530831	0.156089	0.171104	0.135569	0.141275	0.554955	0.0898899	0.071338	0.14658	0.0884551	0.0550551	0.0538539	0.527227	0.13043	0.137304	0.161762	0.136703	0.544878	0.159693	0.160027	0.127828	0.144711	0.145179	0.545078	0.514481	0.560527	0.109676	0.0889556	0.171939	0.128862	0.147714	0.492759	0.527928	0.536803	0.0890891	0.517584	0.151351	0.168168	0.157024	0.155656	0.554922	0.11021	0.546113	0.107341
274	WABTMP67	Indica	0.284117	0.390324	0.41378	0.405172	0.277044	0.277244	0.266333	0.269169	0.420988	0.261628	0.259059	0.271004	0.258158	0.266767	0.263163	0.410811	0.268402	0.270237	0.268769	0.275742	0.417284	0.282149	0.274975	0.269703	0.274608	0.27711	0.413513	0.381548	0.42626	0.236069	0.288055	0.280681	0.268669	0.274107	0.371939	0.374141	0.398832	0.260294	0.394728	0.276376	0.273674	0.279646	0.28018	0.421355	0.246647	0.410844	0.242543
275	WAB0000026	Japonica	0.514882	0.0753754	0.0827828	0.114481	0.505205	0.467935	0.505138	0.501435	0.0957291	0.516583	0.510577	0.48315	0.512279	0.530531	0.518786	0.122489	0.509443	0.502703	0.49286	0.507641	0.114615	0.512713	0.498165	0.516416	0.511411	0.510611	0.0989323	0.0965632	0.108342	0.505305	0.527694	0.480214	0.516817	0.500934	0.124558	0.113046	0.0790791	0.511745	0.108809	0.502736	0.478412	0.504171	0.511612	0.104371	0.515783	0.090991	0.507074
276	WAB0018262	Japonica	0.526627	0.082716	0.0851184	0.0931932	0.516116	0.476176	0.514114	0.507708	0.124791	0.527528	0.522089	0.493527	0.523857	0.538839	0.529696	0.126994	0.520621	0.512946	0.500434	0.515883	0.102069	0.523056	0.507541	0.525626	0.519686	0.52012	0.0881548	0.0975309	0.0910577	0.518685	0.539139	0.494661	0.527027	0.513881	0.125859	0.144211	0.0874541	0.521955	0.10337	0.515783	0.487988	0.509843	0.524491	0.0914581	0.528295	0.0782783	0.519653
277	WAB0019719	NERICA	0.148315	0.532833	0.559293	0.540374	0.174508	0.177778	0.15342	0.154655	0.564431	0.124224	0.121288	0.1662	0.122322	0.104271	0.103103	0.539406	0.151251	0.155189	0.174007	0.148482	0.552152	0.169203	0.165399	0.147581	0.155088	0.161328	0.55372	0.525859	0.569336	0.137905	0.135469	0.18295	0.150484	0.152186	0.497364	0.533233	0.544311	0.125425	0.52329	0.157624	0.185552	0.1666	0.167568	0.564731	0.141275	0.553287	0.137905
278	WAB0018053	NERICA	0.552219	0.161628	0.141375	0.19306	0.542976	0.50714	0.537538	0.533634	0.153887	0.554154	0.549383	0.520354	0.551752	0.544144	0.544745	0.18355	0.544778	0.540174	0.530697	0.54004	0.180881	0.547147	0.532933	0.551251	0.544011	0.547748	0.161395	0.165365	0.150117	0.543744	0.551018	0.52706	0.551685	0.54311	0.20624	0.0717384	0.142342	0.550851	0.190958	0.545846	0.518185	0.539806	0.544778	0.154688	0.552085	0.150851	0.545579
279	WABTMP113	NERICA	0.547748	0.0438438	0.0309309	0.101368	0.537304	0.501702	0.53964	0.534368	0.0785786	0.550984	0.545712	0.514948	0.547547	0.562162	0.552252	0.080614	0.544144	0.535936	0.52359	0.54014	0.0881548	0.546313	0.529963	0.551852	0.542309	0.544611	0.0574908	0.0845846	0.0572573	0.540607	0.559026	0.516383	0.553053	0.536503	0.128629	0.108208	0.0585586	0.545279	0.0939606	0.538806	0.511278	0.532666	0.547581	0.0554555	0.550017	0.0518518	0.541708
280	WAB0019738	NERICA	0.102569	0.528262	0.554087	0.527828	0.105005	0.12953	0.117684	0.11972	0.555956	0.11665	0.109243	0.108108	0.117384	0.131732	0.129263	0.528362	0.0761762	0.0872873	0.101602	0.114081	0.545112	0.126326	0.117751	0.0624958	0.116116	0.0962296	0.547414	0.512145	0.56373	0.100901	0.163564	0.133133	0.0195195	0.0993327	0.487988	0.543277	0.537871	0.118118	0.514081	0.0992659	0.107908	0.132266	0.124024	0.557791	0.0975976	0.545579	0.101668
281	WAB0007150	Indica	0.165832	0.492459	0.519186	0.496263	0.1662	0.174341	0.188822	0.183217	0.522089	0.177978	0.187054	0.179813	0.17968	0.210177	0.199666	0.499533	0.170637	0.158692	0.185552	0.183183	0.512179	0.181348	0.157958	0.170637	0.190424	0.174341	0.514648	0.482482	0.527327	0.184017	0.237271	0.154621	0.160594	0.156857	0.460928	0.517451	0.503403	0.182149	0.482182	0.158392	0.180581	0.192492	0.184351	0.524224	0.188355	0.51318	0.185018
282	WABTMP111	Indica	0.14975	0.518619	0.548282	0.524491	0.146747	0.173207	0.134768	0.135936	0.551919	0.13677	0.143777	0.159226	0.138071	0.163597	0.156423	0.52329	0.132399	0.14648	0.149216	0.132933	0.542509	0.140107	0.14331	0.135135	0.12983	0.138071	0.543443	0.509109	0.557491	0.127227	0.191992	0.161361	0.135969	0.146313	0.485052	0.537971	0.5335	0.138272	0.510777	0.150584	0.173173	0.136003	0.126393	0.550717	0.130097	0.541041	0.13013
283	WAB0016078	Indica	0.129429	0.495229	0.521722	0.500234	0.12656	0.155889	0.120387	0.127761	0.524524	0.137171	0.12299	0.143377	0.131064	0.151451	0.13687	0.49703	0.129897	0.111311	0.146947	0.101201	0.513547	0.151718	0.142009	0.132966	0.126159	0.122389	0.514281	0.479847	0.529263	0.122055	0.181481	0.143777	0.127027	0.11635	0.452986	0.515749	0.505839	0.133934	0.489423	0.119786	0.150083	0.144344	0.149283	0.524157	0.12012	0.51645	0.117551
284	WABTMP117	Indica	0.139973	0.512145	0.540674	0.518018	0.136537	0.175709	0.123957	0.137337	0.544812	0.132466	0.135602	0.143277	0.13023	0.15639	0.149449	0.516617	0.121588	0.128862	0.139206	0.126326	0.532799	0.138739	0.135369	0.130731	0.117651	0.130898	0.535469	0.495429	0.549116	0.123056	0.185986	0.153687	0.132132	0.143443	0.475475	0.529997	0.524491	0.130964	0.503537	0.146413	0.16967	0.116149	0.13687	0.542075	0.122222	0.533133	0.122456
285	WABTMP73	ARICA	0.12329	0.525692	0.554721	0.528962	0.121655	0.156823	0.118952	0.132399	0.556523	0.115983	0.113714	0.132933	0.117584	0.137171	0.131098	0.528996	0.0988989	0.105439	0.129763	0.128462	0.544478	0.14331	0.137804	0.0981648	0.12686	0.10951	0.547247	0.510944	0.562095	0.112346	0.167601	0.151251	0.0905906	0.124992	0.488355	0.545112	0.538138	0.117251	0.513881	0.125392	0.149082	0.138272	0.138105	0.557624	0.109076	0.546246	0.110878
286	WAB0030297	Indica	0.125392	0.507007	0.536003	0.513046	0.121221	0.151985	0.109243	0.11992	0.538305	0.111778	0.102536	0.122456	0.111245	0.126226	0.121955	0.511779	0.103971	0.10704	0.132799	0.111845	0.530264	0.133667	0.13677	0.105806	0.124191	0.123524	0.528996	0.494161	0.544144	0.10307	0.159593	0.154288	0.108542	0.12656	0.473173	0.52289	0.520654	0.111912	0.495128	0.12993	0.157257	0.132032	0.135202	0.537938	0.104705	0.526093	0.10714
287	WAB0030296	Indica	0.1336	0.4998	0.52636	0.506073	0.125192	0.149449	0.126727	0.130464	0.530531	0.134368	0.121021	0.133834	0.133867	0.143443	0.139606	0.499566	0.111678	0.103403	0.125459	0.124691	0.520854	0.147714	0.137504	0.110611	0.134501	0.128462	0.518252	0.488522	0.533233	0.108108	0.176677	0.155923	0.0967634	0.130697	0.460093	0.518118	0.508509	0.131965	0.48672	0.130764	0.147381	0.152452	0.141408	0.529029	0.118118	0.515449	0.117651
288	WAB0036901	Indica	0.127327	0.50674	0.534134	0.510844	0.131832	0.15996	0.104738	0.117985	0.536937	0.120554	0.119386	0.134902	0.120287	0.137137	0.134635	0.509543	0.111712	0.116083	0.137337	0.118418	0.527628	0.141074	0.133867	0.117751	0.10337	0.114515	0.533233	0.494228	0.544011	0.112646	0.169036	0.143577	0.115749	0.125158	0.472472	0.524558	0.519787	0.12042	0.49703	0.126159	0.153754	0.117584	0.135969	0.537104	0.105005	0.526627	0.11041
289	WABTMP87	Indica	0.135702	0.509509	0.534434	0.506406	0.154054	0.163697	0.158926	0.154488	0.54004	0.157391	0.151151	0.144645	0.154087	0.149483	0.151018	0.511645	0.13617	0.138172	0.157457	0.153654	0.526627	0.155389	0.150017	0.112246	0.149783	0.145746	0.528896	0.498932	0.541542	0.145979	0.179012	0.154521	0.125492	0.127461	0.472806	0.511945	0.52022	0.157858	0.496096	0.130864	0.121922	0.161862	0.155489	0.537304	0.148448	0.527127	0.147447
290	WABTMP127	Japonica	0.553187	0.0736737	0.0392059	0.0974975	0.542609	0.50287	0.544244	0.539039	0.0833167	0.555556	0.549216	0.518819	0.551552	0.565999	0.555656	0.102636	0.548649	0.540941	0.526627	0.544244	0.0870203	0.550017	0.538372	0.553654	0.547114	0.547948	0.0437437	0.0885886	0.047314	0.546313	0.56343	0.52319	0.556223	0.541408	0.132733	0.122756	0.0537538	0.549416	0.0924258	0.543677	0.512012	0.538972	0.552085	0.0525526	0.557324	0.0564565	0.548048
291	WABTMP77	Japonica	0.542709	0.110878	0.104905	0.102369	0.535502	0.496697	0.534401	0.528462	0.13617	0.549249	0.542176	0.513313	0.545579	0.55976	0.549283	0.142376	0.540841	0.533066	0.521488	0.535569	0.0512846	0.54024	0.524825	0.544478	0.539907	0.540174	0.104805	0.117217	0.101401	0.537037	0.558692	0.511278	0.547581	0.533767	0.15005	0.158492	0.106907	0.543744	0.122756	0.535802	0.505439	0.531632	0.542943	0.102336	0.545512	0.0989656	0.537938
292	WAB0031829	Indica	0.103337	0.517918	0.546013	0.522422	0.10634	0.132699	0.116717	0.114982	0.549583	0.12626	0.121855	0.12339	0.126326	0.144511	0.139072	0.522456	0.104037	0.0901568	0.124625	0.0961295	0.535969	0.114815	0.121922	0.101235	0.114515	0.107875	0.538572	0.504505	0.553854	0.114781	0.176443	0.13984	0.091992	0.10961	0.481248	0.537871	0.529062	0.12686	0.506006	0.110577	0.134902	0.128228	0.121955	0.547414	0.110744	0.537037	0.113447
293	WABTMP43	Indica	0.126426	0.52349	0.555122	0.529496	0.130931	0.165165	0.118919	0.132833	0.558592	0.0448448	0.0858525	0.141308	0.0476143	0.0933934	0.0856189	0.529663	0.11992	0.125325	0.153287	0.125726	0.548548	0.143844	0.138872	0.114181	0.130063	0.130931	0.548182	0.516483	0.564031	0.100067	0.132833	0.15639	0.120254	0.131598	0.489623	0.545879	0.538839	0.0467801	0.518252	0.132566	0.161261	0.143844	0.139806	0.559193	0.1	0.547547	0.0989656
294	WAB0019891	Indica	0.134902	0.522422	0.549583	0.52022	0.138272	0.15996	0.14024	0.128962	0.552085	0.137538	0.138839	0.144678	0.137538	0.161862	0.155489	0.526794	0.137337	0.127928	0.158992	0.121522	0.54004	0.0391391	0.134501	0.12349	0.126226	0.13707	0.539806	0.508642	0.555055	0.12993	0.189957	0.152286	0.118352	0.136336	0.484451	0.541642	0.532866	0.139173	0.510811	0.140541	0.154621	0.132432	0.0811478	0.550217	0.129696	0.542309	0.130163
295	WAB0003684	Indica	0.128695	0.50674	0.533901	0.513146	0.138105	0.158325	0.119019	0.133367	0.535569	0.121355	0.119786	0.143977	0.121588	0.139306	0.130764	0.508475	0.124358	0.117451	0.150684	0.122689	0.526426	0.142342	0.136303	0.125993	0.125792	0.132366	0.528328	0.498432	0.542309	0.121088	0.168769	0.144178	0.126493	0.138305	0.46977	0.528462	0.517851	0.121488	0.499433	0.142643	0.159493	0.134902	0.14301	0.535969	0.114214	0.525792	0.117351
296	WAB0037213	ARICA	0.128729	0.513547	0.537771	0.516216	0.143911	0.161395	0.0893227	0.132065	0.538172	0.135102	0.139973	0.154555	0.13697	0.16383	0.15342	0.514014	0.138739	0.124324	0.159393	0.144344	0.530798	0.151285	0.144378	0.125726	0.140674	0.141108	0.5336	0.503136	0.548148	0.127661	0.19376	0.150417	0.1338	0.136103	0.478645	0.531665	0.522656	0.135202	0.497898	0.135836	0.165465	0.147414	0.145612	0.541708	0.125826	0.530798	0.127094
297	WAB0006875	Japonica	0.552319	0.0650651	0.029029	0.1002	0.541008	0.502636	0.542543	0.538772	0.0737738	0.555355	0.55025	0.520454	0.551919	0.567401	0.557124	0.0901568	0.549349	0.539473	0.527494	0.544044	0.0836503	0.551151	0.535469	0.555389	0.548982	0.54965	0.0551552	0.0724725	0.0525859	0.547347	0.56313	0.521655	0.557024	0.541208	0.125626	0.108375	0.058959	0.549616	0.0923924	0.54341	0.512813	0.538739	0.552486	0.0542209	0.556757	0.0480814	0.548582
298	WAB0006907	Japonica	0.546346	0.0493494	0.0277945	0.099633	0.537437	0.500501	0.539072	0.534835	0.0781782	0.550083	0.545312	0.515449	0.546513	0.561461	0.551451	0.0833834	0.542643	0.535636	0.522823	0.54004	0.0891558	0.546914	0.530664	0.551351	0.542609	0.544311	0.0551552	0.0835169	0.0567568	0.541175	0.558725	0.51715	0.552686	0.536036	0.125392	0.10664	0.0567901	0.544111	0.0920921	0.538438	0.511311	0.533533	0.547781	0.0537538	0.551418	0.0497164	0.542843
299	WAB0000025	Japonica	0.481215	0.135135	0.133333	0.15976	0.470871	0.437237	0.472506	0.466934	0.150684	0.481515	0.475809	0.451184	0.477244	0.499333	0.488088	0.17621	0.47701	0.469903	0.461662	0.472706	0.157991	0.477945	0.465399	0.480814	0.478445	0.477911	0.147948	0.138705	0.159059	0.46967	0.500501	0.448949	0.481181	0.465866	0.138172	0.151485	0.124191	0.476777	0.152019	0.466733	0.444645	0.473974	0.477711	0.153453	0.480714	0.143143	0.471405
300	WABTMP79	Indica	0.142142	0.509877	0.536904	0.51318	0.14311	0.160694	0.148115	0.142276	0.542342	0.152586	0.147681	0.152619	0.151685	0.171438	0.166033	0.515716	0.14034	0.133166	0.15986	0.135536	0.528929	0.132633	0.143977	0.131265	0.123023	0.140507	0.529096	0.500534	0.544478	0.137137	0.199933	0.154221	0.124591	0.140841	0.479213	0.531765	0.521588	0.154054	0.501201	0.143377	0.159159	0.114081	0.135903	0.54024	0.134968	0.530197	0.136303
301	WABTMP94	Japonica	0.550184	0.0911578	0.0643644	0.104438	0.541341	0.504671	0.541809	0.538739	0.102636	0.555989	0.549483	0.520153	0.552519	0.567334	0.556757	0.117551	0.54708	0.539239	0.527928	0.543777	0.0633634	0.548949	0.535169	0.552452	0.547181	0.548515	0.0785452	0.106406	0.0748081	0.544945	0.563697	0.518318	0.554922	0.541608	0.145846	0.130364	0.0830831	0.550584	0.110244	0.544411	0.512312	0.538138	0.551185	0.07334	0.554922	0.0723724	0.54708
302	WAB0015977	Indica	0.136637	0.525726	0.55352	0.526093	0.147614	0.17047	0.135068	0.139473	0.556623	0.139306	0.140674	0.154555	0.139873	0.159092	0.156623	0.529897	0.133534	0.133967	0.156423	0.136103	0.545779	0.136837	0.144044	0.13687	0.124992	0.133433	0.54975	0.51328	0.562896	0.132966	0.187821	0.159226	0.130764	0.141875	0.486853	0.544444	0.538705	0.141308	0.515682	0.141575	0.168769	0.134968	0.136703	0.557491	0.12716	0.546647	0.130497
303	WAB0004324	Indica	0.144645	0.531298	0.559092	0.531965	0.153086	0.171038	0.15302	0.144344	0.560561	0.144711	0.145245	0.155522	0.144745	0.160327	0.155155	0.53657	0.149783	0.14351	0.170571	0.137104	0.550884	0.0645979	0.149449	0.135169	0.140941	0.148882	0.54965	0.519253	0.565465	0.141642	0.188655	0.169036	0.132666	0.149349	0.494528	0.54658	0.542042	0.14698	0.520988	0.152986	0.167801	0.146113	0.104338	0.55996	0.141875	0.552853	0.142042
304	WAB0019713B	NERICA	0.121021	0.506373	0.534501	0.51288	0.123724	0.158392	0.12042	0.121655	0.538472	0.119019	0.119586	0.121622	0.118318	0.135502	0.130697	0.51051	0.104505	0.107207	0.124725	0.121855	0.526026	0.13033	0.125692	0.0971972	0.116383	0.11635	0.530297	0.49286	0.545879	0.103837	0.165599	0.142609	0.0915249	0.119319	0.46987	0.522289	0.518719	0.122122	0.494995	0.123257	0.1336	0.129129	0.132799	0.538639	0.103537	0.52676	0.106173
Count of distance < 0.020				0	0	0	0	1	0	0	0	0	0	0	0	0	0	0	0	0	0	0	0	0	0	0	0	0	0	0	0	0	0	0	0	1	1	0	0	0	0	0	0	0	0	0	0	0	0
	Minimum	0.0123123
	Maximum	0.584051
	Average	0.284446			Frequency	Count
				< 0.020	0.000477679	22
				0.021-0.050	0.0125499	578
				0.051-0.100	0.0792079	3648
				0.101-0.200	0.481522	22177
				0.201-0.400	0.0470514	2167
				0.401-0.600	0.379191	17464
				>0.600	0	0
				Total	1	46056
				Expected		46360
				Difference		-304
[truncated: 258 more columns]

## Sheet: 71 NERICA
Supplementary Table S5 (b) Identity-by-state (IBS)-based genetic distance between pair of 71 NERICA genotypes (excluding 14 redundant genotypes) based on 13,584 of 13,601 SNPs that were polymorphic within 85 NERICAs, each with a minor allele frequency of > 0.01.
Unit	Accession number	Accession/Variaty	1	2	3	4	5	6	7	8	9	10	11	12	13	14	15	16	17	18	19	20	21	22	23	24	25	26	27	28	29	30	31	32	33	34	35	36	37	38	39	40	41	42	43	44	45	46	47
1	WAB0019621	NERICA12
2	WAB0019714	NERICA-L18	0.628386
3	WAB0019697	NERICA-L01	0.614436	0.0497644
4	WAB0019708	NERICA-L12	0.598277	0.100633	0.0961793
5	WAB0007739	NERICA01	0.145465	0.590695	0.592756	0.599198
6	WAB0019716	NERICA-L20	0.595333	0.168433	0.162839	0.201487	0.583517
7	WAB0019742	NERICA-L46	0.621798	0.040636	0.0494332	0.0943389	0.587198	0.155919
8	WAB0019720	NERICA-L24	0.617454	0.107847	0.10943	0.150103	0.589591	0.16133	0.0934555
9	WAB0019739	NERICA-L43	0.597652	0.168249	0.164016	0.20653	0.569383	0.183672	0.165121	0.162618
10	WAB0019721	NERICA-L25	0.617491	0.127945	0.124153	0.157575	0.583885	0.18842	0.114547	0.116755	0.160262
11	WABTMP128	WAS127-12-1-2-1	0.599014	0.143846	0.135417	0.180985	0.586499	0.144471	0.131736	0.138803	0.172666	0.168581
12	WAB0019722	NERICA-L26	0.597247	0.169427	0.157097	0.205757	0.590989	0.148778	0.154152	0.169795	0.174654	0.189451	0.135453
13	WAB0018042	NERICA05	0.178335	0.597836	0.597983	0.600044	0.100449	0.593087	0.592535	0.595774	0.574168	0.589627	0.593308	0.596916
14	WAB0019618	NERICA09	0.0880816	0.619	0.609946	0.615614	0.137147	0.589554	0.614731	0.612375	0.591983	0.611344	0.592057	0.592535	0.17793
15	WAB0019706	NERICA-L10	0.616829	0.0381699	0.0357406	0.0894803	0.59375	0.149109	0.0374706	0.0984246	0.168323	0.121319	0.125221	0.150655	0.60067	0.609173
16	WAB0019617	NERICA08	0.0948911	0.613847	0.605234	0.611234	0.142153	0.58499	0.609835	0.607259	0.586793	0.606706	0.587198	0.587566	0.184776	0.0210174	0.604093
17	WAB0019744	NERICA-L48	0.610792	0.068242	0.0543654	0.103578	0.593382	0.155477	0.0492123	0.103946	0.16744	0.124926	0.134754	0.156876	0.597615	0.604829	0.0481081	0.599971
18	WAB0019718	NERICA-L22	0.619994	0.0589664	0.0693095	0.110755	0.584143	0.15371	0.0474455	0.0953696	0.157612	0.117049	0.130484	0.157538	0.590621	0.612301	0.0538501	0.607958	0.0728431
19	WAB0019749	NERICA-L53	0.614436	0.0649661	0.0542182	0.103394	0.596143	0.158716	0.0473351	0.104424	0.174691	0.1303	0.137404	0.159158	0.601038	0.607369	0.0446113	0.602989	0.0281213	0.069972
20	WAB0019734	NERICA-L38	0.620031	0.105271	0.103983	0.144803	0.60759	0.152312	0.0958113	0.135527	0.184003	0.164201	0.132951	0.139392	0.614767	0.613479	0.0889281	0.607958	0.100596	0.11105	0.100118
21	WAB0019701	NERICA-L05	0.609688	0.180102	0.173218	0.211241	0.595922	0.145944	0.168323	0.170016	0.184224	0.19453	0.155035	0.153269	0.601296	0.603651	0.160961	0.599308	0.1649	0.164164	0.169206	0.160667
22	WAB0019724	NERICA-L28	0.603062	0.118706	0.113737	0.155587	0.591873	0.143441	0.103431	0.137846	0.174544	0.164679	0.124448	0.121798	0.598866	0.597762	0.0996761	0.592867	0.109909	0.115283	0.107627	0.0756773	0.150766
23	WAB0019723	NERICA-L27	0.608547	0.0739105	0.0704873	0.112927	0.59629	0.136999	0.0615798	0.1077	0.167697	0.131809	0.111565	0.138214	0.60056	0.59986	0.0525618	0.594781	0.065187	0.078033	0.0620951	0.0882656	0.145833	0.0913943
24	WAB0019743	NERICA-L47	0.621577	0.11981	0.118006	0.159968	0.588891	0.183451	0.104461	0.110866	0.161366	0.0403416	0.162029	0.182531	0.593897	0.614436	0.113074	0.609393	0.11797	0.106154	0.120509	0.155403	0.188862	0.159231	0.120325
25	WAB0019707	NERICA-L11	0.624043	0.0860571	0.0823027	0.071518	0.604056	0.193168	0.0776649	0.131368	0.199168	0.148484	0.170642	0.193095	0.602731	0.621209	0.0736896	0.617197	0.0884497	0.0963634	0.0886337	0.134423	0.203548	0.142778	0.0969523	0.146974
26	WAB0019626	NERICA17	0.0648925	0.637294	0.622534	0.605271	0.140791	0.607259	0.631662	0.62673	0.606706	0.624227	0.609246	0.610608	0.166446	0.122203	0.62592	0.129454	0.619884	0.628423	0.624153	0.632214	0.620178	0.615467	0.618264	0.62927	0.622534
27	WAB0019625	NERICA16	0.10586	0.614068	0.601369	0.608436	0.119368	0.58256	0.607295	0.603357	0.582487	0.604351	0.585321	0.584327	0.163648	0.0749411	0.602694	0.0762662	0.596989	0.604019	0.599234	0.607148	0.595222	0.590805	0.593014	0.606633	0.613185	0.13641
28	WAB0019715	NERICA-L19	0.580426	0.1709	0.154042	0.201671	0.579321	0.149809	0.157906	0.169869	0.175721	0.181684	0.145281	0.106817	0.583481	0.569125	0.148888	0.563788	0.154741	0.156103	0.15809	0.152312	0.155183	0.134165	0.132104	0.174912	0.18761	0.590658	0.567543
29	WAB0019751	NERICA-L55	0.619258	0.0517889	0.0581935	0.103357	0.589554	0.162691	0.033937	0.100007	0.173292	0.124153	0.136668	0.161918	0.594229	0.612007	0.0471143	0.60759	0.0361455	0.0575309	0.0316549	0.102658	0.173145	0.111013	0.0657759	0.114178	0.0862412	0.628055	0.604756	0.163612
30	WAB0019737	NERICA-L41	0.59629	0.167182	0.153158	0.196996	0.588045	0.145428	0.151759	0.163722	0.16744	0.183635	0.131994	0.0270907	0.594008	0.590842	0.146165	0.58602	0.149956	0.152974	0.153048	0.138177	0.147011	0.120215	0.133723	0.176973	0.188604	0.607811	0.581677	0.102989	0.157023
31	WAB0019622	NERICA13	0.0243301	0.623675	0.609835	0.593456	0.146054	0.589591	0.617013	0.612706	0.592609	0.612485	0.594302	0.592314	0.18669	0.0904005	0.611418	0.0927562	0.606154	0.615062	0.609872	0.615504	0.60494	0.597983	0.603615	0.617123	0.619589	0.0723645	0.104608	0.574831	0.614657	0.590621
32	WAB0019747	NERICA-L51	0.619074	0.0422188	0.053298	0.0979461	0.587898	0.150434	0.0238516	0.0912839	0.166519	0.117049	0.126178	0.150913	0.593713	0.612264	0.0393478	0.607074	0.0453475	0.0503902	0.0447585	0.0916887	0.163759	0.098535	0.058672	0.107811	0.080131	0.628791	0.603983	0.153894	0.0295936	0.147674	0.614105
33	WAB0019619	NERICA10	0.153416	0.594081	0.595995	0.604719	0.0565371	0.587419	0.589701	0.591505	0.571628	0.587051	0.588523	0.594376	0.0666593	0.150986	0.59802	0.156434	0.594965	0.587051	0.598682	0.610866	0.596695	0.594376	0.59894	0.590842	0.607259	0.150582	0.134496	0.581456	0.591026	0.591578	0.158753	0.589885
34	WAB0019731	NERICA-L35	0.635085	0.100449	0.102621	0.100596	0.609136	0.19615	0.0859467	0.134975	0.188273	0.148189	0.178887	0.197733	0.607222	0.627797	0.0960689	0.623933	0.0951855	0.0848056	0.0965474	0.148962	0.203401	0.154557	0.116902	0.146717	0.0671746	0.637478	0.622203	0.190665	0.0906213	0.192101	0.629932	0.0886705	0.611896
35	WAB0019753	NERICA-L57	0.606191	0.161293	0.152201	0.194383	0.592278	0.144287	0.145244	0.143809	0.179586	0.183046	0.128386	0.153048	0.600412	0.596437	0.140018	0.591799	0.145981	0.144619	0.147122	0.152532	0.140827	0.143146	0.128018	0.174838	0.184224	0.615982	0.587161	0.146128	0.152275	0.148594	0.601664	0.141895	0.5964	0.183377
36	WAB0019756	NERICA-L60	0.623196	0.0541078	0.0683525	0.109504	0.593676	0.166262	0.0376546	0.105124	0.180359	0.131625	0.143698	0.167108	0.598388	0.615577	0.0548439	0.611418	0.042366	0.0647821	0.0378386	0.104314	0.179071	0.114583	0.0727694	0.121761	0.0934555	0.633208	0.608142	0.17009	0.0269067	0.164458	0.617933	0.0349676	0.595811	0.0944862	0.157649
37	WAB0019620	NERICA11	0.128791	0.585652	0.57634	0.586388	0.173403	0.556463	0.580757	0.579726	0.561543	0.582487	0.559445	0.558966	0.215032	0.0581567	0.575456	0.0513104	0.572107	0.578548	0.574352	0.578732	0.570929	0.564193	0.565666	0.584217	0.591689	0.163501	0.111344	0.537176	0.5798	0.558083	0.125883	0.578217	0.187095	0.598535	0.563678	0.583333
38	WAB0019702	NERICA-L06	0.61819	0.0502797	0.0518625	0.093934	0.584548	0.16225	0.0339738	0.0990503	0.167881	0.113626	0.137257	0.162949	0.590032	0.612412	0.0462677	0.607406	0.053114	0.056942	0.0525618	0.105492	0.173955	0.115393	0.0714444	0.105676	0.0814561	0.627356	0.603762	0.160409	0.0421452	0.158054	0.613221	0.036808	0.587198	0.0892594	0.154115	0.050427	0.580168
39	WAB0019709	NERICA-L13	0.601517	0.0763766	0.076487	0.0656655	0.592167	0.185218	0.0597394	0.119111	0.183157	0.130043	0.161145	0.187868	0.597541	0.620362	0.0725486	0.615246	0.0776649	0.0838855	0.0784747	0.127024	0.191549	0.139134	0.0933819	0.123749	0.0969523	0.61024	0.61186	0.184003	0.0708186	0.179402	0.596069	0.0646717	0.596216	0.107958	0.17274	0.0771864	0.588928	0.0600707
40	WAB0019623	NERICA15	0.115283	0.609946	0.597873	0.606375	0.126656	0.578659	0.60321	0.599639	0.578364	0.602289	0.581787	0.579726	0.172298	0.0845848	0.59905	0.0804623	0.593492	0.600633	0.595922	0.602878	0.59213	0.586536	0.589591	0.603946	0.61013	0.145944	0.0222688	0.564304	0.600964	0.577959	0.112596	0.599566	0.142153	0.62062	0.583333	0.604645	0.107811	0.59986	0.608179
41	WAB0019700	NERICA-L04	0.619847	0.0319494	0.0388324	0.096437	0.59732	0.157281	0.0426973	0.108289	0.171341	0.13019	0.132509	0.15787	0.603578	0.611786	0.026833	0.60678	0.056942	0.0622055	0.0536293	0.0936396	0.169832	0.104866	0.0602915	0.121356	0.0811248	0.629233	0.605308	0.158385	0.0539605	0.155035	0.615246	0.0432494	0.600339	0.105455	0.149293	0.0588192	0.57807	0.0534084	0.0806464	0.601332
42	WAB0019748	NERICA-L52	0.62062	0.053114	0.060586	0.10505	0.590364	0.164605	0.0357774	0.100817	0.175721	0.125294	0.141122	0.165084	0.595811	0.614068	0.0494332	0.609357	0.03298	0.0602547	0.0309187	0.104424	0.174249	0.114178	0.0692727	0.115872	0.0879343	0.629454	0.606302	0.165636	0.021275	0.160004	0.61635	0.0333849	0.592241	0.089149	0.153342	0.0260233	0.581751	0.045053	0.072475	0.602842	0.0566475
43	WAB0018102	NERICA04	0.104314	0.590584	0.579248	0.588597	0.115577	0.556537	0.583849	0.579763	0.558598	0.581088	0.56066	0.556868	0.1536	0.1024	0.579763	0.0978357	0.574463	0.581014	0.576487	0.58061	0.56861	0.563751	0.569383	0.583775	0.592057	0.137331	0.0767815	0.54785	0.581935	0.55477	0.101885	0.580499	0.122092	0.600044	0.566659	0.585726	0.107406	0.582082	0.590364	0.0737264	0.582634	0.583407
44	WAB0019728	NERICA-L32	0.608142	0.0525986	0.0506478	0.095664	0.595443	0.13814	0.0398631	0.0984246	0.171673	0.128313	0.114731	0.138877	0.602694	0.59986	0.0323174	0.594891	0.0481817	0.0605492	0.0431758	0.0767079	0.150986	0.0831125	0.0388693	0.118191	0.0822291	0.61716	0.591873	0.139466	0.0471511	0.134386	0.60332	0.0376914	0.599308	0.103136	0.129859	0.0522674	0.56596	0.0526723	0.0756036	0.588045	0.0392741	0.048513	0.569015
45	WAB0019740	NERICA-L44	0.590069	0.151759	0.145502	0.18588	0.573947	0.132067	0.138435	0.153931	0.173145	0.177672	0.118338	0.136263	0.581824	0.580389	0.133245	0.575677	0.139097	0.143404	0.142373	0.112448	0.141085	0.105529	0.116755	0.171783	0.174286	0.601774	0.576929	0.130963	0.143883	0.130779	0.5851	0.132472	0.577407	0.180875	0.140275	0.150324	0.547004	0.141232	0.164421	0.573395	0.141858	0.146312	0.550942	0.122681
46	WAB0019624	NERICA14	0.0982406	0.617344	0.607185	0.614105	0.12592	0.587419	0.612448	0.607921	0.589922	0.609835	0.591063	0.588376	0.164201	0.0514576	0.607627	0.0582303	0.60251	0.609798	0.604756	0.610903	0.601811	0.595333	0.597873	0.613405	0.619663	0.132582	0.0654078	0.572806	0.609798	0.586904	0.101443	0.609393	0.136116	0.624521	0.594413	0.613958	0.094707	0.609099	0.617491	0.076303	0.61035	0.611676	0.0887073	0.59905	0.580867
47	WAB0019754	NERICA-L58	0.621025	0.0463413	0.0549912	0.0996393	0.589738	0.15809	0.0264282	0.0944494	0.172519	0.121062	0.132546	0.157833	0.594597	0.613663	0.0436175	0.609393	0.045826	0.0531876	0.0433598	0.0964002	0.170936	0.105124	0.0634202	0.110976	0.0828548	0.630926	0.606265	0.1596	0.0290047	0.155072	0.616277	0.0248086	0.59121	0.0914679	0.147416	0.0338266	0.579616	0.0403784	0.0655919	0.602326	0.0477032	0.0305506	0.582008	0.0415562	0.139907	0.611123
48	WAB0019717	NERICA-L21	0.628055	0.118779	0.121466	0.162544	0.595038	0.177746	0.108142	0.0966946	0.164201	0.0911734	0.15371	0.174801	0.603173	0.620914	0.112338	0.616461	0.124706	0.103762	0.126546	0.153747	0.182568	0.156692	0.125147	0.079947	0.147342	0.636337	0.613663	0.178813	0.119295	0.168691	0.623049	0.111602	0.599382	0.152164	0.164532	0.124632	0.5904	0.112007	0.132546	0.609946	0.119552	0.121724	0.590474	0.118706	0.169685	0.618963	0.115172
49	WAB0019725	NERICA-L29	0.611676	0.0682789	0.0691254	0.113553	0.598498	0.137552	0.0584879	0.108989	0.174985	0.133024	0.113553	0.137515	0.604792	0.60343	0.0510159	0.598204	0.0651502	0.0770024	0.0618743	0.0847689	0.15095	0.0877135	0.0265754	0.123123	0.0992712	0.622534	0.596511	0.134865	0.0638619	0.13549	0.606706	0.0547703	0.601627	0.117418	0.133098	0.0686837	0.569015	0.0687942	0.0949279	0.592499	0.054255	0.0672114	0.572438	0.0376914	0.118264	0.601332	0.0604019
50	WAB0019733	NERICA-L37	0.637736	0.104351	0.106265	0.104093	0.611234	0.20145	0.0888913	0.138435	0.190445	0.153857	0.183856	0.201634	0.607995	0.630816	0.0998601	0.626804	0.0988295	0.0884128	0.101075	0.153011	0.206383	0.158495	0.120988	0.15106	0.0682789	0.635711	0.625479	0.194125	0.0930875	0.196812	0.633355	0.0906581	0.613553	0.026465	0.187831	0.0961425	0.60078	0.0913575	0.11278	0.623749	0.108289	0.0909158	0.602989	0.106191	0.185144	0.627871	0.0952959
51	WAB0019727	NERICA-L31	0.629491	0.0892594	0.0913207	0.0954064	0.600928	0.1822	0.0749411	0.120804	0.172703	0.12835	0.160373	0.186028	0.599418	0.622792	0.0848793	0.618411	0.0832965	0.0698984	0.086278	0.138693	0.190702	0.141968	0.101848	0.121503	0.0748675	0.633135	0.615577	0.181316	0.0794317	0.180249	0.625074	0.0768551	0.60251	0.0631994	0.17874	0.0830757	0.592683	0.0783642	0.0980933	0.613111	0.0936396	0.0778489	0.593198	0.0922777	0.169943	0.619957	0.0799838
52	WAB0019736	NERICA-L40	0.605749	0.0968051	0.100118	0.112412	0.581898	0.193168	0.0866092	0.13987	0.195855	0.152716	0.173955	0.194273	0.582928	0.596069	0.0906949	0.591983	0.0952223	0.0901796	0.096437	0.14506	0.205205	0.153232	0.112154	0.147931	0.09721	0.61554	0.591431	0.191807	0.0916519	0.189524	0.601222	0.0898484	0.586094	0.0735792	0.182457	0.0957008	0.566218	0.0862044	0.109688	0.589996	0.0996393	0.0906949	0.570929	0.0974676	0.181132	0.594413	0.0931611
53	WAB0018095	NERICA07	0.0894067	0.610829	0.599234	0.606486	0.124853	0.57818	0.606375	0.601038	0.580867	0.601995	0.582376	0.579505	0.172593	0.0608436	0.600854	0.0673955	0.595443	0.603615	0.598425	0.60413	0.590621	0.587493	0.59202	0.605713	0.611344	0.121724	0.0621319	0.562021	0.603909	0.578291	0.0906581	0.604093	0.146165	0.620105	0.586572	0.607406	0.101848	0.603246	0.611087	0.0733584	0.603504	0.605676	0.0863148	0.591468	0.571223	0.0627577	0.605197
54	WAB0037218	NERICA03	0.0908054	0.60159	0.589922	0.59802	0.10597	0.567616	0.594928	0.591505	0.568978	0.591652	0.57196	0.568132	0.142373	0.0896275	0.590621	0.0859835	0.585431	0.59191	0.587309	0.591799	0.579947	0.574867	0.580646	0.595296	0.602216	0.125	0.064414	0.558083	0.59294	0.566512	0.089333	0.59213	0.112154	0.60943	0.578033	0.596658	0.11186	0.592572	0.600854	0.0635674	0.594044	0.594449	0.0250663	0.580499	0.562132	0.0768183	0.593456
55	WAB0019741	NERICA-L45	0.616461	0.0493595	0.0550648	0.10494	0.589627	0.158274	0.0309555	0.105271	0.172814	0.126988	0.134717	0.155072	0.596179	0.609651	0.0426973	0.604608	0.0555801	0.0597762	0.0514944	0.0940813	0.171231	0.102032	0.0641932	0.115982	0.0894067	0.627466	0.601148	0.159121	0.0454211	0.154814	0.611528	0.0341578	0.592719	0.0981301	0.146938	0.0480345	0.57564	0.0470406	0.0726222	0.596731	0.0435439	0.0473719	0.578622	0.0410041	0.140239	0.607406	0.0375074
56	WAB0019746	NERICA-L50	0.616976	0.0679844	0.0619847	0.110976	0.598093	0.166446	0.0507951	0.11359	0.183966	0.138729	0.141858	0.165194	0.602326	0.610498	0.0503166	0.606081	0.0355565	0.0768183	0.0251767	0.103173	0.177378	0.113037	0.0676899	0.128828	0.0952959	0.626141	0.601995	0.167256	0.0363295	0.161587	0.612412	0.0480345	0.600265	0.104903	0.155403	0.0387588	0.578475	0.0597026	0.086278	0.598535	0.0558377	0.034894	0.579947	0.0479976	0.14922	0.607774	0.0453107
57	WAB0019730A	NERICA-L34	0.592057	0.151943	0.146864	0.184703	0.5738	0.136631	0.141196	0.160557	0.181574	0.181795	0.134202	0.136447	0.581677	0.584585	0.133135	0.579542	0.141048	0.144803	0.143809	0.126325	0.14679	0.113295	0.117454	0.175206	0.172446	0.602915	0.576377	0.0983142	0.14679	0.132877	0.58683	0.136337	0.576377	0.181684	0.145318	0.147711	0.551715	0.145244	0.168986	0.572144	0.141748	0.149036	0.548955	0.123601	0.111013	0.5798	0.143294
58	WAB0019735	NERICA-L39	0.612338	0.164201	0.158422	0.167219	0.588707	0.202591	0.150471	0.177525	0.194898	0.193684	0.184666	0.136779	0.586756	0.607332	0.158458	0.603394	0.155808	0.156029	0.160262	0.173071	0.20215	0.172961	0.162691	0.191034	0.143993	0.628018	0.602473	0.174838	0.152974	0.134128	0.607921	0.151575	0.591394	0.124669	0.20042	0.157244	0.578401	0.151943	0.171341	0.600081	0.168102	0.153563	0.57715	0.16766	0.178372	0.603615	0.156618
59	WAB0018092	NERICA06	0.107479	0.631515	0.620951	0.627761	0.152312	0.603467	0.628202	0.624264	0.605529	0.61819	0.606117	0.60862	0.182825	0.0714075	0.622276	0.0795053	0.61727	0.62489	0.619037	0.627613	0.619074	0.613405	0.613001	0.621172	0.631552	0.131773	0.10332	0.586352	0.624632	0.606743	0.117197	0.624926	0.166667	0.64057	0.609725	0.629123	0.113884	0.624558	0.632435	0.112485	0.624043	0.626804	0.134423	0.613994	0.594376	0.0874558	0.626141
60	WAB0019752	NERICA-L56	0.623785	0.0428813	0.056758	0.0990503	0.592204	0.158827	0.0256552	0.0961425	0.174617	0.122387	0.134092	0.158311	0.597063	0.616645	0.0432494	0.611676	0.0514208	0.0545127	0.0408569	0.0947438	0.172041	0.102805	0.0631625	0.112007	0.0832965	0.633687	0.608841	0.161734	0.0330536	0.15544	0.618595	0.0221216	0.594265	0.0919832	0.148668	0.0353725	0.582708	0.0398999	0.0664385	0.604351	0.0447217	0.0358142	0.585579	0.0393846	0.140791	0.614215	0.0263545
61	WAB0019698	NERICA-L02	0.624485	0.0331272	0.0483289	0.0989767	0.586572	0.164201	0.0420716	0.104056	0.156324	0.12662	0.138067	0.162434	0.592867	0.616534	0.0432862	0.611712	0.0638987	0.0579726	0.0641932	0.106596	0.173255	0.117786	0.069015	0.117528	0.0797261	0.632987	0.610166	0.161808	0.0509055	0.157686	0.61981	0.0433598	0.589664	0.100339	0.154925	0.05904	0.583481	0.0501693	0.0744626	0.606486	0.042366	0.0539973	0.586462	0.0534452	0.145981	0.615246	0.0474087
62	WABTMP115	NERICA-S36	0.624779	0.0536661	0.0625368	0.105639	0.594413	0.156839	0.0362559	0.0997865	0.17193	0.123012	0.132656	0.157465	0.599198	0.617786	0.0517889	0.612412	0.0565739	0.0619479	0.0489915	0.0974676	0.167587	0.107443	0.0684629	0.114767	0.0912839	0.634975	0.609614	0.159784	0.0426973	0.154704	0.620105	0.0337161	0.596511	0.0986455	0.148852	0.0454947	0.583738	0.0481081	0.0744626	0.606375	0.0555801	0.0447953	0.585947	0.0479976	0.140202	0.614399	0.037765
63	WAB0019705	NERICA-L09	0.627908	0.0298881	0.0434334	0.0974308	0.587861	0.166262	0.0412986	0.103946	0.15706	0.124816	0.138582	0.16328	0.594633	0.618927	0.0411514	0.613663	0.0636779	0.0576413	0.0621687	0.105345	0.175022	0.117822	0.0722173	0.117381	0.0825972	0.635417	0.611639	0.163317	0.0496908	0.158385	0.622644	0.0419243	0.59121	0.0970995	0.156802	0.0562426	0.585505	0.0488442	0.0744626	0.608252	0.0400839	0.0511631	0.588818	0.0516784	0.147637	0.617418	0.0460468
64	WAB0019750	NERICA-L54	0.474382	0.23259	0.22383	0.260785	0.464075	0.285961	0.218235	0.257435	0.307089	0.279262	0.272711	0.287323	0.479019	0.460652	0.216394	0.456714	0.201634	0.234798	0.196408	0.246209	0.302893	0.253497	0.224382	0.271091	0.25184	0.492859	0.431537	0.284379	0.208002	0.285851	0.470554	0.214149	0.467462	0.261374	0.279888	0.208996	0.433267	0.223314	0.244626	0.427967	0.21967	0.20653	0.427562	0.211572	0.274956	0.454763	0.211683
65	WAB0019726	NERICA-L30	0.607958	0.139944	0.136079	0.180322	0.592057	0.139355	0.129527	0.147858	0.171893	0.154667	0.12327	0.15279	0.598977	0.59905	0.12062	0.594928	0.131515	0.133944	0.134239	0.136595	0.147269	0.138177	0.107516	0.157428	0.169685	0.617786	0.592977	0.152201	0.136815	0.147158	0.602326	0.124816	0.593419	0.176126	0.143367	0.141527	0.567175	0.13549	0.159305	0.589517	0.128681	0.138656	0.566843	0.110829	0.129159	0.595995	0.132325
66	WAB0019703	NERICA-L07	0.612264	0.0608436	0.0594449	0.0980197	0.582303	0.164937	0.0428077	0.105529	0.168249	0.117049	0.142373	0.16766	0.58845	0.606117	0.0535925	0.601259	0.0589664	0.0652606	0.0609173	0.107222	0.178004	0.116129	0.0771128	0.109577	0.085689	0.620988	0.598425	0.162544	0.0512367	0.162875	0.6084	0.0454947	0.585321	0.0943389	0.158679	0.0595922	0.573837	0.0419611	0.0651134	0.595149	0.0608805	0.0530403	0.575162	0.0592609	0.146054	0.602915	0.0489547
67	WAB0019719	NERICA-L23	0.622828	0.115246	0.113884	0.149441	0.588266	0.17712	0.103062	0.0944125	0.157649	0.0750147	0.153342	0.174544	0.596327	0.614878	0.10689	0.610608	0.115319	0.102142	0.11981	0.150545	0.181095	0.152974	0.122019	0.0675795	0.135306	0.629859	0.606486	0.176752	0.113921	0.167366	0.618043	0.107811	0.593124	0.142705	0.163207	0.122792	0.584879	0.108326	0.120289	0.603762	0.116865	0.116424	0.583996	0.112117	0.170568	0.614215	0.110534
68	WAB0018053	NERICA02	0.169979	0.600523	0.601112	0.607884	0.0792108	0.594192	0.595811	0.596879	0.575677	0.590879	0.595149	0.601369	0.0520833	0.170716	0.603541	0.177451	0.600928	0.593051	0.603725	0.617859	0.601995	0.601443	0.604976	0.595186	0.611491	0.154851	0.155183	0.588118	0.5971	0.598314	0.178703	0.596695	0.046783	0.616019	0.601921	0.602289	0.20734	0.592977	0.600081	0.16409	0.60667	0.598461	0.142005	0.605308	0.583959	0.15614	0.59802
69	WABTMP113	NERICABOYO_P130	0.0867933	0.620289	0.609283	0.616608	0.119332	0.590953	0.616056	0.613074	0.591652	0.613037	0.59456	0.592867	0.160925	0.0535188	0.611307	0.0615798	0.606302	0.613553	0.60862	0.615688	0.604608	0.59975	0.602179	0.616166	0.621209	0.118154	0.0477032	0.572512	0.613737	0.590953	0.0909526	0.613258	0.133024	0.630889	0.5971	0.61716	0.0975044	0.613405	0.620841	0.0583039	0.613148	0.615577	0.0846952	0.601553	0.58326	0.0507951	0.614878
70	WAB0019738	NERICA-L42	0.613442	0.145502	0.142705	0.180396	0.599308	0.134312	0.132656	0.150766	0.16766	0.179844	0.122092	0.111786	0.604976	0.608216	0.127724	0.603394	0.136999	0.13884	0.13814	0.072659	0.134681	0.056942	0.113221	0.173255	0.171268	0.625331	0.602805	0.131	0.139686	0.108068	0.608547	0.12754	0.601995	0.176752	0.141932	0.144067	0.573947	0.140791	0.162839	0.598866	0.135085	0.143183	0.574499	0.117454	0.0756405	0.604424	0.135196
71	WAB0019713B	NL17	0.594081	0.149588	0.144214	0.182568	0.576082	0.134496	0.138656	0.157354	0.178703	0.179365	0.132951	0.136337	0.582781	0.586609	0.129675	0.581456	0.137956	0.141306	0.141416	0.125	0.145355	0.113037	0.114399	0.172703	0.171084	0.604498	0.578143	0.0986823	0.14403	0.131699	0.589002	0.133024	0.577665	0.179513	0.143183	0.145428	0.553519	0.142852	0.166519	0.574279	0.139171	0.146754	0.55028	0.120767	0.11105	0.581824	0.140496
	Count of < 0.020		0	0	0	0	0	0	0	0	0	0	0	0	0	0	0	0	0	0	0	0	0	0	0	0	0	0	0	0	0	0	0	0	0	0	0	0	0	0	0	0	0	0	0	0	0	0	0
						Frequency	Count
					<0.020	0.000402414	1			Only NL 17 (ARC465) and NERICA-L34 (ARC405) had < 0.020 distance.
					0.021-0.050	0.0587525	146
					0.051-0.100	0.152515	379
					0.101-0.200	0.377867	939
					0.201-0.400	0.0265594	66
					0.401-0.600	0.18994	472
					>0.600	0.193964	482
					Total	1	2485
					Expected		2485
					Difference		0
[truncated: 23 more columns]

## Sheet: 161 Indica
Supplementary Table S5 (c) Identity-by-state (IBS)-based genetic distance between pair of 161 indica genotypes (excluding 11 redundant genotypes) based on 13,194 of 13,205 SNPs that were polymorphic within 172 indica genotypes, each with a minor allele frequency of > 0.01.
S/N	Accession number	1	2	3	4	5	6	7	8	9	10	11	12	13	14	15	16	17	18	19	20	21	22	23	24	25	26	27	28	29	30	31	32	33	34	35	36	37	38	39	40	41	42	43	44	45	46	47	48
1	WAB0003712
2	WABTMP40	0.129756
3	WAB0002265	0.159807	0.164923
4	WAB0004879	0.145369	0.14355	0.182242
5	WABTMP45	0.138055	0.14446	0.182204	0.127899
6	WAB0016249	0.136767	0.155866	0.177088	0.136994	0.0855692
7	WABTMP124	0.151849	0.152835	0.181029	0.158254	0.157079	0.142489
8	WABTMP42	0.138207	0.144346	0.183189	0.130552	0.0305442	0.0806806	0.156132
9	WAB0004896	0.126459	0.123541	0.158481	0.137449	0.130476	0.125133	0.138965	0.13112
10	WABTMP88	0.105692	0.0572988	0.144649	0.122859	0.137411	0.131423	0.134493	0.136501	0.104214
11	WAB0004841	0.152039	0.142489	0.171745	0.164355	0.165681	0.159921	0.162119	0.165189	0.0819691	0.129188
12	WABTMP30	0.133849	0.139723	0.171517	0.127293	0.138396	0.136085	0.1603	0.137108	0.138434	0.126573	0.1603
13	WAB0006850A	0.152607	0.160717	0.182772	0.1639	0.158709	0.160035	0.161285	0.16102	0.157988	0.152873	0.181332	0.138699
14	WAB0004848	0.145483	0.155866	0.156283	0.15094	0.152531	0.158633	0.163673	0.154502	0.147567	0.135592	0.166705	0.15238	0.156094
15	WAB0004838	0.13203	0.129718	0.156548	0.127634	0.129036	0.126876	0.121154	0.129566	0.102963	0.111376	0.132826	0.137032	0.141542	0.142375
16	WAB0004489	0.139533	0.146392	0.189328	0.130059	0.140026	0.140367	0.160755	0.141466	0.132901	0.132219	0.155753	0.120282	0.148022	0.146051	0.136009
17	WAB0004728	0.134834	0.130211	0.177543	0.14211	0.145634	0.140556	0.151849	0.147832	0.124564	0.117553	0.155753	0.138927	0.156321	0.15166	0.120396	0.132371
18	WABTMP57	0.129604	0.128846	0.168524	0.123086	0.0992497	0.0939442	0.152456	0.0941716	0.105124	0.116189	0.132939	0.130741	0.151319	0.14715	0.112779	0.124943	0.138662
19	WAB0026474	0.152494	0.159618	0.187093	0.158557	0.173336	0.167614	0.169433	0.169471	0.153138	0.140291	0.177126	0.169926	0.176936	0.154275	0.158254	0.163483	0.152456	0.160035
20	WAB0002367	0.117629	0.120509	0.147643	0.134266	0.132484	0.125966	0.122897	0.133773	0.088942	0.101182	0.118652	0.129566	0.134872	0.133621	0.0731772	0.132484	0.111945	0.115545	0.152835
21	WABTMP130	0.117894	0.129036	0.144914	0.146658	0.148742	0.147491	0.162309	0.143626	0.133242	0.107397	0.153479	0.140708	0.157155	0.133583	0.123958	0.147567	0.140367	0.126914	0.130969	0.11509
22	WABTMP52	0.141731	0.143512	0.183151	0.128013	0.0325527	0.084925	0.156927	0.03206	0.132712	0.138017	0.165871	0.137184	0.16102	0.155639	0.127331	0.142034	0.147984	0.0958769	0.173109	0.135137	0.146317
23	WAB0003665	0.117023	0.127937	0.147491	0.149727	0.151395	0.14715	0.164014	0.147188	0.135289	0.109898	0.155222	0.14302	0.160793	0.136122	0.12627	0.147832	0.138207	0.129339	0.132901	0.116265	0.0235334	0.148893
24	WAB0037222	0.164469	0.169926	0.17705	0.18209	0.186562	0.171138	0.151508	0.18156	0.155146	0.153327	0.165454	0.177126	0.175913	0.172616	0.119372	0.17868	0.160186	0.163218	0.170418	0.125246	0.133659	0.184857	0.135668
25	WABTMP122	0.158595	0.162763	0.19615	0.141542	0.154843	0.151091	0.172351	0.154085	0.147643	0.15147	0.168372	0.141617	0.154578	0.155412	0.155639	0.100652	0.154085	0.147567	0.173867	0.149045	0.167387	0.154161	0.170797	0.189215
26	WABTMP76	0.153327	0.1567	0.184137	0.157761	0.151395	0.155601	0.168145	0.150182	0.149538	0.148363	0.1758	0.140859	0.0865545	0.153327	0.139874	0.146203	0.151508	0.145938	0.174701	0.135857	0.14859	0.150296	0.15291	0.178642	0.156359
27	WABTMP64	0.125928	0.135061	0.17273	0.118804	0.0999318	0.0956874	0.146658	0.100652	0.116038	0.121154	0.149841	0.126686	0.149121	0.146847	0.119638	0.119335	0.129188	0.0463089	0.156965	0.112779	0.132826	0.101713	0.133925	0.172351	0.143323	0.146241
28	WABTMP66	0.122669	0.135781	0.170456	0.123693	0.0983402	0.0936032	0.148704	0.0933758	0.118804	0.120471	0.150296	0.127861	0.149159	0.147567	0.121874	0.12013	0.133811	0.0468016	0.154199	0.116303	0.128126	0.0961801	0.129642	0.167614	0.144194	0.146885	0.0321358
29	WABTMP68	0.131992	0.129339	0.166932	0.130097	0.112324	0.111111	0.157155	0.105768	0.115962	0.11816	0.134114	0.135781	0.150902	0.147984	0.118122	0.138434	0.130552	0.0687813	0.156094	0.113991	0.123579	0.110429	0.127406	0.163749	0.151811	0.144498	0.0839018	0.0799985
30	WAB0012386	0.191451	0.192663	0.211081	0.193383	0.196036	0.197552	0.182052	0.196946	0.182507	0.186524	0.199219	0.190427	0.182735	0.183796	0.181522	0.181029	0.128809	0.189025	0.193573	0.187851	0.192739	0.196946	0.196074	0.18895	0.182128	0.181749	0.189177	0.189177	0.177884
31	WABTMP112	0.612172	0.59997	0.558057	0.601751	0.615356	0.610126	0.579051	0.611604	0.606071	0.598454	0.582007	0.603456	0.611869	0.595233	0.615659	0.608117	0.607663	0.604328	0.577232	0.617402	0.59853	0.608686	0.600917	0.569274	0.597355	0.613953	0.616417	0.606829	0.602963	0.560861
32	WABTMP84	0.146354	0.148666	0.185501	0.0431636	0.135819	0.140973	0.161361	0.137563	0.140481	0.129945	0.170077	0.12968	0.164507	0.157268	0.127672	0.136691	0.145786	0.128126	0.163711	0.133053	0.145483	0.135592	0.146658	0.170532	0.153214	0.156738	0.122783	0.127975	0.134341	0.198727	0.606336
33	WAB0036890A	0.140405	0.140139	0.174397	0.125095	0.132484	0.118766	0.139647	0.132447	0.119448	0.124223	0.143853	0.128013	0.158898	0.156056	0.129453	0.136274	0.141466	0.118956	0.174625	0.12608	0.146658	0.132447	0.147567	0.182621	0.153517	0.15886	0.121002	0.119524	0.131044	0.194558	0.597469	0.134417
34	WAB0006775	0.124451	0.134493	0.184061	0.117629	0.131537	0.132447	0.156852	0.131234	0.125057	0.110656	0.146923	0.123427	0.163824	0.147832	0.13203	0.109141	0.121267	0.116833	0.151584	0.123844	0.130059	0.130552	0.133015	0.164886	0.146582	0.155525	0.106639	0.108572	0.122101	0.18516	0.595157	0.123806	0.127406
35	WAB0037071	0.135554	0.147984	0.169888	0.1376	0.135402	0.106715	0.156169	0.13328	0.128354	0.125095	0.157268	0.141352	0.157685	0.14518	0.122442	0.146317	0.142527	0.12824	0.169812	0.130476	0.137221	0.136122	0.142451	0.173261	0.160528	0.15363	0.129074	0.127823	0.13184	0.191261	0.607738	0.142868	0.129225	0.14158
36	WABTMP103	0.145293	0.150485	0.183606	0.121722	0.139154	0.137411	0.15291	0.138927	0.128051	0.133773	0.157003	0.136009	0.160755	0.151054	0.133925	0.117857	0.129225	0.12968	0.164848	0.131802	0.144308	0.138169	0.14662	0.174814	0.13419	0.154767	0.119903	0.126004	0.132522	0.178566	0.595612	0.131954	0.141125	0.097658	0.150523
37	WAB0006772	0.158898	0.152645	0.196188	0.143891	0.154654	0.15833	0.168561	0.154692	0.132863	0.145862	0.154313	0.138472	0.157685	0.151357	0.157723	0.115924	0.143057	0.150371	0.164431	0.153024	0.167841	0.153289	0.167273	0.187775	0.11725	0.157913	0.141883	0.1423	0.146771	0.172275	0.588677	0.149613	0.150637	0.124905	0.156435	0.127368
38	WABTMP129	0.146809	0.168903	0.18569	0.16265	0.14302	0.133621	0.170002	0.140556	0.150258	0.152531	0.174663	0.156056	0.170229	0.174397	0.147264	0.154123	0.15833	0.138662	0.189594	0.140481	0.161702	0.142413	0.161778	0.184516	0.173715	0.16913	0.133811	0.128771	0.14446	0.208845	0.602584	0.164166	0.141466	0.147378	0.157117	0.151016	0.175345
39	WAB0015865	0.118993	0.125284	0.148969	0.139154	0.135516	0.126535	0.11168	0.135781	0.0873124	0.104214	0.112059	0.136918	0.143512	0.135327	0.0676444	0.136691	0.125891	0.11941	0.154388	0.0406245	0.118463	0.137563	0.120585	0.115848	0.1531	0.143095	0.11797	0.118501	0.117819	0.179476	0.610391	0.138283	0.125171	0.124337	0.128657	0.132143	0.152835	0.141504
40	WAB0006831	0.142982	0.146506	0.167841	0.16246	0.159618	0.144119	0.168183	0.153214	0.138358	0.129566	0.160906	0.15507	0.177012	0.16534	0.144498	0.15219	0.151243	0.131461	0.173033	0.140822	0.140139	0.158064	0.144308	0.168069	0.166212	0.173526	0.144422	0.138207	0.146506	0.198045	0.572154	0.165985	0.115507	0.130173	0.159466	0.151167	0.161854	0.14211	0.139988
41	WABTMP119	0.108004	0.0923526	0.161627	0.11725	0.115734	0.116909	0.13112	0.115924	0.104366	0.0616947	0.138662	0.125512	0.151205	0.136464	0.117819	0.123427	0.120775	0.105313	0.138017	0.10842	0.121987	0.116265	0.122935	0.154919	0.148856	0.148628	0.107625	0.110581	0.122063	0.183947	0.6041	0.122632	0.121836	0.105086	0.131954	0.12536	0.137941	0.151054	0.112475	0.135971
42	WABTMP44	0.195392	0.198878	0.229991	0.186752	0.0946642	0.147832	0.210133	0.0943232	0.188381	0.195884	0.220517	0.194937	0.214226	0.20786	0.186069	0.200773	0.203956	0.156927	0.22677	0.191034	0.20028	0.0959148	0.205245	0.235637	0.209792	0.203085	0.162347	0.156435	0.169547	0.240337	0.587919	0.195202	0.192739	0.190465	0.190503	0.195278	0.211043	0.194444	0.192512	0.210285	0.177505
43	WABTMP61	0.137259	0.148401	0.176709	0.129983	0.0645748	0.0570335	0.148249	0.0620358	0.124413	0.136464	0.160414	0.136615	0.157799	0.155108	0.125095	0.139874	0.141087	0.0823101	0.169206	0.124451	0.1423	0.0627558	0.145369	0.172616	0.150106	0.153593	0.0806048	0.0766257	0.0945127	0.192019	0.613612	0.135554	0.118008	0.1304	0.130893	0.130665	0.154616	0.130552	0.127558	0.14499	0.116758	0.127217
44	WAB0015720	0.124602	0.128278	0.173336	0.0922389	0.10698	0.113233	0.148477	0.10842	0.123162	0.109519	0.153858	0.117023	0.146658	0.140405	0.108572	0.115848	0.115583	0.100614	0.154237	0.111338	0.128089	0.111111	0.130249	0.164582	0.140291	0.139495	0.0954222	0.0993254	0.114219	0.185501	0.61456	0.0969759	0.121002	0.101334	0.123124	0.120888	0.140064	0.143815	0.116113	0.145483	0.103039	0.169319	0.113347
45	WABTMP48	0.141807	0.147453	0.182659	0.128998	0.0335001	0.0764742	0.153706	0.0315295	0.129112	0.139798	0.165757	0.135478	0.158633	0.157003	0.125815	0.139723	0.145142	0.0926179	0.17364	0.132901	0.147074	0.0330832	0.150106	0.181219	0.151849	0.154009	0.100008	0.092201	0.106715	0.195278	0.611187	0.136843	0.127634	0.132977	0.13419	0.134986	0.153782	0.135137	0.134645	0.15147	0.119145	0.0988328	0.0563135	0.110353
46	WABTMP109	0.153251	0.15526	0.189745	0.142716	0.156169	0.155715	0.16822	0.15814	0.154654	0.14571	0.168334	0.138283	0.161627	0.150826	0.143247	0.138055	0.14355	0.142868	0.172541	0.144535	0.157155	0.155108	0.154919	0.182545	0.133394	0.153062	0.137449	0.139078	0.142982	0.185501	0.599932	0.144498	0.156321	0.135213	0.158784	0.137108	0.13347	0.169244	0.146506	0.160755	0.143626	0.211308	0.153744	0.133318	0.154161
47	WAB0004423	0.149613	0.15003	0.175686	0.128581	0.149765	0.135061	0.159466	0.145445	0.13832	0.132863	0.155715	0.116303	0.160528	0.159239	0.129566	0.136615	0.138662	0.131575	0.166363	0.127634	0.141769	0.148325	0.146923	0.165189	0.151811	0.156473	0.12843	0.126535	0.129642	0.196188	0.586858	0.132901	0.13688	0.127861	0.142375	0.13688	0.151432	0.152721	0.131044	0.153251	0.134455	0.200546	0.141769	0.0954222	0.142489	0.144839
48	WAB0018818	0.144839	0.146165	0.179021	0.131613	0.123352	0.106943	0.144535	0.120888	0.124678	0.129036	0.154275	0.129642	0.155677	0.159618	0.125928	0.14283	0.145824	0.116568	0.175762	0.127482	0.148514	0.121002	0.15238	0.178414	0.154805	0.154426	0.117364	0.115355	0.132788	0.19812	0.600008	0.137297	0.0585872	0.134645	0.128467	0.143361	0.155184	0.140329	0.127785	0.13256	0.123124	0.181067	0.108079	0.117288	0.116871	0.158746	0.127103
49	WABTMP107	0.147302	0.156359	0.178301	0.156852	0.160035	0.160906	0.158784	0.160603	0.15507	0.137297	0.172957	0.14158	0.107322	0.147605	0.144156	0.146771	0.158746	0.154654	0.16769	0.138624	0.150712	0.160641	0.157306	0.170153	0.151622	0.119941	0.152342	0.151546	0.149803	0.182242	0.593755	0.161361	0.158936	0.155601	0.152456	0.154881	0.157041	0.171745	0.140518	0.166401	0.142224	0.210247	0.159732	0.145559	0.164014	0.157496	0.157988	0.160414
50	WAB0021100	0.130893	0.129945	0.167652	0.128884	0.135061	0.132105	0.136236	0.136539	0.094399	0.109823	0.128126	0.132977	0.150182	0.143095	0.102357	0.132295	0.124829	0.124261	0.161361	0.0799227	0.132901	0.138131	0.135099	0.157647	0.145672	0.145255	0.122745	0.124337	0.125701	0.191413	0.608307	0.132939	0.123238	0.131575	0.124375	0.132295	0.138965	0.154881	0.0840534	0.155563	0.119259	0.194065	0.132826	0.110656	0.135099	0.152797	0.135099	0.124564
51	WABTMP49	0.152721	0.158709	0.18804	0.141731	0.0454752	0.0893209	0.161513	0.0407382	0.139571	0.149765	0.171707	0.146771	0.168637	0.163104	0.135781	0.150788	0.155298	0.105161	0.178187	0.141542	0.155222	0.04593	0.159201	0.185425	0.162119	0.162574	0.113044	0.104782	0.116	0.200546	0.59906	0.148401	0.14139	0.143399	0.142754	0.144839	0.164923	0.145445	0.142641	0.157837	0.130931	0.107966	0.0699939	0.122973	0.0361907	0.164014	0.152873	0.1304
52	WABTMP34	0.150978	0.138472	0.158064	0.150675	0.149727	0.147794	0.153441	0.148856	0.139533	0.135744	0.157344	0.144952	0.159656	0.148211	0.145862	0.142489	0.140859	0.127293	0.164507	0.142413	0.144611	0.147719	0.147681	0.168865	0.167538	0.154957	0.12157	0.121836	0.125701	0.16822	0.590155	0.154767	0.150144	0.12968	0.144119	0.143967	0.154843	0.161589	0.133925	0.156965	0.125398	0.204525	0.145748	0.130628	0.147757	0.157761	0.150712	0.149917
53	WABTMP71	0.124564	0.120206	0.160452	0.134758	0.11293	0.104252	0.142603	0.10717	0.110277	0.112096	0.139647	0.137373	0.152456	0.152228	0.114067	0.136691	0.124413	0.076512	0.157117	0.109671	0.124602	0.112627	0.126118	0.153024	0.156624	0.153934	0.0828407	0.0796953	0.072874	0.180726	0.610164	0.135857	0.126535	0.117591	0.130628	0.131651	0.151167	0.140026	0.111452	0.138358	0.110277	0.171063	0.0908367	0.112513	0.103153	0.149197	0.134379	0.127861
54	WABTMP105	0.12968	0.155904	0.178907	0.132674	0.141996	0.134493	0.153062	0.14499	0.136198	0.13995	0.158443	0.132257	0.152494	0.149348	0.130969	0.114863	0.146847	0.122366	0.162839	0.13256	0.14571	0.142489	0.142565	0.177278	0.13707	0.148477	0.122025	0.129225	0.138017	0.186259	0.616758	0.133735	0.135478	0.139798	0.147681	0.133887	0.146051	0.163256	0.13328	0.163521	0.130855	0.202592	0.135365	0.121874	0.140177	0.141201	0.142375	0.141163
55	WAB0021074	0.139078	0.143095	0.194141	0.116227	0.13851	0.141087	0.165454	0.136085	0.139836	0.125095	0.16841	0.119335	0.151319	0.148325	0.142678	0.112475	0.140935	0.132826	0.15977	0.139495	0.146051	0.137714	0.149955	0.176633	0.109595	0.149917	0.123427	0.122404	0.137032	0.185501	0.604631	0.125322	0.137866	0.111414	0.137714	0.120206	0.121419	0.164203	0.145445	0.154957	0.120812	0.194482	0.141883	0.115924	0.139192	0.124299	0.127217	0.137941
56	WABTMP120	0.287441	0.270312	0.290397	0.282856	0.2727	0.287669	0.285963	0.275959	0.275239	0.28278	0.280847	0.283235	0.281719	0.278422	0.280809	0.278119	0.280317	0.274026	0.291079	0.286229	0.288502	0.278384	0.291724	0.292027	0.277399	0.277209	0.281264	0.277816	0.274102	0.279142	0.538806	0.288692	0.28729	0.291155	0.272889	0.280999	0.272889	0.291193	0.280431	0.284789	0.281833	0.298734	0.281681	0.273533	0.275997	0.280961	0.279597	0.282136
57	WABTMP83	0.303054	0.28441	0.299909	0.287062	0.283007	0.295399	0.29214	0.288199	0.286266	0.296044	0.287858	0.295778	0.288881	0.289147	0.287934	0.289222	0.289222	0.290397	0.298128	0.295096	0.298583	0.288502	0.301576	0.302713	0.282704	0.286342	0.294679	0.292557	0.288881	0.283007	0.537707	0.294679	0.297446	0.301273	0.284713	0.286608	0.284751	0.301955	0.288768	0.301842	0.293543	0.314044	0.292102	0.284106	0.288464	0.294111	0.28566	0.291458
58	WABTMP500	0.151887	0.151091	0.177884	0.151584	0.1711	0.171707	0.176027	0.168751	0.160906	0.135478	0.174625	0.151243	0.186979	0.16265	0.162763	0.167121	0.150447	0.164848	0.16337	0.153289	0.154881	0.171669	0.156169	0.182166	0.181408	0.181408	0.159315	0.157306	0.161854	0.190769	0.556313	0.159959	0.156473	0.142262	0.176027	0.16174	0.168713	0.179324	0.155108	0.159466	0.140594	0.217296	0.172692	0.143171	0.173261	0.174056	0.163787	0.165833
59	WAB0004899	0.152152	0.147567	0.174056	0.142413	0.156852	0.147984	0.168334	0.155336	0.130249	0.125928	0.129983	0.144346	0.172768	0.151622	0.141731	0.147908	0.153858	0.141352	0.169736	0.137866	0.142072	0.15507	0.145786	0.173109	0.162953	0.170191	0.137941	0.143474	0.144156	0.199939	0.587237	0.149765	0.14158	0.138093	0.137941	0.14571	0.153706	0.167728	0.140556	0.159391	0.136805	0.209868	0.149955	0.130021	0.153138	0.166477	0.139988	0.142527
60	WAB0031316	0.160414	0.155525	0.194407	0.148136	0.152797	0.15382	0.171025	0.152266	0.138548	0.148818	0.152152	0.138472	0.168599	0.162839	0.151432	0.13544	0.151091	0.142148	0.178642	0.151432	0.15833	0.155184	0.161437	0.182204	0.151774	0.159997	0.145369	0.14446	0.140784	0.195506	0.587843	0.153214	0.143361	0.13419	0.151205	0.142982	0.132295	0.17057	0.15022	0.166098	0.142868	0.205434	0.156586	0.134834	0.153024	0.146847	0.140481	0.146165
61	WAB0003892	0.123996	0.121267	0.173071	0.113802	0.11888	0.121987	0.14374	0.121949	0.122556	0.0987949	0.15238	0.119183	0.147794	0.149007	0.105313	0.117781	0.120623	0.113688	0.155563	0.114825	0.114484	0.120509	0.118539	0.160603	0.146051	0.140405	0.110581	0.114484	0.121722	0.189783	0.623996	0.11744	0.119789	0.101523	0.125815	0.126232	0.147453	0.150561	0.119638	0.145142	0.107776	0.17561	0.121495	0.0939821	0.121533	0.144498	0.110694	0.115583
62	WABTMP33	0.147226	0.135327	0.154692	0.148514	0.146771	0.144156	0.150106	0.144839	0.135061	0.132977	0.153517	0.141428	0.156852	0.146733	0.142603	0.140102	0.137941	0.124261	0.161323	0.138662	0.13904	0.144384	0.143588	0.164961	0.164355	0.150637	0.116796	0.11744	0.121191	0.166515	0.592883	0.152418	0.146203	0.125777	0.141731	0.139874	0.152531	0.157951	0.130135	0.153441	0.121419	0.200432	0.1423	0.127293	0.144763	0.15507	0.14787	0.146165
63	WABTMP97	0.131385	0.143474	0.162081	0.138245	0.134114	0.118349	0.142337	0.130741	0.133508	0.119865	0.159429	0.142603	0.15238	0.153138	0.121836	0.14518	0.137184	0.123314	0.167728	0.129529	0.142262	0.132105	0.145824	0.163749	0.156245	0.149234	0.120282	0.120812	0.129263	0.179854	0.593831	0.141276	0.138737	0.137676	0.119865	0.132295	0.157875	0.143209	0.122518	0.147378	0.132863	0.187699	0.127141	0.122935	0.128657	0.149424	0.129945	0.133242
64	WABTMP85	0.170722	0.183909	0.200432	0.163067	0.108004	0.0876156	0.173223	0.105919	0.152456	0.164886	0.185653	0.161096	0.183909	0.186524	0.149651	0.169623	0.168069	0.132977	0.201796	0.154578	0.170987	0.109027	0.176254	0.192967	0.181257	0.177922	0.133167	0.128809	0.14643	0.213392	0.613271	0.170343	0.153896	0.16246	0.162688	0.162157	0.186714	0.15454	0.155601	0.170418	0.150712	0.152266	0.0884872	0.144952	0.102547	0.185804	0.158898	0.136729
65	WAB0004436	0.470631	0.460626	0.444369	0.463506	0.474193	0.475405	0.447135	0.474685	0.464757	0.461801	0.447514	0.463317	0.471654	0.455586	0.470668	0.46487	0.466538	0.466993	0.446226	0.475898	0.459262	0.472184	0.460891	0.438154	0.458276	0.468433	0.477528	0.468129	0.46434	0.431295	0.274746	0.466121	0.460437	0.456306	0.465704	0.456079	0.451758	0.459489	0.468925	0.443573	0.464567	0.466955	0.478665	0.466235	0.473056	0.454942	0.450963	0.46559
66	WAB0004963	0.190806	0.207784	0.194407	0.198386	0.203274	0.204563	0.201266	0.202478	0.17417	0.187623	0.162839	0.197135	0.2093	0.193649	0.186903	0.190579	0.204108	0.201076	0.205434	0.168258	0.198461	0.203123	0.200091	0.216652	0.20119	0.213734	0.195733	0.192739	0.193156	0.23704	0.542785	0.205093	0.194899	0.196188	0.195619	0.199674	0.186789	0.203539	0.167311	0.211081	0.19327	0.250872	0.202819	0.188836	0.202213	0.20498	0.195581	0.199181
67	WAB0030291	0.126497	0.140556	0.157117	0.136047	0.134303	0.116568	0.154313	0.13184	0.124185	0.118804	0.153214	0.139685	0.152228	0.152759	0.118993	0.145862	0.139836	0.125095	0.163862	0.122935	0.129832	0.134796	0.136577	0.1675	0.164317	0.14446	0.129945	0.126838	0.120888	0.187472	0.601637	0.141996	0.129188	0.141958	0.080908	0.130665	0.156662	0.146885	0.125133	0.151167	0.127899	0.186183	0.124223	0.122669	0.131158	0.158671	0.139154	0.126876
68	WAB0005164	0.160186	0.162005	0.187282	0.167311	0.163597	0.167273	0.173981	0.162915	0.162877	0.159163	0.181219	0.157647	0.134417	0.15598	0.15454	0.160224	0.16606	0.161627	0.179324	0.150864	0.156548	0.163294	0.162043	0.184629	0.163938	0.136274	0.161589	0.160944	0.154767	0.192133	0.602092	0.170532	0.168561	0.170608	0.155866	0.174511	0.168069	0.183417	0.152228	0.179551	0.157041	0.216007	0.166174	0.156511	0.169547	0.168751	0.171631	0.168637
69	WABTMP56	0.130665	0.134796	0.152342	0.151357	0.150409	0.141352	0.133621	0.143967	0.124678	0.114143	0.140632	0.146392	0.158709	0.147719	0.101182	0.15022	0.142186	0.124905	0.139761	0.0990223	0.0577535	0.146051	0.0614673	0.111604	0.163749	0.158443	0.133887	0.129908	0.123579	0.183834	0.593603	0.149917	0.14859	0.135023	0.148856	0.141049	0.165454	0.161399	0.0907989	0.140746	0.123352	0.200887	0.138699	0.140859	0.142716	0.155033	0.148211	0.15022
70	WAB0004323	0.145975	0.152607	0.17705	0.140897	0.140026	0.142754	0.156283	0.140481	0.14643	0.138662	0.17057	0.137449	0.0784447	0.149765	0.125663	0.136729	0.142716	0.13275	0.175345	0.130969	0.149386	0.139988	0.152683	0.172995	0.150068	0.116871	0.130741	0.134076	0.140859	0.186107	0.614484	0.143247	0.148628	0.146203	0.131992	0.144498	0.154881	0.159239	0.136918	0.164279	0.132901	0.197249	0.144801	0.119865	0.137979	0.148022	0.151508	0.146165
71	WAB0015598	0.156245	0.164128	0.186259	0.167879	0.163862	0.164241	0.169623	0.165151	0.164355	0.157458	0.186448	0.142603	0.0245945	0.158709	0.14734	0.150978	0.158481	0.157193	0.178339	0.141011	0.162347	0.166932	0.162801	0.178907	0.157193	0.0867061	0.154237	0.155487	0.157231	0.186638	0.613953	0.169585	0.16337	0.170532	0.163445	0.165719	0.160906	0.173261	0.151054	0.179892	0.156852	0.220252	0.163483	0.152645	0.163862	0.162877	0.164128	0.162498
72	WAB0013445	0.176141	0.172086	0.183568	0.173298	0.175648	0.175838	0.178793	0.173109	0.169282	0.170305	0.185918	0.159201	0.121646	0.166477	0.156624	0.168561	0.172957	0.166515	0.18497	0.159239	0.169774	0.175345	0.171555	0.179172	0.16913	0.117857	0.166326	0.165416	0.165871	0.190958	0.593224	0.173109	0.173336	0.180044	0.165833	0.174208	0.167197	0.184554	0.159201	0.182621	0.169585	0.225292	0.174246	0.162801	0.172882	0.165909	0.170797	0.172882
73	WAB0031253	0.154578	0.158367	0.178528	0.15238	0.153934	0.160149	0.166439	0.154123	0.146923	0.142072	0.164545	0.153024	0.156169	0.102319	0.129794	0.153403	0.153517	0.147719	0.166742	0.120585	0.129718	0.156624	0.135099	0.170684	0.161475	0.148893	0.149007	0.151054	0.135554	0.200887	0.607928	0.156283	0.157875	0.150902	0.14446	0.156889	0.159391	0.174966	0.126194	0.166515	0.14355	0.207291	0.157079	0.146658	0.156548	0.160717	0.15598	0.160717
74	WABTMP104	0.159959	0.15454	0.198348	0.103759	0.159807	0.166363	0.177012	0.162801	0.156738	0.151432	0.183379	0.144687	0.164279	0.163218	0.159845	0.146771	0.158974	0.153668	0.175459	0.15761	0.171593	0.162763	0.170873	0.201796	0.159353	0.158064	0.150712	0.155601	0.161513	0.206079	0.603305	0.112172	0.155222	0.14355	0.162574	0.147378	0.147074	0.181484	0.164999	0.174625	0.146392	0.217296	0.167159	0.128316	0.162574	0.159807	0.1495	0.15958
75	WABTMP60	0.138662	0.144535	0.176709	0.126762	0.0778763	0.0657496	0.153934	0.0734046	0.120282	0.133546	0.1567	0.135289	0.155791	0.152569	0.122328	0.135781	0.142262	0.0664317	0.169054	0.120509	0.141996	0.0780279	0.145255	0.173602	0.146999	0.150637	0.0643853	0.0621116	0.0781416	0.193611	0.616341	0.132181	0.121608	0.130628	0.132674	0.130438	0.153706	0.131499	0.124488	0.14518	0.121116	0.138965	0.0387297	0.108989	0.0708277	0.150712	0.137221	0.116682
76	WAB0004742	0.139116	0.150485	0.171479	0.12301	0.120244	0.105806	0.146771	0.1196	0.127255	0.126914	0.156283	0.137638	0.161096	0.150296	0.108875	0.140139	0.136047	0.108572	0.162233	0.122707	0.140746	0.119524	0.146089	0.170532	0.15238	0.159466	0.111869	0.114067	0.118993	0.1866	0.606867	0.129945	0.134038	0.132143	0.136994	0.132901	0.157913	0.148363	0.12301	0.145104	0.119903	0.176671	0.103873	0.114332	0.117174	0.155298	0.143133	0.129301
77	WAB0034201	0.120282	0.134948	0.162309	0.139723	0.138813	0.132636	0.122101	0.1376	0.107776	0.109595	0.133091	0.138889	0.149613	0.141996	0.0903441	0.137108	0.121684	0.125777	0.159239	0.0708655	0.13059	0.139533	0.136729	0.129756	0.148742	0.15094	0.121305	0.125019	0.124299	0.167955	0.606336	0.140897	0.134076	0.119865	0.126762	0.132712	0.147491	0.149045	0.0601789	0.140405	0.119183	0.192588	0.129491	0.12157	0.137979	0.148893	0.139571	0.137941
78	WABTMP53	0.143702	0.141049	0.180006	0.131613	0.0325906	0.0861755	0.15507	0.0374034	0.129415	0.140102	0.168069	0.135061	0.156738	0.156283	0.126573	0.142641	0.14427	0.100728	0.176292	0.132522	0.153555	0.0330832	0.154767	0.18497	0.156852	0.151243	0.1005	0.0989844	0.116947	0.196529	0.612589	0.13904	0.131044	0.135365	0.133318	0.137373	0.153782	0.140859	0.134531	0.156889	0.119676	0.0955737	0.0659391	0.112096	0.0326285	0.154388	0.148969	0.119562
79	WABTMP86	0.154654	0.173374	0.1866	0.180878	0.182015	0.173602	0.16265	0.179134	0.156586	0.156965	0.177732	0.176785	0.177543	0.169698	0.126004	0.17038	0.163521	0.165795	0.173981	0.142603	0.145066	0.182469	0.146658	0.135175	0.183493	0.17652	0.169016	0.168827	0.168031	0.205434	0.59781	0.180461	0.175648	0.173071	0.170797	0.165189	0.18876	0.185615	0.142337	0.173829	0.162839	0.23037	0.174776	0.162005	0.178263	0.182659	0.17038	0.172275
80	WAB0004380	0.29089	0.292102	0.299909	0.285812	0.283121	0.278233	0.28441	0.283197	0.286911	0.28369	0.291761	0.29089	0.298583	0.286645	0.28638	0.292178	0.291193	0.277702	0.290435	0.291913	0.286494	0.282515	0.287176	0.285243	0.295096	0.30025	0.286532	0.27899	0.281795	0.293164	0.485941	0.285925	0.281416	0.286456	0.284523	0.28657	0.294452	0.276944	0.288881	0.282628	0.280089	0.315484	0.281113	0.277247	0.279597	0.290018	0.284296	0.28278
81	WAB0004901	0.118918	0.123958	0.147415	0.134455	0.135516	0.130362	0.118311	0.135175	0.0898136	0.102092	0.113726	0.133015	0.145293	0.138245	0.0707898	0.131802	0.116492	0.120206	0.154843	0.039715	0.116644	0.138169	0.120964	0.120661	0.150826	0.141921	0.119221	0.119297	0.11456	0.181181	0.611339	0.135554	0.125739	0.124981	0.128998	0.131575	0.153138	0.137752	0.0333106	0.139647	0.112968	0.189404	0.127331	0.111983	0.135023	0.148325	0.1268	0.127634
82	WABTMP82	0.13616	0.139268	0.15977	0.135327	0.139798	0.133129	0.152683	0.140746	0.124943	0.11672	0.148211	0.131007	0.149348	0.1459	0.129377	0.140822	0.142754	0.125663	0.153327	0.123996	0.136577	0.143512	0.140177	0.166742	0.153706	0.151016	0.128392	0.129112	0.125777	0.190617	0.60501	0.140481	0.1268	0.137297	0.134758	0.153934	0.154313	0.154502	0.126307	0.154047	0.124375	0.195809	0.134607	0.122707	0.140935	0.159125	0.144156	0.128846
83	WABTMP121	0.111073	0.127596	0.164848	0.141125	0.140253	0.13544	0.142451	0.14067	0.117326	0.104745	0.142072	0.129832	0.134834	0.14571	0.113726	0.125928	0.129036	0.130931	0.161323	0.103456	0.125966	0.140935	0.130931	0.153668	0.147605	0.132484	0.12771	0.126724	0.123238	0.182924	0.610732	0.143815	0.136729	0.11816	0.134531	0.129832	0.144498	0.145293	0.106223	0.148173	0.113764	0.195809	0.13779	0.123314	0.145975	0.151811	0.132863	0.136805
84	WAB0031998	0.373844	0.359103	0.360543	0.357435	0.360808	0.370244	0.35933	0.360997	0.361642	0.369903	0.352736	0.371191	0.374678	0.361414	0.366151	0.367781	0.369524	0.361869	0.363157	0.374147	0.369827	0.362437	0.372707	0.360126	0.362059	0.370509	0.370396	0.365659	0.362513	0.351334	0.423564	0.363423	0.364143	0.369069	0.363082	0.358837	0.357738	0.378733	0.366644	0.364787	0.36797	0.363499	0.364598	0.362816	0.363271	0.366909	0.362096	0.366568
85	WAB0023974	0.139003	0.153479	0.171821	0.134417	0.124147	0.117667	0.140481	0.127217	0.125891	0.128733	0.150599	0.136464	0.154275	0.145445	0.110732	0.138851	0.133508	0.129377	0.169471	0.114598	0.133546	0.123844	0.136122	0.160338	0.157268	0.149424	0.126876	0.130135	0.134	0.191792	0.605957	0.13923	0.121949	0.127141	0.128771	0.132788	0.151925	0.148666	0.117364	0.15291	0.121381	0.182393	0.118387	0.12373	0.123768	0.139306	0.122101	0.121002
86	WAB0030257	0.121608	0.129339	0.160149	0.137032	0.128392	0.129983	0.135213	0.128316	0.126497	0.106639	0.153479	0.130514	0.129794	0.133432	0.100728	0.13616	0.126307	0.128164	0.156738	0.0823859	0.124147	0.131272	0.124147	0.145369	0.151963	0.132295	0.124602	0.126156	0.134303	0.19092	0.61725	0.140443	0.1423	0.134986	0.13563	0.13995	0.157344	0.151319	0.0943232	0.152266	0.109861	0.186638	0.130476	0.117894	0.132143	0.149613	0.15075	0.137676
87	WAB0004741	0.144232	0.153479	0.170646	0.12896	0.123882	0.114787	0.154729	0.12248	0.128316	0.132863	0.157572	0.140784	0.160717	0.151546	0.119221	0.143777	0.137335	0.118956	0.163976	0.127482	0.143133	0.123162	0.148628	0.176558	0.156245	0.159732	0.121987	0.125284	0.122935	0.186069	0.610353	0.136009	0.14139	0.140177	0.140064	0.137373	0.162574	0.149613	0.128884	0.154616	0.128657	0.170343	0.108686	0.116454	0.121116	0.161892	0.14878	0.13419
88	WAB0006849	0.223965	0.206761	0.223662	0.207102	0.200659	0.217258	0.214946	0.203994	0.208125	0.215363	0.225064	0.208201	0.206647	0.210702	0.212976	0.214833	0.221767	0.203994	0.216273	0.21362	0.21722	0.202933	0.219418	0.224534	0.215211	0.202403	0.204411	0.205321	0.208769	0.234917	0.563324	0.209375	0.207519	0.226088	0.211384	0.21631	0.215818	0.226921	0.214378	0.224761	0.209527	0.251251	0.206382	0.203805	0.202062	0.211384	0.207177	0.207556
89	WAB0004168	0.142754	0.147264	0.167235	0.160717	0.164886	0.162991	0.157382	0.164431	0.15238	0.135592	0.173261	0.150447	0.148666	0.132901	0.148287	0.151546	0.150409	0.154123	0.156814	0.140064	0.140632	0.167879	0.141125	0.17436	0.162801	0.146999	0.153782	0.153251	0.152001	0.181029	0.597431	0.164696	0.164203	0.162877	0.153555	0.161248	0.157344	0.177846	0.144801	0.17273	0.140859	0.217485	0.160793	0.147643	0.165378	0.158671	0.16049	0.163294
90	WABTMP90	0.135061	0.138927	0.176368	0.134758	0.134152	0.135023	0.135289	0.133583	0.117743	0.120282	0.139268	0.137449	0.146658	0.139533	0.108989	0.12987	0.130021	0.117061	0.159921	0.102357	0.134228	0.137373	0.1376	0.148098	0.143777	0.149424	0.116796	0.1196	0.129983	0.174397	0.593793	0.140139	0.136426	0.118652	0.139988	0.127975	0.144573	0.142489	0.0957253	0.125701	0.122442	0.189594	0.128922	0.106147	0.132674	0.1459	0.134076	0.136198
91	WAB0015667	0.117023	0.114143	0.15977	0.121381	0.142792	0.135819	0.147037	0.142186	0.125171	0.0940579	0.1531	0.097317	0.149689	0.142451	0.122101	0.133849	0.122632	0.132826	0.150106	0.11293	0.12013	0.143929	0.122215	0.157951	0.15022	0.150826	0.123427	0.127065	0.126497	0.190276	0.599363	0.127672	0.128619	0.109444	0.128013	0.130135	0.146203	0.152835	0.114294	0.145066	0.105199	0.198765	0.144649	0.111263	0.144876	0.14499	0.0945505	0.130021
92	WABTMP58	0.133242	0.142565	0.171858	0.128164	0.0595346	0.0554419	0.14355	0.055025	0.121154	0.13131	0.158557	0.131916	0.154426	0.153706	0.119827	0.136615	0.138207	0.0843944	0.169319	0.119903	0.13995	0.0588146	0.142603	0.167538	0.150409	0.149955	0.0873882	0.0826512	0.0968622	0.188495	0.614446	0.132219	0.117364	0.12555	0.127065	0.128733	0.1531	0.125436	0.121798	0.140708	0.111376	0.121874	0.0265651	0.110126	0.0504775	0.150371	0.138548	0.108193
93	WABTMP131	0.141352	0.14931	0.173905	0.144308	0.143057	0.111073	0.159921	0.142603	0.139268	0.135402	0.166818	0.148893	0.165227	0.150144	0.130741	0.151698	0.145596	0.139495	0.175838	0.138017	0.147037	0.144422	0.146165	0.179968	0.164999	0.16193	0.13832	0.136843	0.142792	0.198499	0.609292	0.148249	0.136956	0.152228	0.0323253	0.160641	0.163445	0.164469	0.137297	0.165227	0.141087	0.196756	0.138358	0.131537	0.141996	0.164507	0.151205	0.139003
94	WAB0026704	0.16337	0.15905	0.202327	0.145748	0.154843	0.157268	0.164279	0.152456	0.141238	0.15166	0.160755	0.146885	0.16102	0.156852	0.15219	0.136918	0.153365	0.144194	0.180233	0.154161	0.167159	0.153441	0.170002	0.19615	0.135857	0.15905	0.143171	0.142792	0.152645	0.187509	0.599401	0.152456	0.150296	0.148173	0.149992	0.14374	0.112248	0.172389	0.155184	0.175648	0.146582	0.208087	0.152835	0.13472	0.15454	0.152115	0.148173	0.149803
95	WAB0021103	0.12555	0.128051	0.170305	0.125057	0.118008	0.113385	0.138889	0.117857	0.114446	0.108724	0.152645	0.135744	0.153214	0.14355	0.1077	0.13256	0.106753	0.117553	0.154692	0.105616	0.128884	0.119448	0.132257	0.160414	0.151167	0.146658	0.106639	0.108875	0.123427	0.176103	0.603191	0.129718	0.125057	0.1077	0.119221	0.127558	0.140215	0.147302	0.106829	0.134834	0.108496	0.176823	0.117061	0.0960285	0.12104	0.14355	0.132598	0.131727
96	WABTMP36	0.143133	0.146582	0.17993	0.137638	0.143853	0.138131	0.15454	0.140367	0.139912	0.125625	0.165492	0.129377	0.15507	0.152342	0.140859	0.135668	0.129377	0.134417	0.166363	0.140784	0.14158	0.143171	0.144308	0.171896	0.141769	0.151167	0.134758	0.133129	0.127672	0.181636	0.59762	0.144611	0.141352	0.128392	0.140253	0.134948	0.144043	0.160869	0.141921	0.155146	0.128202	0.197097	0.13635	0.125322	0.138093	0.112854	0.130059	0.142489
97	WAB0036897	0.134645	0.150182	0.17201	0.136994	0.133925	0.105351	0.159921	0.133015	0.129832	0.130362	0.159997	0.142224	0.162157	0.14734	0.130286	0.142072	0.140139	0.128771	0.170759	0.137487	0.14211	0.135365	0.141352	0.181711	0.161248	0.157837	0.128126	0.126421	0.135592	0.194179	0.611528	0.141883	0.129074	0.14211	0.0287631	0.149955	0.157306	0.158595	0.136653	0.160982	0.132333	0.189935	0.129225	0.12248	0.133091	0.156511	0.150637	0.130324
98	WABTMP80	0.155791	0.157079	0.189404	0.15814	0.173109	0.175724	0.176709	0.170191	0.167084	0.142224	0.179968	0.155412	0.187358	0.166705	0.166515	0.168031	0.152759	0.165492	0.17868	0.15761	0.156927	0.173298	0.1603	0.186562	0.180953	0.182052	0.159959	0.157951	0.165113	0.189745	0.551046	0.167273	0.156624	0.145142	0.174322	0.163029	0.172086	0.180385	0.160603	0.159315	0.145559	0.218395	0.175762	0.147794	0.174397	0.174776	0.167235	0.170153
99	WABTMP38	0.127141	0.0221313	0.160452	0.137373	0.138813	0.151129	0.148931	0.137032	0.119335	0.0560861	0.138737	0.136047	0.156321	0.150712	0.124299	0.143588	0.129566	0.123541	0.157382	0.117781	0.122442	0.137449	0.126118	0.165037	0.157534	0.151357	0.130893	0.130514	0.122404	0.186789	0.597772	0.144725	0.135971	0.129377	0.141125	0.144611	0.151016	0.165075	0.119979	0.141655	0.0906473	0.190655	0.142641	0.123541	0.14211	0.153214	0.142565	0.141428
100	WAB0004805	0.46722	0.455434	0.442663	0.459679	0.471426	0.472677	0.444937	0.471957	0.461915	0.458087	0.44308	0.460095	0.467258	0.451683	0.465894	0.46055	0.463506	0.462976	0.443649	0.471464	0.456609	0.470252	0.456988	0.434137	0.453805	0.464719	0.47317	0.463506	0.459641	0.430461	0.285509	0.462331	0.456912	0.452099	0.462862	0.452819	0.449181	0.453843	0.463847	0.440238	0.46002	0.466386	0.47586	0.462369	0.470441	0.451834	0.447741	0.461384
101	WABTMP59	0.136426	0.145975	0.175913	0.128278	0.0597241	0.0606336	0.144839	0.0544187	0.122707	0.132863	0.159315	0.13203	0.15454	0.152948	0.119335	0.136691	0.138131	0.0848113	0.170153	0.121457	0.14355	0.0574504	0.146089	0.169471	0.148401	0.149424	0.0892072	0.0850008	0.097317	0.190996	0.614484	0.133318	0.120775	0.127217	0.12843	0.128505	0.151281	0.126648	0.124223	0.142148	0.115128	0.12032	0.0281567	0.109974	0.0496817	0.1495	0.13851	0.109785
102	WABTMP55	0.132863	0.133242	0.168372	0.12104	0.0960285	0.100879	0.143474	0.0986054	0.119183	0.123389	0.150675	0.128202	0.150978	0.146241	0.118956	0.124678	0.12968	0.0890556	0.162309	0.124223	0.146733	0.0935274	0.14518	0.1675	0.149234	0.148969	0.0748446	0.0745036	0.0964833	0.175724	0.602357	0.125701	0.124034	0.110997	0.132674	0.123048	0.14139	0.135668	0.120964	0.145634	0.106488	0.157382	0.0895862	0.10626	0.0915947	0.135061	0.12896	0.122177
103	WABTMP89	0.186486	0.19111	0.210171	0.173715	0.176974	0.179741	0.190769	0.17633	0.170797	0.175421	0.186145	0.177505	0.186714	0.174776	0.170039	0.173261	0.173829	0.169092	0.204828	0.170608	0.175534	0.176861	0.181484	0.206874	0.178339	0.178945	0.164658	0.167766	0.170418	0.204563	0.593641	0.176974	0.180044	0.171214	0.177126	0.171517	0.177012	0.189556	0.171138	0.1938	0.170305	0.204752	0.174663	0.157685	0.176368	0.181181	0.173298	0.178755
104	WAB0004835	0.116492	0.118766	0.147794	0.133849	0.133546	0.124867	0.123238	0.134986	0.0868956	0.0999318	0.115318	0.129945	0.145104	0.134986	0.072154	0.132598	0.11077	0.115772	0.15219	0.022586	0.11437	0.135933	0.11365	0.123314	0.151395	0.142072	0.111907	0.11653	0.116189	0.1902	0.616606	0.133015	0.124981	0.1232	0.130135	0.132181	0.152986	0.1423	0.0366454	0.139836	0.10789	0.192512	0.124829	0.112324	0.133091	0.144801	0.126421	0.127747
105	WABTMP118	0.120699	0.128278	0.151205	0.141655	0.138131	0.128467	0.131007	0.139116	0.10141	0.108383	0.126497	0.133546	0.151281	0.139344	0.0823101	0.139836	0.104441	0.122215	0.153593	0.0415719	0.119979	0.140481	0.118387	0.130741	0.15382	0.149121	0.11744	0.122556	0.118804	0.17705	0.612816	0.140973	0.129339	0.128164	0.135668	0.133735	0.154767	0.145938	0.0548355	0.143171	0.116796	0.196453	0.128809	0.119107	0.138472	0.146544	0.131992	0.13275
106	WAB0031247	0.128126	0.133621	0.180082	0.120206	0.135365	0.129339	0.155942	0.133887	0.128884	0.114863	0.153934	0.116038	0.135023	0.146051	0.128695	0.116189	0.1232	0.117629	0.15363	0.119145	0.12896	0.134834	0.132826	0.162725	0.137828	0.13275	0.113044	0.118311	0.122973	0.177164	0.608724	0.127103	0.129908	0.088942	0.130324	0.11312	0.132143	0.15003	0.124072	0.143171	0.111945	0.1938	0.126421	0.110202	0.134341	0.143853	0.12968	0.131044
107	WAB0036918	0.52846	0.517773	0.482871	0.518001	0.520426	0.517584	0.495415	0.516409	0.525277	0.51459	0.508034	0.521828	0.53134	0.515689	0.531113	0.525883	0.526527	0.517015	0.498446	0.531871	0.518683	0.514628	0.519251	0.494732	0.520274	0.531833	0.528915	0.518986	0.520236	0.4928	0.164923	0.524102	0.511179	0.507124	0.524216	0.512051	0.514666	0.512847	0.525277	0.48253	0.515613	0.508148	0.522283	0.527967	0.514097	0.516712	0.503638	0.512809
108	WABTMP47	0.141769	0.142868	0.181711	0.128922	0.0374413	0.0796195	0.153062	0.0341443	0.128126	0.139533	0.166174	0.134796	0.157382	0.156511	0.125587	0.138927	0.146203	0.0930726	0.172048	0.132333	0.147112	0.0330074	0.150675	0.179551	0.15382	0.151584	0.100917	0.0926179	0.107056	0.19471	0.61077	0.136312	0.127406	0.133583	0.132219	0.13544	0.154692	0.135744	0.133546	0.151774	0.119183	0.095839	0.0588146	0.110126	0.0228134	0.155753	0.140897	0.117212
109	WABTMP100	0.14662	0.144952	0.169812	0.153479	0.157231	0.143474	0.159353	0.155108	0.119297	0.120244	0.132636	0.148969	0.174928	0.156245	0.137146	0.142603	0.137221	0.133129	0.167008	0.131651	0.146733	0.155715	0.150485	0.166098	0.161589	0.16678	0.135327	0.136577	0.134948	0.194444	0.57655	0.158064	0.137904	0.117212	0.148628	0.127937	0.144914	0.149803	0.13184	0.125777	0.121987	0.210588	0.14859	0.138662	0.154767	0.151811	0.142678	0.140746
110	WABTMP78	0.14427	0.143474	0.169774	0.155298	0.158898	0.152797	0.15761	0.158026	0.134228	0.130059	0.150864	0.145293	0.150712	0.149613	0.128089	0.119372	0.142944	0.144005	0.163142	0.119486	0.143588	0.160679	0.145483	0.164545	0.109027	0.150978	0.146051	0.143891	0.140253	0.186979	0.596104	0.161285	0.14355	0.144043	0.141731	0.151849	0.140291	0.161513	0.116644	0.155525	0.140481	0.216159	0.155525	0.146241	0.159163	0.153138	0.152797	0.150788
111	WABTMP54	0.123465	0.0746551	0.170722	0.130059	0.087085	0.117061	0.150068	0.0864408	0.119031	0.0935274	0.146203	0.133053	0.153062	0.147757	0.113423	0.137297	0.124981	0.107852	0.160073	0.110202	0.127444	0.0847355	0.130779	0.169585	0.150637	0.144232	0.109254	0.108686	0.105844	0.192588	0.60914	0.13635	0.128581	0.118425	0.133356	0.135668	0.143664	0.149841	0.113309	0.143702	0.107814	0.144081	0.105275	0.106185	0.089662	0.146809	0.132598	0.12843
112	WABTMP95	0.162309	0.157496	0.181863	0.160414	0.172351	0.157685	0.170646	0.167993	0.157685	0.145483	0.170835	0.153479	0.179589	0.165454	0.156094	0.157268	0.153441	0.156094	0.171669	0.153365	0.156435	0.170115	0.159125	0.174852	0.171631	0.178528	0.157268	0.151395	0.155412	0.194482	0.568857	0.160906	0.157685	0.146089	0.162725	0.160641	0.160149	0.173677	0.15382	0.160414	0.147302	0.218736	0.161361	0.137904	0.165568	0.155184	0.138889	0.158178
113	WAB0032929	0.133318	0.14211	0.165757	0.132788	0.128884	0.124375	0.153593	0.130969	0.129225	0.118615	0.154729	0.143095	0.154767	0.151963	0.127672	0.144573	0.141087	0.118463	0.174473	0.130514	0.140253	0.127975	0.146051	0.178831	0.16174	0.148439	0.1268	0.126156	0.13275	0.194937	0.601864	0.140291	0.127331	0.134758	0.131954	0.134986	0.160641	0.140102	0.13184	0.145938	0.127141	0.18353	0.122518	0.119297	0.127368	0.157079	0.146885	0.127293
114	WAB0015645	0.133887	0.148666	0.169774	0.134493	0.132333	0.103342	0.15526	0.131158	0.128126	0.126421	0.158633	0.139647	0.158443	0.147302	0.121457	0.143815	0.142072	0.126724	0.168372	0.129718	0.137184	0.133659	0.139798	0.17489	0.161437	0.154919	0.1268	0.125057	0.132143	0.193004	0.610543	0.139078	0.127861	0.139685	0.0245566	0.150599	0.158216	0.155033	0.127558	0.160452	0.131082	0.188571	0.127975	0.119638	0.130969	0.157647	0.141996	0.128278
115	WABTMP81	0.16697	0.173867	0.191147	0.167084	0.17489	0.171138	0.169698	0.173943	0.163597	0.153024	0.175648	0.167614	0.179476	0.171252	0.158405	0.159277	0.159542	0.164658	0.177429	0.156662	0.17489	0.176292	0.178225	0.172199	0.173261	0.178414	0.162574	0.16625	0.160414	0.183417	0.558322	0.171214	0.164582	0.157268	0.168372	0.162915	0.168524	0.174284	0.156132	0.164014	0.154085	0.221578	0.173791	0.149727	0.173412	0.177694	0.162081	0.168486
116	WABTMP123	0.112741	0.13563	0.164507	0.129377	0.125057	0.125625	0.141011	0.127331	0.112134	0.111452	0.13851	0.127747	0.137752	0.140973	0.106412	0.120396	0.126156	0.112513	0.159504	0.102585	0.117894	0.128126	0.121229	0.152152	0.156548	0.130476	0.113991	0.113802	0.11941	0.18516	0.613499	0.132333	0.124299	0.113726	0.133356	0.121154	0.151736	0.140064	0.102168	0.142148	0.110315	0.184591	0.121078	0.109709	0.127937	0.149879	0.129074	0.128467
117	WABTMP72	0.126383	0.123048	0.153896	0.131802	0.100387	0.0946642	0.141276	0.095119	0.111414	0.115962	0.14067	0.133697	0.155298	0.147908	0.10698	0.133356	0.12392	0.0813248	0.161096	0.110467	0.124185	0.0976959	0.12608	0.154805	0.154995	0.152152	0.0894725	0.0869335	0.080188	0.179438	0.612058	0.133318	0.123238	0.11672	0.125512	0.125322	0.150788	0.13544	0.110391	0.138055	0.112286	0.160528	0.0779142	0.105995	0.090382	0.145559	0.137904	0.12536
118	WAB0021101	0.150182	0.160186	0.181257	0.150675	0.156397	0.14734	0.17273	0.154313	0.153972	0.140784	0.176633	0.126686	0.170684	0.14878	0.159694	0.157534	0.157913	0.151584	0.154843	0.150826	0.135781	0.159618	0.138624	0.162309	0.166098	0.168865	0.149841	0.150409	0.149159	0.194975	0.587919	0.149159	0.152835	0.152152	0.152683	0.167766	0.16606	0.176368	0.154199	0.165568	0.142944	0.209944	0.149613	0.138093	0.155601	0.16409	0.130779	0.153251
119	WAB0030284	0.606374	0.592391	0.552221	0.592466	0.605692	0.601258	0.56484	0.601751	0.600387	0.591519	0.57583	0.595081	0.599742	0.587464	0.604176	0.596332	0.59781	0.595043	0.568099	0.606147	0.589624	0.598947	0.592239	0.558587	0.589435	0.601751	0.607018	0.596749	0.595536	0.55241	0.0747309	0.598226	0.582879	0.58015	0.599818	0.582879	0.582841	0.589586	0.598302	0.561051	0.594058	0.578066	0.606298	0.604062	0.600841	0.587805	0.57636	0.587653
120	WABTMP108	0.15905	0.171896	0.183947	0.157951	0.144384	0.139647	0.167311	0.147188	0.156965	0.157913	0.18137	0.158822	0.17561	0.164923	0.147188	0.157458	0.148287	0.1423	0.189215	0.154995	0.16625	0.146127	0.166212	0.188078	0.177088	0.169509	0.131044	0.135478	0.145824	0.18372	0.607738	0.160035	0.158367	0.156283	0.152607	0.163332	0.171858	0.161627	0.149841	0.17777	0.148022	0.200205	0.140822	0.136956	0.142034	0.165416	0.156473	0.152645
121	WAB0004863	0.147908	0.158405	0.186979	0.157647	0.161172	0.166401	0.1675	0.160831	0.157761	0.145066	0.178945	0.130021	0.109823	0.152759	0.147946	0.147264	0.157685	0.156094	0.169812	0.144119	0.156132	0.164128	0.159125	0.179854	0.154919	0.113347	0.153138	0.153403	0.152266	0.184364	0.610277	0.160793	0.164658	0.163635	0.158784	0.157837	0.157231	0.173412	0.15022	0.180233	0.146279	0.217334	0.159997	0.147681	0.165151	0.163673	0.159201	0.160111
122	WABTMP110	0.159997	0.165416	0.184667	0.163142	0.166742	0.166932	0.166098	0.168827	0.160186	0.157041	0.175496	0.146885	0.151129	0.156473	0.157761	0.145369	0.154502	0.156586	0.17345	0.159315	0.162839	0.166174	0.16678	0.183379	0.151774	0.150561	0.155942	0.158481	0.154843	0.166629	0.587919	0.169357	0.164128	0.157344	0.160035	0.15507	0.151508	0.178339	0.156094	0.171517	0.157268	0.2201	0.163218	0.151546	0.167273	0.156738	0.162688	0.166629
123	WABTMP51	0.140973	0.145786	0.185463	0.128543	0.0282704	0.0769289	0.159087	0.028801	0.133849	0.139647	0.169016	0.139078	0.163029	0.157079	0.1304	0.143133	0.146885	0.0959527	0.172048	0.135971	0.145824	0.0264514	0.147037	0.184061	0.156511	0.15526	0.10213	0.0944369	0.111301	0.199485	0.612324	0.135819	0.133015	0.133621	0.136388	0.13995	0.154843	0.140897	0.139154	0.156889	0.118008	0.0948916	0.0553661	0.111528	0.0251251	0.157875	0.148931	0.121911
124	WABTMP101	0.131992	0.150788	0.17129	0.125474	0.0672275	0.040094	0.140064	0.0634	0.118918	0.128392	0.155904	0.125587	0.154009	0.153024	0.116682	0.133394	0.134758	0.090003	0.166515	0.120358	0.139647	0.0656359	0.140859	0.164696	0.150675	0.150902	0.0926558	0.0858724	0.104972	0.190011	0.60933	0.131461	0.117174	0.122973	0.126459	0.127217	0.15363	0.121533	0.121987	0.1376	0.111414	0.130059	0.0419509	0.107776	0.0571472	0.151281	0.131272	0.100993
125	WABTMP32	0.147302	0.134758	0.156169	0.148098	0.147984	0.146089	0.151357	0.146999	0.137676	0.132333	0.155525	0.141769	0.15761	0.145938	0.144839	0.140064	0.138093	0.125512	0.160262	0.140518	0.141996	0.146506	0.145521	0.167728	0.165985	0.152683	0.117023	0.118311	0.123617	0.166742	0.59258	0.152228	0.147226	0.128089	0.142148	0.143474	0.152039	0.159694	0.131158	0.15526	0.121911	0.203085	0.144232	0.128505	0.146279	0.155374	0.148325	0.147188
126	WABTMP70	0.126648	0.126573	0.16534	0.139533	0.117326	0.107511	0.146317	0.111831	0.118501	0.119562	0.145862	0.142034	0.158254	0.155525	0.118311	0.141504	0.127937	0.0868198	0.161172	0.115469	0.128884	0.118046	0.127634	0.154464	0.159012	0.160982	0.0825375	0.0824617	0.0784826	0.183947	0.612058	0.139495	0.131385	0.123768	0.13419	0.135516	0.153744	0.145407	0.116871	0.145331	0.118501	0.177088	0.0930347	0.117023	0.107435	0.152835	0.138889	0.134531
127	WABTMP96	0.106033	0.132295	0.138283	0.15435	0.148022	0.141201	0.145672	0.146961	0.120471	0.113347	0.144876	0.138548	0.152115	0.139723	0.115052	0.150447	0.129339	0.130893	0.146317	0.0962938	0.0729119	0.150106	0.0770047	0.131082	0.167425	0.15094	0.133887	0.134986	0.125739	0.188987	0.602509	0.153441	0.137297	0.139685	0.134872	0.146089	0.173412	0.155222	0.101334	0.140329	0.121874	0.202365	0.139988	0.130741	0.1459	0.16174	0.146733	0.141504
128	WAB0006774	0.126573	0.114143	0.149765	0.141996	0.144384	0.143815	0.150485	0.142489	0.12229	0.105313	0.145255	0.129415	0.144081	0.15075	0.107966	0.136312	0.130476	0.121457	0.168296	0.111376	0.129225	0.143777	0.130324	0.144194	0.160982	0.146506	0.128392	0.132295	0.136198	0.183947	0.606943	0.144725	0.12373	0.128467	0.139912	0.14499	0.162801	0.1531	0.113271	0.127444	0.112589	0.199712	0.137297	0.120926	0.139344	0.15166	0.136388	0.125966
129	WABTMP31	0.138965	0.160452	0.178414	0.120775	0.122404	0.117894	0.159429	0.123768	0.13779	0.139268	0.165378	0.134758	0.159883	0.156359	0.127558	0.137752	0.142451	0.121646	0.181598	0.134834	0.144876	0.123276	0.149879	0.179589	0.15435	0.151054	0.114522	0.117591	0.132181	0.193573	0.615659	0.12464	0.124943	0.126421	0.115393	0.131613	0.157231	0.145672	0.136312	0.153668	0.131689	0.181636	0.113953	0.0980749	0.120775	0.149803	0.140026	0.120661
130	WAB0004876	0.168903	0.176254	0.199636	0.136236	0.143285	0.140822	0.16822	0.14158	0.141883	0.159504	0.136236	0.144914	0.176974	0.172465	0.14571	0.147112	0.157382	0.144232	0.182697	0.15761	0.166932	0.141276	0.169774	0.193649	0.162839	0.169319	0.143057	0.14571	0.141049	0.206041	0.598643	0.143702	0.141428	0.143171	0.151811	0.142716	0.1459	0.169395	0.161172	0.176179	0.154313	0.200697	0.139836	0.13328	0.139533	0.15905	0.145066	0.145331
131	WABTMP65	0.121116	0.133887	0.166553	0.118539	0.0941716	0.0975822	0.146241	0.0945127	0.116303	0.119031	0.145824	0.124867	0.145483	0.142148	0.119751	0.118349	0.131651	0.0510459	0.156132	0.1124	0.129036	0.0963317	0.13203	0.169054	0.142982	0.140632	0.0296726	0.0241777	0.0830681	0.187547	0.610126	0.125777	0.118918	0.105389	0.125928	0.123276	0.140518	0.129415	0.114976	0.141731	0.108762	0.156169	0.0788237	0.0960664	0.0948537	0.137714	0.127444	0.114105
132	WABTMP98	0.141352	0.14931	0.178111	0.138927	0.124602	0.108686	0.159921	0.11941	0.133697	0.133811	0.170987	0.136312	0.151016	0.157079	0.129794	0.142716	0.136539	0.120661	0.167841	0.139154	0.145862	0.122556	0.145369	0.161589	0.153479	0.153517	0.127368	0.12301	0.124451	0.180271	0.603153	0.142944	0.139306	0.142451	0.138245	0.14355	0.15507	0.142982	0.138737	0.151357	0.128846	0.179172	0.107208	0.127823	0.113309	0.155298	0.141238	0.136653
133	WAB0030282	0.153062	0.148249	0.169395	0.160186	0.162422	0.143133	0.162384	0.159315	0.134303	0.125815	0.154426	0.156283	0.168637	0.160603	0.137563	0.159163	0.1495	0.138586	0.173677	0.129529	0.147681	0.160982	0.149879	0.172844	0.179476	0.165378	0.152607	0.144725	0.139382	0.196718	0.576588	0.165833	0.132409	0.147112	0.133432	0.153668	0.175762	0.166363	0.129453	0.139457	0.135365	0.214075	0.150296	0.148173	0.159087	0.168145	0.15219	0.138283
134	WABTMP125	0.114181	0.12771	0.16606	0.141958	0.144611	0.141276	0.145596	0.14355	0.119638	0.10554	0.142982	0.127672	0.134076	0.147491	0.118273	0.129036	0.130438	0.132598	0.161816	0.106033	0.125284	0.144498	0.129188	0.156889	0.148325	0.13184	0.128771	0.127672	0.121002	0.181029	0.608837	0.14446	0.133546	0.119448	0.13328	0.130211	0.147794	0.146961	0.109178	0.148931	0.116758	0.200622	0.14139	0.124413	0.15003	0.15238	0.135023	0.13688
135	WABTMP126	0.128543	0.134948	0.155791	0.140139	0.144156	0.141428	0.147378	0.144535	0.124678	0.113233	0.141921	0.13131	0.132939	0.128619	0.108042	0.137866	0.133204	0.132674	0.157534	0.0848492	0.12157	0.147264	0.12627	0.151243	0.151129	0.130931	0.13203	0.132939	0.130855	0.189025	0.606564	0.146885	0.141125	0.137259	0.131196	0.145293	0.157041	0.152456	0.0876156	0.152266	0.121381	0.198802	0.142224	0.12157	0.148742	0.151774	0.138396	0.142868
136	WAB0003660	0.154426	0.148022	0.187699	0.142716	0.153668	0.146923	0.153403	0.153403	0.142678	0.136729	0.167538	0.147529	0.163067	0.157155	0.141201	0.133583	0.0756026	0.143777	0.156169	0.139988	0.151319	0.155108	0.154009	0.164886	0.151357	0.15833	0.135023	0.140139	0.134986	0.0962938	0.592087	0.150371	0.153668	0.119979	0.153593	0.125284	0.141087	0.170608	0.140253	0.159959	0.134948	0.207481	0.144422	0.126952	0.15382	0.153024	0.148287	0.154502
137	WAB0006898	0.14859	0.154464	0.167235	0.154616	0.144232	0.131499	0.152001	0.140518	0.131044	0.137638	0.164279	0.156359	0.167084	0.160452	0.123617	0.153896	0.134341	0.137866	0.172086	0.129112	0.143891	0.141883	0.145672	0.155753	0.167766	0.165378	0.133508	0.129529	0.133508	0.190011	0.580529	0.156283	0.14158	0.140405	0.145445	0.135099	0.161854	0.140064	0.127331	0.131916	0.14067	0.196339	0.132826	0.13203	0.138548	0.15454	0.147681	0.147567
138	WAB0017309	0.197476	0.175459	0.206382	0.188078	0.178755	0.19975	0.204108	0.180878	0.181787	0.19308	0.198424	0.184629	0.181825	0.182924	0.179059	0.182166	0.195013	0.178528	0.205775	0.178604	0.195051	0.180953	0.196301	0.208807	0.189442	0.169926	0.178225	0.17868	0.174284	0.217675	0.592921	0.190238	0.196946	0.200053	0.18732	0.190162	0.187168	0.197438	0.182848	0.197362	0.187926	0.232075	0.186714	0.176974	0.180802	0.185236	0.188154	0.193876
139	WABTMP102	0.146089	0.159125	0.17921	0.135365	0.145748	0.144422	0.157268	0.147453	0.141542	0.141996	0.167804	0.145748	0.157534	0.158405	0.131082	0.14734	0.145255	0.149879	0.155828	0.139382	0.153858	0.148552	0.157117	0.177657	0.156965	0.164128	0.145369	0.146127	0.14518	0.194065	0.593035	0.144194	0.145672	0.147984	0.15022	0.141466	0.157117	0.164545	0.14374	0.169888	0.135592	0.200508	0.144649	0.130324	0.14211	0.154843	0.134038	0.148742
140	WABTMP35	0.153176	0.121381	0.158936	0.148477	0.155639	0.150333	0.159807	0.154388	0.117705	0.124905	0.127065	0.14859	0.166439	0.154616	0.148439	0.147681	0.145634	0.113195	0.165795	0.142148	0.142565	0.153517	0.145521	0.171669	0.165795	0.160793	0.121874	0.121078	0.112816	0.179892	0.578066	0.153403	0.135933	0.135971	0.14355	0.146468	0.151508	0.165719	0.138889	0.151129	0.12229	0.210361	0.143626	0.140481	0.153479	0.15886	0.149803	0.140594
141	WAB0036890B	0.137904	0.151243	0.172124	0.134493	0.132826	0.110618	0.155904	0.130665	0.130476	0.128581	0.159391	0.143285	0.159087	0.146127	0.121533	0.146582	0.14427	0.127785	0.170608	0.129074	0.136577	0.133318	0.143095	0.174435	0.159353	0.154388	0.127937	0.126535	0.130476	0.190503	0.607473	0.141201	0.130362	0.142375	0.024064	0.151319	0.157685	0.157382	0.128278	0.161134	0.134682	0.186032	0.132181	0.119486	0.132105	0.157799	0.142224	0.129718
142	WABTMP132	0.191716	0.192929	0.208845	0.183909	0.18137	0.172313	0.198007	0.18281	0.176671	0.177846	0.201266	0.176861	0.202706	0.198196	0.178831	0.187244	0.18444	0.169395	0.210399	0.184137	0.190352	0.1794	0.191034	0.216538	0.201	0.198765	0.170949	0.173147	0.179665	0.222753	0.553433	0.18228	0.171517	0.173109	0.186638	0.179551	0.199219	0.182242	0.183	0.187623	0.175989	0.231279	0.171669	0.163787	0.174928	0.197893	0.172199	0.16678
143	WAB0037078	0.113764	0.117629	0.144119	0.134986	0.137563	0.13203	0.129566	0.137563	0.0926558	0.0973549	0.116151	0.1304	0.145559	0.136767	0.076512	0.130552	0.116113	0.120434	0.151054	0.0373276	0.114029	0.140329	0.113157	0.131461	0.15454	0.140594	0.117023	0.11744	0.118577	0.196605	0.613044	0.135781	0.123996	0.126952	0.129491	0.13851	0.155487	0.140139	0.0415719	0.145104	0.110694	0.195506	0.131916	0.109974	0.137449	0.147226	0.128884	0.126952
144	WABTMP69	0.129718	0.131992	0.170418	0.127368	0.106639	0.107966	0.157117	0.10194	0.10933	0.119751	0.13275	0.134379	0.150296	0.149879	0.114143	0.127406	0.120926	0.0619979	0.153517	0.117478	0.121495	0.104025	0.124867	0.16462	0.148325	0.141996	0.073253	0.0745036	0.0378581	0.174663	0.605389	0.130893	0.128013	0.111869	0.127899	0.126345	0.142868	0.139268	0.121002	0.143399	0.120206	0.164431	0.0919736	0.10842	0.101523	0.137563	0.125246	0.13059
145	WAB0004845	0.129983	0.13904	0.171783	0.111149	0.112021	0.11149	0.146771	0.111187	0.123238	0.117478	0.162157	0.133697	0.154464	0.142527	0.108496	0.13131	0.112779	0.105465	0.149538	0.10717	0.130817	0.111642	0.134758	0.16553	0.148363	0.144876	0.0967485	0.0992876	0.124867	0.179286	0.603494	0.120092	0.126497	0.109254	0.127444	0.125474	0.148552	0.142944	0.112324	0.138889	0.11509	0.170835	0.1077	0.0854555	0.113082	0.141769	0.130211	0.123276
146	WABTMP67	0.311088	0.303358	0.303623	0.291307	0.285888	0.28297	0.296385	0.281946	0.293694	0.295665	0.293808	0.301955	0.309459	0.30097	0.295134	0.300477	0.303433	0.256897	0.307564	0.293921	0.299985	0.284372	0.302638	0.29953	0.306276	0.306768	0.268796	0.264135	0.236054	0.30025	0.450243	0.295437	0.293391	0.282818	0.302713	0.29502	0.302145	0.296044	0.292747	0.289905	0.29358	0.303206	0.275883	0.287252	0.281719	0.300288	0.2871	0.294528
147	WAB0007150	0.187737	0.188457	0.197741	0.214226	0.201872	0.21218	0.203805	0.203805	0.193611	0.179968	0.210285	0.207822	0.205965	0.178983	0.193611	0.215856	0.197704	0.208731	0.175383	0.182166	0.17777	0.206571	0.179627	0.204752	0.218205	0.208769	0.213582	0.209792	0.203729	0.223586	0.577497	0.217826	0.211915	0.218205	0.200849	0.218243	0.218281	0.229801	0.185236	0.215363	0.191602	0.251933	0.207329	0.202213	0.206761	0.220024	0.203918	0.209641
148	WABTMP111	0.169623	0.166515	0.196605	0.152986	0.155222	0.16318	0.180574	0.1567	0.150333	0.16625	0.169168	0.150902	0.159277	0.162498	0.153441	0.147188	0.156662	0.144384	0.183189	0.15435	0.165947	0.156889	0.170911	0.196491	0.154199	0.143095	0.147567	0.147605	0.143929	0.185387	0.611831	0.159429	0.157913	0.162801	0.153593	0.160376	0.156586	0.176709	0.158633	0.181219	0.16265	0.20786	0.153593	0.144914	0.156511	0.164203	0.157382	0.157685
149	WAB0016078	0.146241	0.143285	0.176633	0.13635	0.155374	0.139268	0.162271	0.148439	0.147188	0.126004	0.166288	0.11456	0.172162	0.160717	0.150675	0.142716	0.138548	0.138207	0.162915	0.143891	0.131613	0.15166	0.13563	0.169964	0.16337	0.168789	0.135933	0.133015	0.135289	0.197135	0.581022	0.141201	0.140518	0.112286	0.144384	0.134455	0.157231	0.164128	0.145938	0.152721	0.120055	0.204676	0.150333	0.126535	0.150561	0.144384	0.100235	0.138207
150	WABTMP117	0.158595	0.154995	0.199523	0.140784	0.150409	0.153972	0.162536	0.14787	0.138131	0.146317	0.157875	0.143474	0.157799	0.153555	0.148514	0.133432	0.14859	0.139723	0.174549	0.150068	0.162763	0.148666	0.16625	0.192588	0.131727	0.15507	0.138699	0.138965	0.147226	0.183947	0.601675	0.14859	0.149007	0.14446	0.147757	0.139154	0.109368	0.169206	0.15147	0.170873	0.1423	0.203691	0.148818	0.130362	0.150561	0.149045	0.142678	0.147226
151	WAB0030297	0.141845	0.137411	0.172389	0.123882	0.126724	0.116227	0.138699	0.126118	0.117932	0.121343	0.150409	0.126838	0.151849	0.154957	0.120017	0.14067	0.140026	0.116833	0.175042	0.123086	0.143399	0.126838	0.14734	0.178301	0.149576	0.152986	0.118615	0.121381	0.129301	0.194407	0.598302	0.131916	0.0475216	0.128846	0.123579	0.133849	0.1495	0.144232	0.122973	0.118349	0.119903	0.185994	0.115659	0.115242	0.121267	0.153706	0.141314	0.0697666
152	WAB0030296	0.151054	0.141807	0.169395	0.143626	0.152266	0.137108	0.151508	0.151698	0.126573	0.117099	0.141958	0.141314	0.16769	0.155677	0.12536	0.152266	0.145521	0.122442	0.176785	0.109595	0.147984	0.1495	0.148173	0.16697	0.172654	0.159921	0.133735	0.133204	0.138851	0.200015	0.585456	0.146468	0.120547	0.13419	0.151546	0.155791	0.165227	0.162763	0.109027	0.111604	0.125133	0.207708	0.139078	0.130703	0.149651	0.154578	0.146809	0.125966
153	WAB0036901	0.144156	0.149576	0.18156	0.11888	0.136805	0.135478	0.152948	0.136501	0.126838	0.131727	0.155677	0.134417	0.160376	0.151774	0.133697	0.117137	0.129908	0.127823	0.162991	0.131385	0.141921	0.136615	0.143171	0.174435	0.13328	0.153972	0.119069	0.125208	0.131272	0.183568	0.595915	0.130097	0.139268	0.0948158	0.149727	0.0220934	0.126724	0.149727	0.132826	0.149538	0.124223	0.193383	0.128998	0.118463	0.133242	0.133811	0.135592	0.141125
154	WABTMP87	0.153517	0.174663	0.185653	0.180271	0.17849	0.171404	0.163862	0.174739	0.154464	0.156662	0.178377	0.174284	0.176482	0.169964	0.127293	0.169698	0.165227	0.16553	0.175269	0.1423	0.144384	0.178983	0.148363	0.138131	0.183417	0.175989	0.168258	0.167121	0.16678	0.201872	0.59637	0.179892	0.176558	0.172389	0.169054	0.165227	0.187623	0.184554	0.142034	0.17364	0.161589	0.222563	0.171972	0.160869	0.174663	0.183985	0.169888	0.170646
155	WAB0031829	0.116909	0.120623	0.150599	0.132484	0.143285	0.138283	0.139874	0.143361	0.118122	0.102281	0.141238	0.109103	0.130552	0.138207	0.114939	0.129794	0.122366	0.130249	0.158746	0.104404	0.124261	0.143929	0.125474	0.153024	0.145369	0.138055	0.125587	0.128657	0.125095	0.183947	0.605919	0.136198	0.130817	0.124526	0.128695	0.125436	0.140708	0.153062	0.107435	0.146203	0.105199	0.199409	0.141466	0.120168	0.14139	0.136956	0.121722	0.132371
156	WABTMP43	0.143057	0.148477	0.187396	0.13491	0.0507428	0.097317	0.160149	0.0538881	0.136085	0.142148	0.173715	0.142641	0.163445	0.157382	0.129566	0.147378	0.148477	0.113461	0.177467	0.136426	0.149159	0.0529028	0.150371	0.182886	0.163029	0.158254	0.113309	0.112134	0.125587	0.200508	0.618349	0.138965	0.138662	0.139116	0.141693	0.144611	0.160982	0.14446	0.139988	0.165378	0.123617	0.112096	0.0802259	0.115924	0.0512354	0.163787	0.155639	0.127444
157	WAB0019891	0.152873	0.157003	0.181673	0.159315	0.156207	0.157685	0.164166	0.156207	0.156056	0.145293	0.180385	0.138055	0.0447173	0.152607	0.140329	0.143209	0.155639	0.147567	0.172995	0.134455	0.154729	0.158026	0.159618	0.175534	0.150258	0.091822	0.147226	0.147757	0.147529	0.185236	0.610618	0.162309	0.155184	0.16121	0.155828	0.15814	0.157761	0.166667	0.143891	0.170684	0.146923	0.210171	0.155412	0.143474	0.154805	0.159277	0.157079	0.154805
158	WAB0003684	0.14571	0.1567	0.179703	0.135099	0.137714	0.135933	0.163256	0.137979	0.141201	0.13328	0.170835	0.139268	0.161816	0.15454	0.143057	0.142603	0.150182	0.137411	0.163673	0.143588	0.156852	0.137828	0.161892	0.180953	0.152948	0.161968	0.129529	0.133091	0.146695	0.192663	0.594626	0.145786	0.14427	0.127634	0.136767	0.136994	0.142375	0.158633	0.141125	0.155715	0.131613	0.191261	0.134038	0.133129	0.137221	0.151167	0.144232	0.13904
159	WABTMP79	0.160944	0.162347	0.182356	0.168107	0.173147	0.167576	0.173033	0.172124	0.159315	0.151091	0.181219	0.15382	0.15075	0.163218	0.149007	0.139419	0.159391	0.155601	0.175042	0.14139	0.159694	0.174776	0.162688	0.180537	0.129263	0.153858	0.153062	0.154578	0.156927	0.182848	0.597961	0.170797	0.16606	0.164128	0.155412	0.15814	0.152077	0.178073	0.144687	0.167917	0.155146	0.226656	0.166326	0.155715	0.172768	0.160186	0.165606	0.167917
160	WAB0015977	0.154464	0.167235	0.193232	0.153062	0.157837	0.159391	0.175004	0.158481	0.151357	0.151774	0.177088	0.154237	0.155298	0.163067	0.155146	0.141428	0.151129	0.150637	0.180499	0.148173	0.160641	0.160073	0.160414	0.191223	0.152759	0.15454	0.143967	0.147757	0.152645	0.195468	0.616454	0.158367	0.159239	0.138245	0.166477	0.0980749	0.151925	0.157761	0.15238	0.170039	0.146127	0.209413	0.153214	0.146506	0.15507	0.1567	0.164469	0.159694
161	WAB0004324	0.162574	0.172465	0.192891	0.172465	0.162991	0.163597	0.175117	0.163029	0.168827	0.161627	0.192171	0.154388	0.0722677	0.16822	0.152228	0.158557	0.16769	0.159504	0.190655	0.149348	0.168145	0.16553	0.172389	0.189139	0.164431	0.116796	0.159694	0.159883	0.16174	0.197666	0.62032	0.173602	0.169054	0.173905	0.164393	0.172275	0.171972	0.16966	0.157041	0.184023	0.160831	0.210853	0.163218	0.15507	0.160186	0.17292	0.169585	0.165606
Count of distance < 0.020			0	0	0	0	0	0	0	0	0	0	0	0	0	0	0	0	0	0	0	0	0	0	0	0	0	0	0	0	0	0	0	0	0	0	0	0	0	0	0	0	0	0	0	0	0	0	0
Minimum	0.0214491
Maximum	0.623996
Average	0.179644						Frequency	Count
						< 0.020	0	0
						0.021-0.050	0.00675466	87
						0.051-0.100	0.025854	333
						0.101-0.200	0.811724	10455
						0.201-0.400	0.0961957	1239
						0.401-0.600	0.049146	633
						>0.600	0.0103261	133
						Total	1	12880
						Expected		12720
						Difference		160
[truncated: 113 more columns]
