# Supplementary material for: Assessment of Genetic Variation and Population Structure of Diverse Rice Genotypes Adapted to Lowland and Upland Ecologies in Africa Using SNPs
Source: Front Plant Sci. 2018 Apr 9;9:446. doi: 10.3389/fpls.2018.00446 (PMC5900792; doi:10.3389/fpls.2018.00446)
Supplement: Supplementary file 6 [file Table_6.XLSX]

## Sheet: Sheet1
Supplementary Table S6 Pairwise FST values for different hierarchical levels based on 330 genotypes and 15,020 polymorphic SNPs.
	Indica	Japonica	NERICA	ARICA
Indica
Japonica	0.624
NERICA	0.112	0.449
ARICA	0.03	0.588	0.075
	Irrigated lowland	Rainfed lowland	Upland/highland
Irrigated lowland
Rainfed lowland	0.015
Upland/highland	0.68	0.7
Groups at K=3
	Group1	Group2	Group3
Group1
Group2	0.759
Group3	0.834	0.227
Groups at K=2 and cluster analysis
	Group1	Group2
Group1
Group2	0.758
Two ecologies
	Lowland	Upland
Lowland
Upland	0.688
FST interpretation guide (Wright 1978):
	0-0.05	Little genetic differentiation
	0.05-0.15	Moderate genetic differentiation
	0.15-0.25	Great genetic differentiation
	> 0.25	Vey great genetic differentiation
