# Supplementary material for: Assessment of Genetic Variation and Population Structure of Diverse Rice Genotypes Adapted to Lowland and Upland Ecologies in Africa Using SNPs
Source: Front Plant Sci. 2018 Apr 9;9:446. doi: 10.3389/fpls.2018.00446 (PMC5900792; doi:10.3389/fpls.2018.00446)
Supplement: Supplementary file 7 [file Table_7.XLSX]

## Sheet: 1197 significant SNPs
Supplementary Table S7 Summary of 1,197 SNPs that showed significantly different (p < 0.05) FST values between the lowland and upland ecologies.
S/N	SNP code	SNP_ID	Alleles	Chromosome	Physical position (bp)	Physical position (kb)	Obs. Het. BP	Observed FST	FST p-value	1-FST quantile	Comment on FST
1	SNP00005	5403461|F|0-67:T>A-67:T>A	A/T	1	18430	18.43	0.0221145	0.0789038	0.0485908	0.0485908	FST < 0.25			Chromosome	No. of SNPs
2	SNP00011	5399120|F|0-35:A>G-35:A>G	C/T	1	170187	170.187	0.0221145	0.0789038	0.0485908	0.0485908	FST < 0.25			1	117
3	SNP00018	9755449|F|0-49:A>G-49:A>G	G/A	1	251726	251.726	0.0221145	0.0789038	0.0485908	0.0485908	FST < 0.25			2	166
4	SNP00042	3442684|F|0-54:C>G-54:C>G	C/G	1	572628	572.628	0.108123	-0.00385969	0.0254671	0.974533	FST < 0.25			3	135
5	SNP00047	3448080|F|0-6:G>A-6:G>A	A/G	1	616240	616.24	0.866477	0.907542	0.0444832	0.0444832	FST > 0.25			4	94
6	SNP00068	3058473|F|0-8:C>T-8:C>T	C/T	1	1006105	1006.11	0.0809893	-0.00314799	0.0427174	0.957283	FST < 0.25			5	68
7	SNP00069	3442562|F|0-12:A>T-12:A>T	A/T	1	1009910	1009.91	0.1371	-0.00240256	0.0287826	0.971217	FST < 0.25			6	136
8	SNP00083	3998536|F|0-16:G>C-16:G>C	A/G	1	1097951	1097.95	0.108544	0.00301139	0.0467491	0.953251	FST < 0.25			7	83
9	SNP00106	3763255|F|0-33:A>G-33:A>G	A/G	1	1500261	1500.26	0.868028	0.914318	0.0397183	0.0397183	FST > 0.25			8	55
10	SNP00110	3988258|F|0-33:T>G-33:T>G	T/G	1	1578149	1578.15	0.0221145	0.0789038	0.0485908	0.0485908	FST < 0.25			9	58
11	SNP00118	3447462|F|0-59:T>C-59:T>C	C/T	1	1735862	1735.86	0.465276	-0.00023652	0.0154532	0.984547	FST < 0.25			10	70
12	SNP00121	6996204|F|0-23:G>T-23:G>T	G/T	1	1889217	1889.22	0.440356	-0.00360615	0.0093686	0.990631	FST < 0.25			11	129
13	SNP00122	3051007|F|0-49:G>T-49:G>T	G/T	1	1897876	1897.88	0.471311	0.0203137	0.044984	0.955016	FST < 0.25			12	86
14	SNP00123	4388005|F|0-11:T>C-11:T>C	T/C	1	1992035	1992.04	0.883058	0.915071	0.0436972	0.0436972	FST > 0.25			Total	1197
15	SNP00141	5144589|F|0-21:T>C-21:T>C	C/T	1	2358180	2358.18	0.108544	0.00301139	0.0467491	0.953251	FST < 0.25
16	SNP00153	3048611|F|0-51:G>A-51:G>A	G/A	1	2567913	2567.91	0.294868	-0.00264888	0.00650212	0.993498	FST < 0.25			Note: 709 of the 1197 SNPs have FST > 0.60
17	SNP00165	9762960|F|0-61:T>C-61:T>C	T/G	1	2718346	2718.35	0.499466	-0.00399634	0.0115811	0.988419	FST < 0.25
18	SNP00205	3441690|F|0-12:G>A-12:G>A	T/C	1	3859401	3859.4	0.881412	0.908457	0.0493814	0.0493814	FST > 0.25
19	SNP00209	3052582|F|0-19:A>T-19:A>T	T/A	1	3923678	3923.68	0.855885	0.927754	0.0327571	0.0327571	FST > 0.25
20	SNP00210	3054317|F|0-28:C>T-28:C>T	T/C	1	3956241	3956.24	0.876353	0.91803	0.0380622	0.0380622	FST > 0.25
21	SNP00216	3052848|F|0-26:G>A-26:G>A	A/G	1	4091795	4091.8	0.874752	0.91132	0.0423782	0.0423782	FST > 0.25
22	SNP00218	9753681|F|0-6:T>C-6:T>C	C/T	1	4227910	4227.91	0.852929	0.913763	0.045464	0.045464	FST > 0.25
23	SNP00226	3055702|F|0-68:T>C-68:T>C	C/T	1	4565654	4565.65	0.876353	0.91803	0.0380622	0.0380622	FST > 0.25
24	SNP00235	5141144|F|0-66:A>G-66:A>G	G/A	1	4651675	4651.68	0.874752	0.91132	0.0423782	0.0423782	FST > 0.25
25	SNP00245	3054359|F|0-59:C>G-59:C>G	G/C	1	5017796	5017.8	0.868028	0.914318	0.0397183	0.0397183	FST > 0.25
26	SNP00247	3447706|F|0-52:G>A-52:G>A	A/G	1	5027851	5027.85	0.881412	0.908457	0.0493814	0.0493814	FST > 0.25
27	SNP00248	5400318|F|0-17:C>T-17:C>T	C/T	1	5027851	5027.85	0.839142	0.920569	0.0440533	0.0440533	FST > 0.25
28	SNP00282	3453005|F|0-61:C>G-61:C>G	G/C	1	5623782	5623.78	0.223951	-0.00131613	0.0114359	0.988564	FST < 0.25
29	SNP00303	5402214|F|0-21:G>A-21:G>A	C/A	1	6103561	6103.56	0.854397	0.920741	0.0391281	0.0391281	FST > 0.25
30	SNP00305	3061757|F|0-43:G>A-43:G>A	G/A	1	6121821	6121.82	0.0254244	0.0901951	0.0471338	0.0471338	FST < 0.25
31	SNP00311	9762313|F|0-44:G>A-44:G>A	T/C	1	6213139	6213.14	0.870371	0.924543	0.0331517	0.0331517	FST > 0.25
32	SNP00314	3764356|F|0-7:T>C-7:T>C	C/T	1	6274715	6274.72	0.870371	0.924543	0.0331517	0.0331517	FST > 0.25
33	SNP00349	9759563|F|0-45:A>G-45:A>G	G/A	1	6872315	6872.31	0.854397	0.920741	0.0391281	0.0391281	FST > 0.25
34	SNP00356	9755528|F|0-27:A>G-27:A>G	G/T	1	6975461	6975.46	0.866477	0.907542	0.0444832	0.0444832	FST > 0.25
35	SNP00364	3053185|F|0-43:A>C-43:A>C	A/C	1	7246877	7246.88	0.0864576	-0.00382313	0.0341608	0.965839	FST < 0.25
36	SNP00382	9760952|F|0-23:G>C-23:G>C	A/G	1	7543088	7543.09	0.866477	0.907542	0.0444832	0.0444832	FST > 0.25
37	SNP00413	9748294|F|0-16:A>G-16:A>G	A/G	1	8228363	8228.36	0.184212	-0.00359229	0.0163735	0.983627	FST < 0.25
38	SNP00438	19321442|F|0-7:T>C-7:T>C	C/T	1	9183096	9183.1	0.839142	0.920569	0.0440533	0.0440533	FST > 0.25
39	SNP00450	3448499|F|0-31:A>T-31:A>T	T/A	1	9732526	9732.53	0.866477	0.907542	0.0444832	0.0444832	FST > 0.25
40	SNP00465	5396836|F|0-23:A>G-23:A>G	A/G	1	10157853	10157.9	0.868028	0.914318	0.0397183	0.0397183	FST > 0.25
41	SNP00472	3050113|F|0-50:T>G-50:T>G	T/G	1	10299013	10299	0.10031	0.000619999	0.0407188	0.959281	FST < 0.25
42	SNP00474	5401087|F|0-63:G>A-63:G>A	C/A	1	10330001	10330	0.868028	0.914318	0.0397183	0.0397183	FST > 0.25
43	SNP00489	5398303|F|0-27:C>T-27:C>T	T/C	1	10849860	10849.9	0.869587	0.921127	0.0353174	0.0353174	FST > 0.25
44	SNP00537	5393024|F|0-42:T>C-42:T>C	T/C	1	12271575	12271.6	0.102801	-0.00331853	0.0273931	0.972607	FST < 0.25
45	SNP00560	19323604|F|0-33:G>A-33:G>A	A/G	1	13006094	13006.1	0.867252	0.910926	0.0420059	0.0420059	FST > 0.25
46	SNP00561	19323604|F|0-43:T>G-43:T>G	T/A	1	13006094	13006.1	0.868028	0.914318	0.0397183	0.0397183	FST > 0.25
47	SNP00594	3052285|F|0-53:A>G-53:A>G	G/A	1	13991247	13991.2	0.881412	0.908457	0.0493814	0.0493814	FST > 0.25
48	SNP00598	3053495|F|0-47:C>A-47:C>A	C/A	1	14052777	14052.8	0.270162	0.0297114	0.0395383	0.960462	FST < 0.25
49	SNP00599	3050413|F|0-38:G>T-38:G>T	G/T	1	14053450	14053.5	0.27477	0.0320012	0.040723	0.959277	FST < 0.25
50	SNP00631	12387278|F|0-48:A>G-48:A>G	G/A	1	14512249	14512.2	0.854397	0.920741	0.0391281	0.0391281	FST > 0.25
51	SNP00635	5146132|F|0-12:C>T-12:C>T	T/C	1	14629653	14629.7	0.197037	0.00458412	0.0261627	0.973837	FST < 0.25
52	SNP00651	5404692|F|0-20:T>A-20:T>A	A/T	1	14819896	14819.9	0.22446	0.0187313	0.0343973	0.965603	FST < 0.25
53	SNP00710	5409942|F|0-14:G>T-14:G>T	T/C	1	17093253	17093.3	0.10031	0.000619999	0.0407188	0.959281	FST < 0.25
54	SNP00716	3770225|F|0-29:C>T-29:C>T	C/T	1	17267890	17267.9	0.10031	0.000619999	0.0407188	0.959281	FST < 0.25
55	SNP00718	3439555|F|0-31:G>T-31:G>T	T/G	1	17322123	17322.1	0.281734	0.0128376	0.0197694	0.980231	FST < 0.25
56	SNP00731	5395044|F|0-52:A>G-52:A>G	A/G	1	17809082	17809.1	0.881412	0.908457	0.0493814	0.0493814	FST > 0.25
57	SNP00740	5392477|F|0-67:G>T-67:G>T	T/C	1	17959265	17959.3	0.869587	0.921127	0.0353174	0.0353174	FST > 0.25
58	SNP00829	5409134|F|0-8:A>C-8:A>C	C/A	1	21351269	21351.3	0.852929	0.913763	0.045464	0.045464	FST > 0.25
59	SNP00860	3052396|F|0-13:C>T-13:C>T	C/T	1	22441418	22441.4	0.413141	0.00281186	0.0133742	0.986626	FST < 0.25
60	SNP00866	3061760|F|0-19:A>G-19:A>G	A/G	1	22504158	22504.2	0.854397	0.920741	0.0391281	0.0391281	FST > 0.25
61	SNP00898	5406064|F|0-65:C>T-65:C>T	G/A	1	23216787	23216.8	0.866477	0.907542	0.0444832	0.0444832	FST > 0.25
62	SNP00901	3055766|F|0-58:C>A-58:C>A	C/A	1	23248126	23248.1	0.468168	0.00946589	0.0286901	0.97131	FST < 0.25
63	SNP00902	9762023|F|0-47:T>C-47:T>C	A/G	1	23288123	23288.1	0.853661	0.917247	0.0423119	0.0423119	FST > 0.25
64	SNP00910	3053088|F|0-18:G>T-18:G>T	C/G	1	23530840	23530.8	0.855885	0.927754	0.0327571	0.0327571	FST > 0.25
65	SNP00920	3055667|F|0-47:G>A-47:G>A	G/A	1	23882283	23882.3	0.494654	-0.00362522	0.0127187	0.987281	FST < 0.25
66	SNP00923	3445597|F|0-65:C>G-65:C>G	G/C	1	23922001	23922	0.329668	-0.00406227	0.00722562	0.992774	FST < 0.25
67	SNP00924	3453249|F|0-50:T>C-50:T>C	T/C	1	23942168	23942.2	0.256506	-0.0020913	0.00756997	0.99243	FST < 0.25
68	SNP00941	3052986|F|0-9:G>A-9:G>A	C/A	1	24336882	24336.9	0.0892751	-0.00198477	0.0387986	0.961201	FST < 0.25
69	SNP00950	3450041|F|0-33:G>A-33:G>A	A/G	1	24760790	24760.8	0.866477	0.907542	0.0444832	0.0444832	FST > 0.25
70	SNP00955	3759476|F|0-37:T>C-37:T>C	C/T	1	24836931	24836.9	0.838451	0.916988	0.0485959	0.0485959	FST > 0.25
71	SNP00959	3063361|F|0-37:C>T-37:C>T	C/T	1	24859154	24859.2	0.425065	0.0283144	0.0349965	0.965004	FST < 0.25
72	SNP00964	5143135|F|0-10:G>A-10:G>A	A/T	1	24943354	24943.4	0.0698075	-0.00406649	0.049407	0.950593	FST < 0.25
73	SNP00968	3761221|F|0-33:G>A-33:G>A	G/A	1	25016468	25016.5	0.869587	0.921127	0.0353174	0.0353174	FST > 0.25
74	SNP01012	3062080|F|0-14:T>C-14:T>C	C/T	1	27068977	27069	0.868028	0.914318	0.0397183	0.0397183	FST > 0.25
75	SNP01034	9761024|F|0-59:G>C-59:G>C	G/A	1	27343157	27343.2	0.868028	0.914318	0.0397183	0.0397183	FST > 0.25
76	SNP01038	3452863|F|0-61:A>G-61:A>G	G/A	1	27596176	27596.2	0.877156	0.921397	0.0360454	0.0360454	FST > 0.25
77	SNP01039	3056352|F|0-18:C>T-18:C>T	T/C	1	27596750	27596.8	0.860487	0.914015	0.0421866	0.0421866	FST > 0.25
78	SNP01045	3055724|F|0-56:A>G-56:A>G	G/A	1	27759125	27759.1	0.868028	0.914318	0.0397183	0.0397183	FST > 0.25
79	SNP01053	3053261|F|0-21:G>A-21:G>A	A/G	1	28185562	28185.6	0.124029	-0.00342601	0.0259691	0.974031	FST < 0.25
80	SNP01064	3452224|F|0-37:A>G-37:A>G	G/A	1	28326804	28326.8	0.883883	0.91839	0.0412682	0.0412682	FST > 0.25
81	SNP01069	3772040|F|0-17:A>G-17:A>G	G/A	1	28429525	28429.5	0.0254244	0.0901951	0.0471338	0.0471338	FST < 0.25
82	SNP01079	3054656|F|0-62:A>C-62:A>C	C/A	1	28709062	28709.1	0.866477	0.907542	0.0444832	0.0444832	FST > 0.25
83	SNP01091	3445855|F|0-31:A>G-31:A>G	G/A	1	28912410	28912.4	0.869587	0.921127	0.0353174	0.0353174	FST > 0.25
84	SNP01104	3059149|F|0-8:T>G-8:T>G	G/T	1	29388684	29388.7	0.854397	0.920741	0.0391281	0.0391281	FST > 0.25
85	SNP01106	3051851|F|0-18:G>A-18:G>A	A/G	1	29445819	29445.8	0.88637	0.928392	0.0349233	0.0349233	FST > 0.25
86	SNP01134	5400346|F|0-57:A>G-57:A>G	A/G	1	29888871	29888.9	0.854397	0.920741	0.0391281	0.0391281	FST > 0.25
87	SNP01138	3052804|F|0-21:T>C-21:T>C	T/C	1	29934876	29934.9	0.0254244	0.0901951	0.0471338	0.0471338	FST < 0.25
88	SNP01208	9748391|F|0-67:C>A-67:C>A	A/C	1	31577334	31577.3	0.132277	0.00155075	0.0388711	0.961129	FST < 0.25
89	SNP01272	3446913|F|0-50:G>A-50:G>A	G/A	1	33384766	33384.8	0.0254244	0.0901951	0.0471338	0.0471338	FST < 0.25
90	SNP01312	3052037|F|0-23:A>C-23:A>C	A/G	1	34518007	34518	0.866477	0.907542	0.0444832	0.0444832	FST > 0.25
91	SNP01439	5405709|F|0-35:C>T-35:C>T	T/C	1	37925006	37925	0.867252	0.910926	0.0420059	0.0420059	FST > 0.25
92	SNP01485	3049862|F|0-60:T>A-60:T>A	A/T	1	38996924	38996.9	0.853661	0.917247	0.0423119	0.0423119	FST > 0.25
93	SNP01497	3049109|F|0-61:T>A-61:T>A	A/T	1	39140501	39140.5	0.862	0.920908	0.0369662	0.0369662	FST > 0.25
94	SNP01500	3050483|F|0-55:G>T-55:G>T	T/G	1	39256497	39256.5	0.868806	0.917718	0.0374949	0.0374949	FST > 0.25
95	SNP01503	3758069|F|0-5:T>C-5:T>C	T/C	1	39282355	39282.4	0.869587	0.921127	0.0353174	0.0353174	FST > 0.25
96	SNP01529	5142646|F|0-67:C>A-67:C>A	C/A	1	40087685	40087.7	0.881412	0.908457	0.0493814	0.0493814	FST > 0.25
97	SNP01536	5389473|F|0-65:A>C-65:A>C	A/C	1	40279228	40279.2	0.139628	-0.00283947	0.0278425	0.972158	FST < 0.25
98	SNP01540	3752552|F|0-27:A>G-27:A>G	G/A	1	40411351	40411.4	0.317931	0.02728	0.0281675	0.971832	FST < 0.25
99	SNP01541	3061147|F|0-6:T>G-6:T>G	G/T	1	40425917	40425.9	0.881412	0.908457	0.0493814	0.0493814	FST > 0.25
100	SNP01553	3055366|F|0-26:A>C-26:A>C	C/A	1	40715725	40715.7	0.866477	0.907542	0.0444832	0.0444832	FST > 0.25
101	SNP01564	3054112|F|0-13:C>G-13:C>G	G/C	1	40925210	40925.2	0.866477	0.907542	0.0444832	0.0444832	FST > 0.25
102	SNP01570	12387530|F|0-26:T>C-26:T>C	C/T	1	40960027	40960	0.852929	0.913763	0.045464	0.045464	FST > 0.25
103	SNP01572	5143257|F|0-40:T>C-40:T>C	C/T	1	40960093	40960.1	0.871161	0.927968	0.0309769	0.0309769	FST > 0.25
104	SNP01598	3437173|F|0-11:T>C-11:T>C	T/C	1	41710042	41710	0.335316	-0.00221559	0.00971436	0.990286	FST < 0.25
105	SNP01600	3443240|F|0-23:C>T-23:C>T	C/T	1	41742917	41742.9	0.385994	-0.00267337	0.0103733	0.989627	FST < 0.25
106	SNP01609	3055692|F|0-20:T>C-20:T>C	T/C	1	41968928	41968.9	0.132284	0.00254882	0.0416607	0.958339	FST < 0.25
107	SNP01612	9763272|F|0-30:A>G-30:A>G	G/A	1	41981356	41981.4	0.855885	0.927754	0.0327571	0.0327571	FST > 0.25
108	SNP01625	5408099|F|0-52:T>C-52:T>C	G/A	1	42081350	42081.3	0.270839	0.0324092	0.0427709	0.957229	FST < 0.25
109	SNP01631	3056828|F|0-7:A>G-7:A>G	A/G	1	42170943	42170.9	0.182568	0.00356858	0.0283808	0.971619	FST < 0.25
110	SNP01633	3051041|F|0-49:C>T-49:C>T	C/T	1	42231330	42231.3	0.0973456	-0.00394806	0.0271333	0.972867	FST < 0.25
111	SNP01640	3443898|F|0-13:A>C-13:A>C	A/C	1	42332552	42332.6	0.0254244	0.0901951	0.0471338	0.0471338	FST < 0.25
112	SNP01641	3050747|F|0-17:C>T-17:C>T	C/T	1	42339947	42339.9	0.100057	-0.00377274	0.0267163	0.973284	FST < 0.25
113	SNP01644	5397337|F|0-34:C>T-34:C>T	C/T	1	42403307	42403.3	0.340037	0.0122702	0.0249796	0.97502	FST < 0.25
114	SNP01650	3440392|F|0-10:C>T-10:C>T	T/C	1	42474920	42474.9	0.0254244	0.0901951	0.0471338	0.0471338	FST < 0.25
115	SNP01654	3443070|F|0-9:C>T-9:C>T	T/C	1	42620121	42620.1	0.159916	-0.00175535	0.0272323	0.972768	FST < 0.25
116	SNP01656	5397762|F|0-11:G>C-11:G>C	G/C	1	42620878	42620.9	0.167503	-0.000256465	0.027502	0.972498	FST < 0.25
117	SNP01677	3752700|F|0-30:T>C-30:T>C	A/G	1	43192765	43192.8	0.0891892	-0.00372755	0.0324596	0.96754	FST < 0.25
118	SNP01736	3049198|F|0-23:C>T-23:C>T	C/T	2	1440021	1440.02	0.108315	-0.000521367	0.0347704	0.96523	FST < 0.25
119	SNP01750	5140205|F|0-48:C>T-48:C>T	T/C	2	2125254	2125.25	0.882235	0.911761	0.0464079	0.0464079	FST > 0.25
120	SNP01753	3059004|F|0-36:A>T-36:A>T	T/A	2	2159062	2159.06	0.854397	0.920741	0.0391281	0.0391281	FST > 0.25
121	SNP01757	3059460|F|0-41:A>G-41:A>G	G/A	2	2349777	2349.78	0.88637	0.928392	0.0349233	0.0349233	FST > 0.25
122	SNP01782	3760560|F|0-7:T>C-7:T>C	C/T	2	2939504	2939.5	0.137599	0.00414108	0.0460092	0.953991	FST < 0.25
123	SNP01788	3051026|F|0-68:C>A-68:C>A	A/C	2	2949224	2949.22	0.866477	0.907542	0.0444832	0.0444832	FST > 0.25
124	SNP01789	3056165|F|0-58:A>G-58:A>G	A/G	2	2955291	2955.29	0.0838452	-0.00147478	0.04669	0.95331	FST < 0.25
125	SNP01813	3055398|F|0-64:G>T-64:G>T	T/G	2	3410473	3410.47	0.869587	0.921127	0.0353174	0.0353174	FST > 0.25
126	SNP01814	3758008|F|0-19:G>A-19:G>A	T/A	2	3410539	3410.54	0.866477	0.907542	0.0444832	0.0444832	FST > 0.25
127	SNP01828	3056713|F|0-25:C>T-25:C>T	T/C	2	4025260	4025.26	0.852929	0.913763	0.045464	0.045464	FST > 0.25
128	SNP01838	3443931|F|0-41:C>T-41:C>T	C/A	2	4234549	4234.55	0.854397	0.920741	0.0391281	0.0391281	FST > 0.25
129	SNP01844	3054659|F|0-28:T>G-28:T>G	G/T	2	4331989	4331.99	0.852929	0.913763	0.045464	0.045464	FST > 0.25
130	SNP01900	3059992|F|0-28:G>C-28:G>C	G/A	2	5507900	5507.9	0.87276	0.934842	0.0264803	0.0264803	FST > 0.25
131	SNP01905	3058551|F|0-63:G>T-63:G>T	T/G	2	5643699	5643.7	0.862763	0.924367	0.0343576	0.0343576	FST > 0.25
132	SNP01906	5400108|F|0-13:C>T-13:C>T	T/C	2	5682619	5682.62	0.883058	0.915071	0.0436972	0.0436972	FST > 0.25
133	SNP01909	3060981|F|0-12:C>T-12:C>T	T/C	2	5778588	5778.59	0.866477	0.907542	0.0444832	0.0444832	FST > 0.25
134	SNP01925	9744943|F|0-57:T>C-57:T>C	T/C	2	6217128	6217.13	0.883058	0.915071	0.0436972	0.0436972	FST > 0.25
135	SNP01926	5397216|F|0-49:T>A-49:T>A	T/A	2	6219733	6219.73	0.866477	0.907542	0.0444832	0.0444832	FST > 0.25
136	SNP01927	3445275|F|0-12:A>C-12:A>C	C/A	2	6220390	6220.39	0.867252	0.910926	0.0420059	0.0420059	FST > 0.25
137	SNP01930	3451966|F|0-11:C>T-11:C>T	C/T	2	6242650	6242.65	0.854397	0.920741	0.0391281	0.0391281	FST > 0.25
138	SNP01933	9759150|F|0-46:G>C-46:G>C	G/C	2	6321982	6321.98	0.871161	0.927968	0.0309769	0.0309769	FST > 0.25
139	SNP01934	5144122|F|0-15:T>C-15:T>C	C/T	2	6328578	6328.58	0.868028	0.914318	0.0397183	0.0397183	FST > 0.25
140	SNP01951	3059183|F|0-68:T>C-68:T>C	C/T	2	6589472	6589.47	0.862763	0.924367	0.0343576	0.0343576	FST > 0.25
141	SNP01953	5406729|F|0-41:A>G-41:A>G	A/G	2	6601155	6601.15	0.0254244	0.0901951	0.0471338	0.0471338	FST < 0.25
142	SNP01954	3054577|F|0-10:T>C-10:T>C	C/T	2	6668406	6668.41	0.871161	0.927968	0.0309769	0.0309769	FST > 0.25
143	SNP01961	6992368|F|0-11:C>T-11:C>T	T/C	2	6828622	6828.62	0.2906	0.027326	0.0292817	0.970718	FST < 0.25
144	SNP01972	3439871|F|0-43:A>G-43:A>G	G/A	2	7181365	7181.36	0.464892	-0.00156697	0.0138929	0.986107	FST < 0.25
145	SNP01975	3052931|F|0-30:A>T-30:A>T	G/A	2	7309672	7309.67	0.285779	0.00115789	0.00984921	0.990151	FST < 0.25
146	SNP01979	3447270|F|0-61:G>A-61:G>A	A/G	2	7317638	7317.64	0.866477	0.907542	0.0444832	0.0444832	FST > 0.25
147	SNP01984	3055330|F|0-61:A>C-61:A>C	T/A	2	7536196	7536.2	0.866477	0.907542	0.0444832	0.0444832	FST > 0.25
148	SNP02001	3061579|F|0-21:T>A-21:T>A	A/T	2	7776530	7776.53	0.871161	0.927968	0.0309769	0.0309769	FST > 0.25
149	SNP02013	3054168|F|0-63:A>G-63:A>G	G/A	2	8279149	8279.15	0.358014	0.0168475	0.0389734	0.961027	FST < 0.25
150	SNP02017	9753540|F|0-29:G>A-29:G>A	A/G	2	8317674	8317.67	0.867252	0.910926	0.0420059	0.0420059	FST > 0.25
151	SNP02026	3050332|F|0-25:T>C-25:T>C	C/T	2	8449909	8449.91	0.134363	-0.00406348	0.0249963	0.975004	FST < 0.25
152	SNP02027	3050332|F|0-27:A>G-27:A>G	G/A	2	8449909	8449.91	0.227741	0.00891719	0.0215424	0.978458	FST < 0.25
153	SNP02028	19322138|F|0-13:A>C-13:A>C	C/A	2	8598822	8598.82	0.295885	0.00272423	0.00946473	0.990535	FST < 0.25
154	SNP02036	19323854|F|0-48:G>A-48:G>A	G/A	2	8808163	8808.16	0.234146	0.0229811	0.0378639	0.962136	FST < 0.25
155	SNP02043	5402413|F|0-38:G>A-38:G>A	G/A	2	8875769	8875.77	0.206161	0.0208561	0.0459341	0.954066	FST < 0.25
156	SNP02050	5147847|F|0-21:T>C-21:T>C	C/T	2	9086566	9086.57	0.859734	0.910581	0.0448242	0.0448242	FST > 0.25
157	SNP02055	3753319|F|0-61:A>C-61:A>C	C/A	2	9284930	9284.93	0.866477	0.907542	0.0444832	0.0444832	FST > 0.25
158	SNP02075	5404946|F|0-31:A>C-31:A>C	A/C	2	10057984	10058	0.869587	0.921127	0.0353174	0.0353174	FST > 0.25
159	SNP02076	3056042|F|0-19:C>T-19:C>T	C/T	2	10080308	10080.3	0.309982	0.00700534	0.0113254	0.988675	FST < 0.25
160	SNP02080	3063587|F|0-64:G>A-64:G>A	G/A	2	10147822	10147.8	0.214931	-0.00142766	0.0127636	0.987236	FST < 0.25
161	SNP02090	5409013|F|0-43:T>C-43:T>C	C/T	2	10295672	10295.7	0.0865062	-0.00250576	0.0391712	0.960829	FST < 0.25
162	SNP02091	3448926|F|0-65:T>G-65:T>G	T/G	2	10310820	10310.8	0.459658	-0.00251864	0.0116845	0.988316	FST < 0.25
163	SNP02095	9758446|F|0-39:A>G-39:A>G	C/G	2	10348634	10348.6	0.154838	-0.00257467	0.02682	0.97318	FST < 0.25
164	SNP02128	4393573|F|0-24:C>A-24:C>A	A/C	2	11149880	11149.9	0.868028	0.914318	0.0397183	0.0397183	FST > 0.25
165	SNP02134	9754324|F|0-9:A>T-9:A>T	A/T	2	11205562	11205.6	0.866477	0.907542	0.0444832	0.0444832	FST > 0.25
166	SNP02166	3054728|F|0-42:T>A-42:T>A	A/T	2	12666188	12666.2	0.866477	0.907542	0.0444832	0.0444832	FST > 0.25
167	SNP02168	5396075|F|0-56:A>G-56:A>G	G/A	2	12851214	12851.2	0.866477	0.907542	0.0444832	0.0444832	FST > 0.25
168	SNP02170	5398143|F|0-48:G>A-48:G>A	G/A	2	12859073	12859.1	0.875552	0.914671	0.0401373	0.0401373	FST > 0.25
169	SNP02182	3447658|F|0-5:A>G-5:A>G	A/G	2	13470305	13470.3	0.868806	0.917718	0.0374949	0.0374949	FST > 0.25
170	SNP02195	3056596|F|0-10:C>T-10:C>T	C/T	2	14021936	14021.9	0.868028	0.914318	0.0397183	0.0397183	FST > 0.25
171	SNP02200	5400264|F|0-26:G>T-26:G>T	T/G	2	14398227	14398.2	0.865703	0.904166	0.0472277	0.0472277	FST > 0.25
172	SNP02205	5141911|F|0-59:C>T-59:C>T	C/T	2	14569977	14570	0.868028	0.914318	0.0397183	0.0397183	FST > 0.25
173	SNP02210	5396362|F|0-13:T>C-13:T>C	C/T	2	15105814	15105.8	0.868028	0.914318	0.0397183	0.0397183	FST > 0.25
174	SNP02216	5394086|F|0-25:G>A-25:G>A	A/G	2	15549008	15549	0.866477	0.907542	0.0444832	0.0444832	FST > 0.25
175	SNP02240	3063788|F|0-22:A>G-22:A>G	C/T	2	16340067	16340.1	0.871161	0.927968	0.0309769	0.0309769	FST > 0.25
176	SNP02268	5405985|F|0-34:A>G-34:A>G	G/A	2	17277578	17277.6	0.839142	0.920569	0.0440533	0.0440533	FST > 0.25
177	SNP02293	3754965|F|0-68:C>T-68:C>T	C/T	2	17940476	17940.5	0.871161	0.927968	0.0309769	0.0309769	FST > 0.25
178	SNP02310	3048903|F|0-38:T>C-38:T>C	C/T	2	18399771	18399.8	0.868028	0.914318	0.0397183	0.0397183	FST > 0.25
179	SNP02314	5409890|F|0-27:T>C-27:T>C	T/C	2	18513978	18514	0.159916	-0.00175535	0.0272323	0.972768	FST < 0.25
180	SNP02315	5409890|F|0-31:C>T-31:C>T	C/T	2	18513978	18514	0.251569	0.0210157	0.0298464	0.970154	FST < 0.25
181	SNP02334	3052316|F|0-17:T>C-17:T>C	T/C	2	19068668	19068.7	0.0919097	-0.00406552	0.0295522	0.970448	FST < 0.25
182	SNP02335	3057145|F|0-52:A>G-52:A>G	A/G	2	19072314	19072.3	0.0809561	-0.00335464	0.0418398	0.95816	FST < 0.25
183	SNP02337	3061638|F|0-33:G>C-33:G>C	C/G	2	19125193	19125.2	0.839142	0.920569	0.0440533	0.0440533	FST > 0.25
184	SNP02346	9749105|F|0-30:C>T-30:C>T	G/A	2	19336480	19336.5	0.324635	0.00645255	0.0132763	0.986724	FST < 0.25
185	SNP02348	3059934|F|0-23:G>C-23:G>C	C/G	2	19398497	19398.5	0.237896	0.0169452	0.0286267	0.971373	FST < 0.25
186	SNP02352	19321366|F|0-11:T>C-11:T>C	C/T	2	19479235	19479.2	0.335502	0.0233743	0.034042	0.965958	FST < 0.25
187	SNP02353	19321366|F|0-14:G>A-14:G>A	G/A	2	19479235	19479.2	0.871161	0.927968	0.0309769	0.0309769	FST > 0.25
188	SNP02358	3450377|F|0-35:A>T-35:A>T	A/T	2	19661183	19661.2	0.871161	0.927968	0.0309769	0.0309769	FST > 0.25
189	SNP02379	5407470|F|0-38:G>A-38:G>A	T/A	2	20050318	20050.3	0.852929	0.913763	0.045464	0.045464	FST > 0.25
190	SNP02386	3992650|F|0-44:C>A-44:C>A	A/C	2	20234382	20234.4	0.244983	0.00657171	0.015055	0.984945	FST < 0.25
191	SNP02412	3449161|F|0-40:G>C-40:G>C	G/C	2	20892708	20892.7	0.882235	0.911761	0.0464079	0.0464079	FST > 0.25
192	SNP02426	3062985|F|0-46:C>T-46:C>T	T/C	2	21146181	21146.2	0.887207	0.931741	0.0329736	0.0329736	FST > 0.25
193	SNP02427	3452214|F|0-15:A>G-15:A>G	A/G	2	21170738	21170.7	0.860487	0.914015	0.0421866	0.0421866	FST > 0.25
194	SNP02428	5385631|F|0-62:T>C-62:T>C	T/C	2	21304519	21304.5	0.884709	0.921716	0.0390446	0.0390446	FST > 0.25
195	SNP02431	3453360|F|0-46:G>A-46:G>A	T/G	2	21438737	21438.7	0.881412	0.908457	0.0493814	0.0493814	FST > 0.25
196	SNP02436	3453369|F|0-18:A>G-18:A>G	G/A	2	21525770	21525.8	0.884709	0.921716	0.0390446	0.0390446	FST > 0.25
197	SNP02447	3057707|F|0-35:A>C-35:A>C	C/A	2	21784270	21784.3	0.881412	0.908457	0.0493814	0.0493814	FST > 0.25
198	SNP02449	9752571|F|0-28:G>T-28:G>T	G/T	2	21807317	21807.3	0.0254244	0.0901951	0.0471338	0.0471338	FST < 0.25
199	SNP02460	3055253|F|0-25:C>A-25:C>A	C/T	2	22208911	22208.9	0.883058	0.915071	0.0436972	0.0436972	FST > 0.25
200	SNP02465	5400403|F|0-19:G>A-19:G>A	G/A	2	22210092	22210.1	0.881412	0.908457	0.0493814	0.0493814	FST > 0.25
201	SNP02467	3051420|F|0-28:T>G-28:T>G	G/T	2	22249482	22249.5	0.852929	0.913763	0.045464	0.045464	FST > 0.25
202	SNP02468	3051420|F|0-33:A>C-33:A>C	C/A	2	22249482	22249.5	0.881412	0.908457	0.0493814	0.0493814	FST > 0.25
203	SNP02476	3052648|F|0-47:C>T-47:C>T	T/C	2	22396727	22396.7	0.852929	0.913763	0.045464	0.045464	FST > 0.25
204	SNP02482	3054077|F|0-65:T>G-65:T>G	G/T	2	22476529	22476.5	0.868028	0.914318	0.0397183	0.0397183	FST > 0.25
205	SNP02484	3053774|F|0-44:C>G-44:C>G	G/C	2	22505319	22505.3	0.870371	0.924543	0.0331517	0.0331517	FST > 0.25
206	SNP02489	3450976|F|0-18:C>T-18:C>T	T/A	2	22529441	22529.4	0.858984	0.907156	0.0475278	0.0475278	FST > 0.25
207	SNP02497	9759635|F|0-67:G>C-67:G>C	C/G	2	22651753	22651.8	0.867252	0.910926	0.0420059	0.0420059	FST > 0.25
208	SNP02511	9744503|F|0-15:C>A-15:C>A	C/A	2	23040734	23040.7	0.865703	0.904166	0.0472277	0.0472277	FST > 0.25
209	SNP02512	3050083|F|0-19:A>G-19:A>G	G/A	2	23100956	23101	0.881412	0.908457	0.0493814	0.0493814	FST > 0.25
210	SNP02524	3754133|F|0-49:C>T-49:C>T	T/C	2	23483676	23483.7	0.498204	-0.00173084	0.0144997	0.9855	FST < 0.25
211	SNP02534	3443642|F|0-47:T>G-47:T>G	G/T	2	23684517	23684.5	0.111281	0.00387588	0.0493217	0.950678	FST < 0.25
212	SNP02538	5400212|F|0-6:T>C-6:T>C	C/T	2	23707649	23707.6	0.108544	0.00301139	0.0467491	0.953251	FST < 0.25
213	SNP02634	3452796|F|0-58:A>C-58:A>C	G/C	2	25476137	25476.1	0.839142	0.920569	0.0440533	0.0440533	FST > 0.25
214	SNP02641	3053610|F|0-17:C>G-17:C>G	G/C	2	25593530	25593.5	0.867252	0.910926	0.0420059	0.0420059	FST > 0.25
215	SNP02661	3763580|F|0-60:A>C-60:A>C	A/C	2	25948408	25948.4	0.48828	0.0111582	0.0359288	0.964071	FST < 0.25
216	SNP02662	3443452|F|0-17:T>C-17:T>C	T/C	2	25949481	25949.5	0.0865062	-0.00250576	0.0391712	0.960829	FST < 0.25
217	SNP02667	9760031|F|0-66:C>T-66:C>T	A/G	2	26052945	26052.9	0.869587	0.921127	0.0353174	0.0353174	FST > 0.25
218	SNP02729	5398496|F|0-19:G>A-19:G>A	A/G	2	27590734	27590.7	0.869587	0.921127	0.0353174	0.0353174	FST > 0.25
219	SNP02787	9758997|F|0-45:G>A-45:G>A	A/G	2	29319297	29319.3	0.868028	0.914318	0.0397183	0.0397183	FST > 0.25
220	SNP02800	5395359|F|0-16:G>C-16:G>C	C/G	2	29406507	29406.5	0.865703	0.904166	0.0472277	0.0472277	FST > 0.25
221	SNP02805	3443596|F|0-34:T>A-34:T>A	T/A	2	29547598	29547.6	0.432349	0.0112885	0.0229082	0.977092	FST < 0.25
222	SNP02845	5399629|F|0-55:C>T-55:C>T	T/C	2	30370346	30370.3	0.855885	0.927754	0.0327571	0.0327571	FST > 0.25
223	SNP02852	5397215|F|0-25:C>T-25:C>T	T/C	2	30466132	30466.1	0.88637	0.928392	0.0349233	0.0349233	FST > 0.25
224	SNP02853	5403930|F|0-26:C>T-26:C>T	T/C	2	30466430	30466.4	0.839142	0.920569	0.0440533	0.0440533	FST > 0.25
225	SNP02876	3056468|F|0-13:T>G-13:T>G	C/T	2	30815668	30815.7	0.868028	0.914318	0.0397183	0.0397183	FST > 0.25
226	SNP02880	4392694|F|0-5:G>T-5:G>T	G/T	2	30897793	30897.8	0.866477	0.907542	0.0444832	0.0444832	FST > 0.25
227	SNP02895	9759016|F|0-55:G>A-55:G>A	A/G	2	31106779	31106.8	0.871957	0.931401	0.0287621	0.0287621	FST > 0.25
228	SNP02930	9759556|F|0-12:C>A-12:C>A	A/C	2	32080773	32080.8	0.871161	0.927968	0.0309769	0.0309769	FST > 0.25
229	SNP02938	3056477|F|0-59:C>A-59:C>A	A/C	2	32292729	32292.7	0.869587	0.921127	0.0353174	0.0353174	FST > 0.25
230	SNP02939	3060568|F|0-24:C>T-24:C>T	T/C	2	32304699	32304.7	0.870371	0.924543	0.0331517	0.0331517	FST > 0.25
231	SNP02940	3054819|F|0-21:A>G-21:A>G	G/A	2	32308893	32308.9	0.874752	0.91132	0.0423782	0.0423782	FST > 0.25
232	SNP02941	3053708|F|0-29:A>G-29:A>G	G/A	2	32327446	32327.4	0.87959	0.931545	0.0302025	0.0302025	FST > 0.25
233	SNP02942	3445680|F|0-63:C>T-63:C>T	C/T	2	32333123	32333.1	0.877963	0.924771	0.0340623	0.0340623	FST > 0.25
234	SNP02943	3053337|F|0-44:T>C-44:T>C	C/T	2	32370815	32370.8	0.87959	0.931545	0.0302025	0.0302025	FST > 0.25
235	SNP02944	3049280|F|0-8:T>C-8:T>C	C/T	2	32391859	32391.9	0.861242	0.917457	0.0395708	0.0395708	FST > 0.25
236	SNP02946	3063066|F|0-51:A>G-51:A>G	G/A	2	32419733	32419.7	0.87959	0.931545	0.0302025	0.0302025	FST > 0.25
237	SNP02948	3051506|F|0-25:A>C-25:A>C	C/A	2	32428147	32428.1	0.874752	0.91132	0.0423782	0.0423782	FST > 0.25
238	SNP02950	3050664|F|0-40:T>C-40:T>C	C/T	2	32434718	32434.7	0.861242	0.917457	0.0395708	0.0395708	FST > 0.25
239	SNP02952	3442905|F|0-27:C>T-27:C>T	T/C	2	32457973	32458	0.881412	0.908457	0.0493814	0.0493814	FST > 0.25
240	SNP02953	3453943|F|0-28:A>G-28:A>G	A/G	2	32489704	32489.7	0.877156	0.921397	0.0360454	0.0360454	FST > 0.25
241	SNP02955	3053922|F|0-9:T>G-9:T>G	G/T	2	32506284	32506.3	0.876353	0.91803	0.0380622	0.0380622	FST > 0.25
242	SNP02956	3438922|F|0-17:A>G-17:A>G	G/A	2	32556692	32556.7	0.874752	0.91132	0.0423782	0.0423782	FST > 0.25
243	SNP02959	3446224|F|0-5:A>G-5:A>G	G/A	2	32587622	32587.6	0.873155	0.904641	0.0474344	0.0474344	FST > 0.25
244	SNP02962	3446836|F|0-25:A>G-25:A>G	G/A	2	32618240	32618.2	0.883883	0.91839	0.0412682	0.0412682	FST > 0.25
245	SNP02964	3052326|F|0-7:T>C-7:T>C	C/T	2	32647232	32647.2	0.861242	0.917457	0.0395708	0.0395708	FST > 0.25
246	SNP02965	3048529|F|0-47:A>G-47:A>G	G/A	2	32737882	32737.9	0.867252	0.910926	0.0420059	0.0420059	FST > 0.25
247	SNP02967	3048782|F|0-15:T>A-15:T>A	A/T	2	32751441	32751.4	0.877156	0.921397	0.0360454	0.0360454	FST > 0.25
248	SNP02971	3063562|F|0-8:G>A-8:G>A	G/A	2	32825924	32825.9	0.858984	0.907156	0.0475278	0.0475278	FST > 0.25
249	SNP02972	3053599|F|0-25:A>C-25:A>C	C/A	2	32831812	32831.8	0.867252	0.910926	0.0420059	0.0420059	FST > 0.25
250	SNP02973	6997005|F|0-20:A>G-20:A>G	A/G	2	32831878	32831.9	0.877963	0.924771	0.0340623	0.0340623	FST > 0.25
251	SNP02974	3050107|F|0-18:C>T-18:C>T	T/C	2	32837614	32837.6	0.878774	0.928154	0.0321274	0.0321274	FST > 0.25
252	SNP02975	3446536|F|0-49:T>C-49:T>C	C/T	2	32844443	32844.4	0.873155	0.904641	0.0474344	0.0474344	FST > 0.25
253	SNP02976	3050535|F|0-65:T>C-65:T>C	C/T	2	32852965	32853	0.874752	0.91132	0.0423782	0.0423782	FST > 0.25
254	SNP02982	3055666|F|0-17:G>A-17:G>A	A/G	2	32924946	32924.9	0.878774	0.928154	0.0321274	0.0321274	FST > 0.25
255	SNP02983	3052224|F|0-37:A>G-37:A>G	G/A	2	32961413	32961.4	0.869587	0.921127	0.0353174	0.0353174	FST > 0.25
256	SNP02984	3759548|F|0-31:C>G-31:C>G	C/G	2	32976930	32976.9	0.874752	0.91132	0.0423782	0.0423782	FST > 0.25
257	SNP02985	3052645|F|0-20:T>G-20:T>G	G/T	2	32991934	32991.9	0.878774	0.928154	0.0321274	0.0321274	FST > 0.25
258	SNP02987	19322887|F|0-9:A>G-9:A>G	G/A	2	33102124	33102.1	0.867252	0.910926	0.0420059	0.0420059	FST > 0.25
259	SNP02990	3768096|F|0-10:A>G-10:A>G	G/A	2	33139116	33139.1	0.877963	0.924771	0.0340623	0.0340623	FST > 0.25
260	SNP02994	3055442|F|0-62:C>G-62:C>G	G/C	2	33191679	33191.7	0.877156	0.921397	0.0360454	0.0360454	FST > 0.25
261	SNP02999	3057875|F|0-46:G>A-46:G>A	A/G	2	33246154	33246.2	0.87959	0.931545	0.0302025	0.0302025	FST > 0.25
262	SNP03003	3052027|F|0-44:C>T-44:C>T	T/C	2	33360722	33360.7	0.874752	0.91132	0.0423782	0.0423782	FST > 0.25
263	SNP03005	3053769|F|0-60:G>A-60:G>A	A/G	2	33391297	33391.3	0.877156	0.921397	0.0360454	0.0360454	FST > 0.25
264	SNP03011	3446473|F|0-42:G>A-42:G>A	G/A	2	33499907	33499.9	0.0254244	0.0901951	0.0471338	0.0471338	FST < 0.25
265	SNP03013	3048451|F|0-45:C>A-45:C>A	A/C	2	33542183	33542.2	0.861242	0.917457	0.0395708	0.0395708	FST > 0.25
266	SNP03016	3058922|F|0-37:G>A-37:G>A	A/T	2	33563937	33563.9	0.903271	0.935559	0.0402593	0.0402593	FST > 0.25
267	SNP03017	3058922|F|0-52:T>A-52:T>A	A/G	2	33563937	33563.9	0.883058	0.915071	0.0436972	0.0436972	FST > 0.25
268	SNP03019	3053239|F|0-36:T>C-36:T>C	C/T	2	33571416	33571.4	0.868028	0.914318	0.0397183	0.0397183	FST > 0.25
269	SNP03020	3453256|F|0-38:A>G-38:A>G	G/A	2	33621581	33621.6	0.862	0.920908	0.0369662	0.0369662	FST > 0.25
270	SNP03023	5392633|F|0-15:A>G-15:A>G	A/G	2	33640260	33640.3	0.868028	0.914318	0.0397183	0.0397183	FST > 0.25
271	SNP03025	12388099|F|0-51:T>C-51:T>C	C/G	2	33662698	33662.7	0.869587	0.921127	0.0353174	0.0353174	FST > 0.25
272	SNP03030	3055020|F|0-23:A>G-23:A>G	G/A	2	33768102	33768.1	0.870371	0.924543	0.0331517	0.0331517	FST > 0.25
273	SNP03032	3452557|F|0-9:A>C-9:A>C	C/A	2	33796884	33796.9	0.860487	0.914015	0.0421866	0.0421866	FST > 0.25
274	SNP03033	3050659|F|0-33:G>A-33:G>A	A/G	2	33801784	33801.8	0.860487	0.914015	0.0421866	0.0421866	FST > 0.25
275	SNP03034	3064348|F|0-49:C>G-49:C>G	G/C	2	33810395	33810.4	0.870371	0.924543	0.0331517	0.0331517	FST > 0.25
276	SNP03035	3049365|F|0-51:T>A-51:T>A	A/T	2	33865737	33865.7	0.852929	0.913763	0.045464	0.045464	FST > 0.25
277	SNP03036	3048732|F|0-43:C>T-43:C>T	T/C	2	33878778	33878.8	0.868028	0.914318	0.0397183	0.0397183	FST > 0.25
278	SNP03039	5402649|F|0-8:A>G-8:A>G	A/G	2	34000057	34000.1	0.868028	0.914318	0.0397183	0.0397183	FST > 0.25
279	SNP03042	9726488|F|0-46:G>T-46:G>T	G/T	2	34222347	34222.3	0.866477	0.907542	0.0444832	0.0444832	FST > 0.25
280	SNP03070	3443683|F|0-23:G>C-23:G>C	C/G	2	34583942	34583.9	0.852929	0.913763	0.045464	0.045464	FST > 0.25
281	SNP03074	3059199|F|0-56:G>A-56:G>A	A/G	2	34669061	34669.1	0.852929	0.913763	0.045464	0.045464	FST > 0.25
282	SNP03091	3054965|F|0-8:G>A-8:G>A	G/A	2	34888996	34889	0.866477	0.907542	0.0444832	0.0444832	FST > 0.25
283	SNP03123	3053718|F|0-50:C>T-50:C>T	T/C	2	35329431	35329.4	0.866477	0.907542	0.0444832	0.0444832	FST > 0.25
284	SNP03202	9759769|F|0-25:A>G-25:A>G	G/A	3	794669	794.669	0.839142	0.920569	0.0440533	0.0440533	FST > 0.25
285	SNP03208	3054425|F|0-40:C>T-40:C>T	C/T	3	864871	864.871	0.854397	0.920741	0.0391281	0.0391281	FST > 0.25
286	SNP03210	5143398|F|0-19:C>A-19:C>A	A/C	3	878615	878.615	0.87276	0.934842	0.0264803	0.0264803	FST > 0.25
287	SNP03228	3052451|F|0-60:A>C-60:A>C	T/C	3	1177403	1177.4	0.838451	0.916988	0.0485959	0.0485959	FST > 0.25
288	SNP03274	3446342|F|0-14:T>C-14:T>C	T/C	3	2231747	2231.75	0.868028	0.914318	0.0397183	0.0397183	FST > 0.25
289	SNP03276	3055295|F|0-12:T>A-12:T>A	A/T	3	2381037	2381.04	0.884709	0.921716	0.0390446	0.0390446	FST > 0.25
290	SNP03279	3054028|F|0-35:A>C-35:A>C	C/A	3	2396541	2396.54	0.865703	0.904166	0.0472277	0.0472277	FST > 0.25
291	SNP03298	3055632|F|0-7:G>A-7:G>A	A/G	3	2935563	2935.56	0.874752	0.91132	0.0423782	0.0423782	FST > 0.25
292	SNP03299	3051989|F|0-10:A>G-10:A>G	G/T	3	2961709	2961.71	0.0254244	0.0901951	0.0471338	0.0471338	FST < 0.25
293	SNP03319	3054760|F|0-54:T>C-54:T>C	C/T	3	3390870	3390.87	0.883883	0.91839	0.0412682	0.0412682	FST > 0.25
294	SNP03334	3453592|F|0-28:G>A-28:G>A	A/G	3	3855461	3855.46	0.884709	0.921716	0.0390446	0.0390446	FST > 0.25
295	SNP03339	3049269|F|0-22:A>G-22:A>G	G/A	3	3993290	3993.29	0.883058	0.915071	0.0436972	0.0436972	FST > 0.25
296	SNP03342	5408046|F|0-7:G>C-7:G>C	G/C	3	4280388	4280.39	0.499476	-0.00403687	0.011535	0.988465	FST < 0.25
297	SNP03343	3056188|F|0-59:C>A-59:C>A	A/C	3	4290562	4290.56	0.884709	0.921716	0.0390446	0.0390446	FST > 0.25
298	SNP03349	3453862|F|0-32:A>G-32:A>G	A/G	3	4426986	4426.99	0.876353	0.91803	0.0380622	0.0380622	FST > 0.25
299	SNP03353	19323434|F|0-31:G>A-31:G>A	T/C	3	4467130	4467.13	0.871161	0.927968	0.0309769	0.0309769	FST > 0.25
300	SNP03364	3438651|F|0-14:T>A-14:T>A	T/A	3	4687704	4687.7	0.884709	0.921716	0.0390446	0.0390446	FST > 0.25
301	SNP03368	3055584|F|0-45:G>A-45:G>A	A/G	3	4716069	4716.07	0.881412	0.908457	0.0493814	0.0493814	FST > 0.25
302	SNP03369	3053396|F|0-31:C>T-31:C>T	T/C	3	4777653	4777.65	0.881412	0.908457	0.0493814	0.0493814	FST > 0.25
303	SNP03370	3058174|F|0-11:G>C-11:G>C	C/G	3	4798408	4798.41	0.881412	0.908457	0.0493814	0.0493814	FST > 0.25
304	SNP03372	3055166|F|0-40:A>G-40:A>G	G/A	3	4806562	4806.56	0.883883	0.91839	0.0412682	0.0412682	FST > 0.25
305	SNP03376	3052371|F|0-55:T>G-55:T>G	G/T	3	4874438	4874.44	0.88637	0.928392	0.0349233	0.0349233	FST > 0.25
306	SNP03377	3453741|F|0-41:A>G-41:A>G	G/A	3	4877683	4877.68	0.868028	0.914318	0.0397183	0.0397183	FST > 0.25
307	SNP03378	5399033|F|0-54:C>T-54:C>T	T/C	3	4878892	4878.89	0.884709	0.921716	0.0390446	0.0390446	FST > 0.25
308	SNP03384	3055224|F|0-7:G>A-7:G>A	A/G	3	4944870	4944.87	0.88637	0.928392	0.0349233	0.0349233	FST > 0.25
309	SNP03385	3057667|F|0-58:G>A-58:G>A	A/G	3	4948432	4948.43	0.883883	0.91839	0.0412682	0.0412682	FST > 0.25
310	SNP03386	5147736|F|0-6:T>C-6:T>C	C/T	3	5103773	5103.77	0.868028	0.914318	0.0397183	0.0397183	FST > 0.25
311	SNP03387	3052845|F|0-20:C>G-20:C>G	G/C	3	5164066	5164.07	0.876353	0.91803	0.0380622	0.0380622	FST > 0.25
312	SNP03388	3053054|F|0-33:A>G-33:A>G	G/A	3	5212311	5212.31	0.883883	0.91839	0.0412682	0.0412682	FST > 0.25
313	SNP03390	3449039|F|0-64:T>C-64:T>C	C/T	3	5251440	5251.44	0.883058	0.915071	0.0436972	0.0436972	FST > 0.25
314	SNP03391	10272018|F|0-50:G>A-50:G>A	G/A	3	5256769	5256.77	0.88805	0.935098	0.0310416	0.0310416	FST > 0.25
315	SNP03392	3442190|F|0-31:A>G-31:A>G	A/G	3	5281415	5281.41	0.867252	0.910926	0.0420059	0.0420059	FST > 0.25
316	SNP03394	9761462|F|0-38:A>G-38:A>G	A/G	3	5282169	5282.17	0.881412	0.908457	0.0493814	0.0493814	FST > 0.25
317	SNP03395	3053223|F|0-56:C>T-56:C>T	T/C	3	5343793	5343.79	0.866477	0.907542	0.0444832	0.0444832	FST > 0.25
318	SNP03406	3052272|F|0-22:T>G-22:T>G	G/T	3	5684792	5684.79	0.877963	0.924771	0.0340623	0.0340623	FST > 0.25
319	SNP03412	3049399|F|0-57:T>C-57:T>C	C/T	3	5773932	5773.93	0.881412	0.908457	0.0493814	0.0493814	FST > 0.25
320	SNP03414	3051955|F|0-66:C>T-66:C>T	T/C	3	5796871	5796.87	0.878774	0.928154	0.0321274	0.0321274	FST > 0.25
321	SNP03415	5401549|F|0-17:C>T-17:C>T	T/C	3	5799300	5799.3	0.877963	0.924771	0.0340623	0.0340623	FST > 0.25
322	SNP03419	3049879|F|0-10:A>C-10:A>C	C/A	3	5820255	5820.26	0.869587	0.921127	0.0353174	0.0353174	FST > 0.25
323	SNP03420	3057736|F|0-51:G>C-51:G>C	C/G	3	5831824	5831.82	0.887207	0.931741	0.0329736	0.0329736	FST > 0.25
324	SNP03423	3054158|F|0-21:A>G-21:A>G	A/G	3	5904903	5904.9	0.875552	0.914671	0.0401373	0.0401373	FST > 0.25
325	SNP03432	3051162|F|0-23:C>T-23:C>T	T/C	3	5959047	5959.05	0.88637	0.928392	0.0349233	0.0349233	FST > 0.25
326	SNP03435	3048780|F|0-61:A>G-61:A>G	G/A	3	5971522	5971.52	0.878774	0.928154	0.0321274	0.0321274	FST > 0.25
327	SNP03436	3053415|F|0-59:C>A-59:C>A	A/C	3	5977423	5977.42	0.877156	0.921397	0.0360454	0.0360454	FST > 0.25
328	SNP03437	9748257|F|0-11:C>T-11:C>T	C/T	3	5982341	5982.34	0.877156	0.921397	0.0360454	0.0360454	FST > 0.25
329	SNP03442	5406047|F|0-45:A>G-45:A>G	G/A	3	6038990	6038.99	0.885538	0.92505	0.036937	0.036937	FST > 0.25
330	SNP03444	3050411|F|0-13:A>G-13:A>G	G/A	3	6043376	6043.38	0.884709	0.921716	0.0390446	0.0390446	FST > 0.25
331	SNP03449	3450724|F|0-6:T>C-6:T>C	C/T	3	6060868	6060.87	0.8889	0.938463	0.029095	0.029095	FST > 0.25
332	SNP03452	5388538|F|0-13:A>G-13:A>G	G/A	3	6081464	6081.46	0.883058	0.915071	0.0436972	0.0436972	FST > 0.25
333	SNP03453	3060816|F|0-10:A>G-10:A>G	G/A	3	6101292	6101.29	0.887207	0.931741	0.0329736	0.0329736	FST > 0.25
334	SNP03463	3439663|F|0-42:C>T-42:C>T	C/T	3	6374963	6374.96	0.855138	0.924243	0.035911	0.035911	FST > 0.25
335	SNP03464	3051926|F|0-22:C>T-22:C>T	T/C	3	6536247	6536.25	0.894807	0.931987	0.0374043	0.0374043	FST > 0.25
336	SNP03479	3448801|F|0-12:T>C-12:T>C	C/T	3	7024582	7024.58	0.881412	0.908457	0.0493814	0.0493814	FST > 0.25
337	SNP03480	3051029|F|0-67:T>C-67:T>C	C/T	3	7048705	7048.7	0.868806	0.917718	0.0374949	0.0374949	FST > 0.25
338	SNP03483	3055034|F|0-20:A>G-20:A>G	G/A	3	7116587	7116.59	0.88805	0.935098	0.0310416	0.0310416	FST > 0.25
339	SNP03484	3062859|F|0-6:A>C-6:A>C	C/A	3	7126159	7126.16	0.868028	0.914318	0.0397183	0.0397183	FST > 0.25
340	SNP03485	3051230|F|0-63:T>C-63:T>C	C/T	3	7128544	7128.54	0.876353	0.91803	0.0380622	0.0380622	FST > 0.25
341	SNP03495	5405627|F|0-8:A>G-8:A>G	G/A	3	7357794	7357.79	0.883058	0.915071	0.0436972	0.0436972	FST > 0.25
342	SNP03517	3055752|F|0-48:C>T-48:C>T	T/C	3	8005721	8005.72	0.878774	0.928154	0.0321274	0.0321274	FST > 0.25
343	SNP03519	3453391|F|0-26:A>G-26:A>G	G/A	3	8035830	8035.83	0.887207	0.931741	0.0329736	0.0329736	FST > 0.25
344	SNP03522	3453874|F|0-24:C>G-24:C>G	C/G	3	8076515	8076.52	0.882235	0.911761	0.0464079	0.0464079	FST > 0.25
345	SNP03523	5397340|F|0-39:A>G-39:A>G	A/G	3	8076515	8076.52	0.884709	0.921716	0.0390446	0.0390446	FST > 0.25
346	SNP03524	3052507|F|0-12:T>C-12:T>C	C/T	3	8090578	8090.58	0.885538	0.92505	0.036937	0.036937	FST > 0.25
347	SNP03527	3056326|F|0-67:G>A-67:G>A	A/G	3	8168598	8168.6	0.887207	0.931741	0.0329736	0.0329736	FST > 0.25
348	SNP03528	5405775|F|0-6:A>G-6:A>G	G/A	3	8169757	8169.76	0.868806	0.917718	0.0374949	0.0374949	FST > 0.25
349	SNP03533	3057198|F|0-55:G>C-55:G>C	C/G	3	8332474	8332.47	0.877156	0.921397	0.0360454	0.0360454	FST > 0.25
350	SNP03537	3453009|F|0-52:G>T-52:G>T	T/G	3	8356782	8356.78	0.88637	0.928392	0.0349233	0.0349233	FST > 0.25
351	SNP03539	5382738|F|0-47:C>A-47:C>A	A/G	3	8444824	8444.82	0.883058	0.915071	0.0436972	0.0436972	FST > 0.25
352	SNP03548	3051783|F|0-44:T>C-44:T>C	C/T	3	8633599	8633.6	0.876353	0.91803	0.0380622	0.0380622	FST > 0.25
353	SNP03550	3443579|F|0-22:A>C-22:A>C	A/C	3	8685955	8685.95	0.0254244	0.0901951	0.0471338	0.0471338	FST < 0.25
354	SNP03551	3048641|F|0-59:A>C-59:A>C	C/A	3	8700825	8700.83	0.885538	0.92505	0.036937	0.036937	FST > 0.25
355	SNP03553	3049333|F|0-33:T>G-33:T>G	G/T	3	8741771	8741.77	0.875552	0.914671	0.0401373	0.0401373	FST > 0.25
356	SNP03596	3063087|F|0-37:G>A-37:G>A	A/G	3	9795690	9795.69	0.873155	0.904641	0.0474344	0.0474344	FST > 0.25
357	SNP03605	5394291|F|0-47:T>C-47:T>C	A/G	3	9951522	9951.52	0.869587	0.921127	0.0353174	0.0353174	FST > 0.25
358	SNP03609	3451567|F|0-56:G>T-56:G>T	G/T	3	10147563	10147.6	0.885538	0.92505	0.036937	0.036937	FST > 0.25
359	SNP03611	3051658|F|0-39:C>A-39:C>A	A/C	3	10208283	10208.3	0.883883	0.91839	0.0412682	0.0412682	FST > 0.25
360	SNP03612	3053905|F|0-45:C>T-45:C>T	T/C	3	10238698	10238.7	0.885538	0.92505	0.036937	0.036937	FST > 0.25
361	SNP03615	3051020|F|0-61:A>G-61:A>G	G/A	3	10298875	10298.9	0.875552	0.914671	0.0401373	0.0401373	FST > 0.25
362	SNP03648	3998057|F|0-37:C>T-37:C>T	C/T	3	11450556	11450.6	0.499952	-0.00220253	0.0135838	0.986416	FST < 0.25
363	SNP03654	3053778|F|0-53:G>C-53:G>C	G/C	3	11673891	11673.9	0.0254244	0.0901951	0.0471338	0.0471338	FST < 0.25
364	SNP03681	9747986|F|0-57:T>C-57:T>C	T/C	3	12490323	12490.3	0.113428	-0.00406451	0.0247398	0.97526	FST < 0.25
365	SNP03686	9745446|F|0-61:A>G-61:A>G	A/G	3	12562067	12562.1	0.258428	0.00926481	0.0177852	0.982215	FST < 0.25
366	SNP03700	9759734|F|0-34:G>C-34:G>C	C/G	3	12950873	12950.9	0.865703	0.904166	0.0472277	0.0472277	FST > 0.25
367	SNP03701	3994324|F|0-15:T>C-15:T>C	T/C	3	12963422	12963.4	0.123991	-0.00363808	0.0254771	0.974523	FST < 0.25
368	SNP03767	3057239|F|0-61:T>G-61:T>G	G/T	3	15023684	15023.7	0.388605	-0.00375832	0.00903295	0.990967	FST < 0.25
369	SNP03771	5403101|F|0-36:A>T-36:A>T	T/A	3	15033762	15033.8	0.0254244	0.0901951	0.0471338	0.0471338	FST < 0.25
370	SNP03805	3752904|F|0-14:G>C-14:G>C	C/G	3	15792342	15792.3	0.129204	-0.00388287	0.0252987	0.974701	FST < 0.25
371	SNP03807	3058948|F|0-35:T>C-35:T>C	C/T	3	15826077	15826.1	0.17976	4.94685e-05	0.0228846	0.977115	FST < 0.25
372	SNP03811	3058941|F|0-38:A>G-38:A>G	G/A	3	15926028	15926	0.31545	0.0432089	0.0490881	0.950912	FST < 0.25
373	SNP03822	3763563|F|0-66:A>G-66:A>G	A/G	3	16367665	16367.7	0.14999	-0.00104424	0.0316069	0.968393	FST < 0.25
374	SNP03830	3050030|F|0-9:C>T-9:C>T	C/T	3	16731172	16731.2	0.129621	0.00179765	0.039747	0.960253	FST < 0.25
375	SNP03834	4391907|F|0-68:A>G-68:A>G	G/A	3	16842370	16842.4	0.134944	0.00333054	0.0437715	0.956228	FST < 0.25
376	SNP03836	3052792|F|0-35:G>C-35:G>C	G/C	3	16858511	16858.5	0.213652	0.0242019	0.0463069	0.953693	FST < 0.25
377	SNP03862	5393443|F|0-33:G>A-33:G>A	A/G	3	17640296	17640.3	0.0254244	0.0901951	0.0471338	0.0471338	FST < 0.25
378	SNP03866	9761446|F|0-8:T>C-8:T>C	C/T	3	17697604	17697.6	0.854397	0.920741	0.0391281	0.0391281	FST > 0.25
379	SNP03872	5396637|F|0-5:T>C-5:T>C	C/T	3	17898910	17898.9	0.871161	0.927968	0.0309769	0.0309769	FST > 0.25
380	SNP03889	3766926|F|0-28:T>C-28:T>C	T/C	3	18436999	18437	0.499283	-0.00399808	0.0116037	0.988396	FST < 0.25
381	SNP03892	3756591|F|0-50:A>G-50:A>G	A/G	3	18727652	18727.7	0.186582	-0.00377884	0.0158725	0.984127	FST < 0.25
382	SNP03895	3987877|F|0-51:G>A-51:G>A	A/G	3	18871876	18871.9	0.150114	0.000943002	0.0365794	0.963421	FST < 0.25
383	SNP03913	3050430|F|0-51:G>T-51:G>T	G/T	3	20083115	20083.1	0.8522	0.910286	0.0486033	0.0486033	FST > 0.25
384	SNP03937	3444817|F|0-34:A>G-34:A>G	G/A	3	20945886	20945.9	0.17691	-0.00406535	0.0171098	0.98289	FST < 0.25
385	SNP03947	12388453|F|0-52:C>G-52:C>G	A/G	3	21168525	21168.5	0.866477	0.907542	0.0444832	0.0444832	FST > 0.25
386	SNP03987	3061538|F|0-39:G>A-39:G>A	G/A	3	22643909	22643.9	0.871957	0.931401	0.0287621	0.0287621	FST > 0.25
387	SNP04030	3449518|F|0-24:T>G-24:T>G	G/T	3	24362623	24362.6	0.884709	0.921716	0.0390446	0.0390446	FST > 0.25
388	SNP04061	12388359|F|0-39:G>A-39:G>A	A/G	3	25395938	25395.9	0.868028	0.914318	0.0397183	0.0397183	FST > 0.25
389	SNP04103	3048648|F|0-26:G>T-26:G>T	T/G	3	26958081	26958.1	0.852929	0.913763	0.045464	0.045464	FST > 0.25
390	SNP04107	5406930|F|0-31:C>T-31:C>T	C/T	3	26982722	26982.7	0.883058	0.915071	0.0436972	0.0436972	FST > 0.25
391	SNP04110	3055556|F|0-41:T>C-41:T>C	T/C	3	27148990	27149	0.839142	0.920569	0.0440533	0.0440533	FST > 0.25
392	SNP04112	3057166|F|0-32:G>A-32:G>A	A/G	3	27270467	27270.5	0.8522	0.910286	0.0486033	0.0486033	FST > 0.25
393	SNP04117	9745832|F|0-38:A>G-38:A>G	A/G	3	27342542	27342.5	0.871161	0.927968	0.0309769	0.0309769	FST > 0.25
394	SNP04120	5141122|F|0-37:C>G-37:C>G	G/C	3	27429520	27429.5	0.8522	0.910286	0.0486033	0.0486033	FST > 0.25
395	SNP04121	3054260|F|0-11:G>A-11:G>A	G/A	3	27469446	27469.4	0.867252	0.910926	0.0420059	0.0420059	FST > 0.25
396	SNP04136	5406789|F|0-8:T>C-8:T>C	T/C	3	27744493	27744.5	0.868028	0.914318	0.0397183	0.0397183	FST > 0.25
397	SNP04146	9753493|F|0-14:G>T-14:G>T	T/G	3	27921491	27921.5	0.869587	0.921127	0.0353174	0.0353174	FST > 0.25
398	SNP04164	3059158|F|0-25:C>T-25:C>T	T/C	3	28386675	28386.7	0.865703	0.904166	0.0472277	0.0472277	FST > 0.25
399	SNP04180	3997811|F|0-50:A>C-50:A>C	A/C	3	28893744	28893.7	0.304211	0.5991	0.0492987	0.0492987	FST > 0.25
400	SNP04181	5391378|F|0-27:A>G-27:A>G	G/A	3	28894089	28894.1	0.852929	0.913763	0.045464	0.045464	FST > 0.25
401	SNP04232	3052849|F|0-56:G>A-56:G>A	A/G	3	29896867	29896.9	0.853661	0.917247	0.0423119	0.0423119	FST > 0.25
402	SNP04233	3055695|F|0-52:T>G-52:T>G	G/T	3	29929149	29929.1	0.866477	0.907542	0.0444832	0.0444832	FST > 0.25
403	SNP04237	3453128|F|0-5:G>A-5:G>A	G/A	3	30071853	30071.9	0.838451	0.916988	0.0485959	0.0485959	FST > 0.25
404	SNP04261	3453872|F|0-53:C>G-53:C>G	C/G	3	30366450	30366.5	0.871161	0.927968	0.0309769	0.0309769	FST > 0.25
405	SNP04268	3449485|F|0-31:A>G-31:A>G	G/A	3	30432047	30432	0.866477	0.907542	0.0444832	0.0444832	FST > 0.25
406	SNP04305	5144895|F|0-45:C>T-45:C>T	C/T	3	30853413	30853.4	0.866477	0.907542	0.0444832	0.0444832	FST > 0.25
407	SNP04310	3054872|F|0-9:C>T-9:C>T	C/T	3	30873812	30873.8	0.299977	0.00391265	0.00972463	0.990275	FST < 0.25
408	SNP04314	3050322|F|0-19:C>T-19:C>T	G/C	3	30904383	30904.4	0.867252	0.910926	0.0420059	0.0420059	FST > 0.25
409	SNP04348	9752032|F|0-23:G>A-23:G>A	G/A	3	31472412	31472.4	0.499411	-0.00406928	0.011508	0.988492	FST < 0.25
410	SNP04397	3450107|F|0-8:A>G-8:A>G	A/G	3	32107673	32107.7	0.129248	-0.00307506	0.027146	0.972854	FST < 0.25
411	SNP04452	4392469|F|0-55:G>T-55:G>T	C/T	3	32786677	32786.7	0.0698075	-0.00406649	0.049407	0.950593	FST < 0.25
412	SNP04458	3049441|F|0-31:C>A-31:C>A	T/C	3	32969077	32969.1	0.09204	-0.00140709	0.0387178	0.961282	FST < 0.25
413	SNP04460	3049577|F|0-33:G>A-33:G>A	G/A	3	32969143	32969.1	0.11363	-0.00153133	0.0312311	0.968769	FST < 0.25
414	SNP04472	3995055|F|0-39:C>A-39:C>A	C/A	3	33065701	33065.7	0.297753	0.0238753	0.0245089	0.975491	FST < 0.25
415	SNP04475	3059184|F|0-32:G>A-32:G>A	G/A	3	33108691	33108.7	0.248555	0.0297276	0.0414892	0.958511	FST < 0.25
416	SNP04664	3053965|F|0-58:C>G-58:C>G	C/G	3	35479990	35480	0.302897	0.00910373	0.0125994	0.987401	FST < 0.25
417	SNP04696	3062293|F|0-21:C>T-21:C>T	C/T	3	36048187	36048.2	0.0254244	0.0901951	0.0471338	0.0471338	FST < 0.25
418	SNP04719	3056192|F|0-11:G>A-11:G>A	G/A	3	36367675	36367.7	0.0973456	-0.00394806	0.0271333	0.972867	FST < 0.25
419	SNP04762	3767980|F|0-15:T>G-15:T>G	T/G	4	939101	939.101	0.867252	0.910926	0.0420059	0.0420059	FST > 0.25
420	SNP04788	3059794|F|0-32:G>T-32:G>T	G/T	4	1838357	1838.36	0.260451	0.0356506	0.0496181	0.950382	FST < 0.25
421	SNP04790	9764149|F|0-42:C>T-42:C>T	C/T	4	1933361	1933.36	0.09204	-0.00140709	0.0387178	0.961282	FST < 0.25
422	SNP04807	3770106|F|0-27:T>G-27:T>G	T/C	4	2445131	2445.13	0.231443	0.00363766	0.0149803	0.98502	FST < 0.25
423	SNP04810	3061123|F|0-38:C>G-38:C>G	C/G	4	2466799	2466.8	0.25212	-0.00329332	0.00655171	0.993448	FST < 0.25
424	SNP04848	4390467|F|0-16:T>C-16:T>C	T/C	4	3778846	3778.85	0.854397	0.920741	0.0391281	0.0391281	FST > 0.25
425	SNP04872	5144204|F|0-44:C>T-44:C>T	T/C	4	4418061	4418.06	0.207695	-0.00392382	0.0119365	0.988063	FST < 0.25
426	SNP04880	5402962|F|0-25:G>A-25:G>A	A/G	4	4500800	4500.8	0.280837	-0.00405416	0.00685138	0.993149	FST < 0.25
427	SNP04881	5402962|F|0-41:T>C-41:T>C	T/C	4	4500800	4500.8	0.852929	0.913763	0.045464	0.045464	FST > 0.25
428	SNP04891	3450029|F|0-65:A>T-65:A>T	A/T	4	4764019	4764.02	0.250006	-0.00298177	0.0068289	0.993171	FST < 0.25
429	SNP04897	5398159|F|0-36:T>C-36:T>C	T/C	4	4843995	4843.99	0.868028	0.914318	0.0397183	0.0397183	FST > 0.25
430	SNP04913	19323414|F|0-31:G>A-31:G>A	A/G	4	5186706	5186.71	0.8522	0.910286	0.0486033	0.0486033	FST > 0.25
431	SNP04915	19323414|F|0-37:C>T-37:C>T	G/A	4	5186706	5186.71	0.869587	0.921127	0.0353174	0.0353174	FST > 0.25
432	SNP04916	5385976|F|0-27:T>C-27:T>C	T/C	4	5186777	5186.78	0.871161	0.927968	0.0309769	0.0309769	FST > 0.25
433	SNP04917	3058018|F|0-66:C>T-66:C>T	C/T	4	5190257	5190.26	0.871161	0.927968	0.0309769	0.0309769	FST > 0.25
434	SNP04935	3763672|F|0-11:A>G-11:A>G	T/A	4	5633630	5633.63	0.87276	0.934842	0.0264803	0.0264803	FST > 0.25
435	SNP04954	4392927|F|0-7:C>T-7:C>T	C/T	4	6091363	6091.36	0.838451	0.916988	0.0485959	0.0485959	FST > 0.25
436	SNP04956	9758786|F|0-40:C>G-40:C>G	C/A	4	6106317	6106.32	0.867252	0.910926	0.0420059	0.0420059	FST > 0.25
437	SNP04971	5143012|F|0-24:G>C-24:G>C	C/G	4	6488163	6488.16	0.883883	0.91839	0.0412682	0.0412682	FST > 0.25
438	SNP04984	3048967|F|0-32:G>A-32:G>A	T/C	4	6939045	6939.05	0.246164	0.0285745	0.0404443	0.959556	FST < 0.25
439	SNP05006	5406876|F|0-12:A>G-12:A>G	G/A	4	7669840	7669.84	0.868028	0.914318	0.0397183	0.0397183	FST > 0.25
440	SNP05012	3446735|F|0-5:G>A-5:G>A	G/A	4	7978514	7978.51	0.881412	0.908457	0.0493814	0.0493814	FST > 0.25
441	SNP05016	5142507|F|0-45:G>A-45:G>A	A/G	4	8041274	8041.27	0.162449	-0.00129006	0.0273499	0.97265	FST < 0.25
442	SNP05022	3049500|F|0-27:T>G-27:T>G	A/T	4	8070023	8070.02	0.180067	0.00286276	0.0278517	0.972148	FST < 0.25
443	SNP05051	3440990|F|0-30:A>G-30:A>G	A/G	4	9392008	9392.01	0.883883	0.91839	0.0412682	0.0412682	FST > 0.25
444	SNP05068	19319270|F|0-5:T>C-5:T>C	C/T	4	10254682	10254.7	0.852929	0.913763	0.045464	0.045464	FST > 0.25
445	SNP05086	5397720|F|0-55:A>C-55:A>C	C/A	4	11087451	11087.5	0.884709	0.921716	0.0390446	0.0390446	FST > 0.25
446	SNP05096	3768594|F|0-43:A>T-43:A>T	A/T	4	11368384	11368.4	0.854397	0.920741	0.0391281	0.0391281	FST > 0.25
447	SNP05099	3053124|F|0-22:G>C-22:G>C	A/C	4	11463221	11463.2	0.853661	0.917247	0.0423119	0.0423119	FST > 0.25
448	SNP05106	5389309|F|0-19:A>G-19:A>G	T/C	4	11593702	11593.7	0.852929	0.913763	0.045464	0.045464	FST > 0.25
449	SNP05126	3054736|F|0-45:T>C-45:T>C	C/T	4	12589733	12589.7	0.867252	0.910926	0.0420059	0.0420059	FST > 0.25
450	SNP05128	5397320|F|0-43:A>C-43:A>C	C/T	4	12967063	12967.1	0.866477	0.907542	0.0444832	0.0444832	FST > 0.25
451	SNP05131	19321801|F|0-43:G>T-43:G>T	T/G	4	12988666	12988.7	0.866477	0.907542	0.0444832	0.0444832	FST > 0.25
452	SNP05178	4392200|F|0-31:C>T-31:C>T	C/T	4	14135146	14135.1	0.272933	0.0213643	0.0298152	0.970185	FST < 0.25
453	SNP05181	3444271|F|0-7:G>A-7:G>A	A/G	4	14138401	14138.4	0.855138	0.924243	0.035911	0.035911	FST > 0.25
454	SNP05184	3060128|F|0-45:A>G-45:A>G	G/A	4	14138467	14138.5	0.327634	0.0211643	0.0252874	0.974713	FST < 0.25
455	SNP05194	3763750|F|0-36:C>T-36:C>T	C/T	4	14200768	14200.8	0.868028	0.914318	0.0397183	0.0397183	FST > 0.25
456	SNP05195	3751228|F|0-23:G>A-23:G>A	G/A	4	14209448	14209.4	0.869587	0.921127	0.0353174	0.0353174	FST > 0.25
457	SNP05226	5141274|F|0-20:T>A-20:T>A	T/C	4	15455022	15455	0.108544	0.00301139	0.0467491	0.953251	FST < 0.25
458	SNP05229	5400882|F|0-14:G>A-14:G>A	G/A	4	15595224	15595.2	0.0221145	0.0789038	0.0485908	0.0485908	FST < 0.25
459	SNP05233	3453605|F|0-39:G>A-39:G>A	A/G	4	15886814	15886.8	0.09204	-0.00140709	0.0387178	0.961282	FST < 0.25
460	SNP05253	5402934|F|0-46:A>G-46:A>G	G/A	4	16027087	16027.1	0.884709	0.921716	0.0390446	0.0390446	FST > 0.25
461	SNP05257	3058835|F|0-27:T>C-27:T>C	T/C	4	16170333	16170.3	0.0254244	0.0901951	0.0471338	0.0471338	FST < 0.25
462	SNP05269	3752059|F|0-59:A>C-59:A>C	A/C	4	16545867	16545.9	0.0781751	-0.00366894	0.0433376	0.956662	FST < 0.25
463	SNP05271	4392132|F|0-26:A>T-26:A>T	A/T	4	16605204	16605.2	0.105595	-0.00113858	0.033121	0.966879	FST < 0.25
464	SNP05273	5399609|F|0-22:T>C-22:T>C	T/G	4	16671570	16671.6	0.0254244	0.0901951	0.0471338	0.0471338	FST < 0.25
465	SNP05302	5401942|F|0-8:T>C-8:T>C	T/C	4	17658440	17658.4	0.852929	0.913763	0.045464	0.045464	FST > 0.25
466	SNP05312	3450043|F|0-64:G>C-64:G>C	G/C	4	17868126	17868.1	0.32946	0.00328589	0.0121221	0.987878	FST < 0.25
467	SNP05313	19321495|F|0-11:A>G-11:A>G	A/G	4	17876473	17876.5	0.343327	0.00303104	0.0159679	0.984032	FST < 0.25
468	SNP05319	5397844|F|0-65:G>T-65:G>T	T/G	4	18066972	18067	0.305327	0.00195704	0.00817645	0.991824	FST < 0.25
469	SNP05329	3057981|F|0-45:A>G-45:A>G	A/G	4	18403237	18403.2	0.324197	0.0126047	0.0175353	0.982465	FST < 0.25
470	SNP05334	9760919|F|0-15:G>T-15:G>T	G/T	4	18471109	18471.1	0.857406	0.934801	0.0264265	0.0264265	FST > 0.25
471	SNP05344	3058781|F|0-27:G>A-27:G>A	A/G	4	18565988	18566	0.326926	-0.000323793	0.00909124	0.990909	FST < 0.25
472	SNP05463	12388407|F|0-20:A>G-20:A>G	A/G	4	20609417	20609.4	0.855885	0.927754	0.0327571	0.0327571	FST > 0.25
473	SNP05486	3055031|F|0-23:G>A-23:G>A	A/G	4	20950833	20950.8	0.871161	0.927968	0.0309769	0.0309769	FST > 0.25
474	SNP05536	3053265|F|0-59:A>C-59:A>C	A/T	4	22081448	22081.4	0.871957	0.931401	0.0287621	0.0287621	FST > 0.25
475	SNP05553	3771076|F|0-62:A>C-62:A>C	A/C	4	22849803	22849.8	0.499484	-0.00406929	0.0114982	0.988502	FST < 0.25
476	SNP05579	19323790|F|0-61:C>T-61:C>T	T/C	4	23737532	23737.5	0.144922	-0.000288791	0.0342108	0.965789	FST < 0.25
477	SNP05592	3440831|F|0-19:G>C-19:G>C	G/C	4	24011876	24011.9	0.866477	0.907542	0.0444832	0.0444832	FST > 0.25
478	SNP05595	3057589|F|0-39:G>A-39:G>A	A/G	4	24011942	24011.9	0.852929	0.913763	0.045464	0.045464	FST > 0.25
479	SNP05684	3049791|F|0-15:G>T-15:G>T	T/C	4	27380365	27380.4	0.869587	0.921127	0.0353174	0.0353174	FST > 0.25
480	SNP05694	9759071|F|0-35:G>A-35:G>A	A/G	4	27504330	27504.3	0.852929	0.913763	0.045464	0.045464	FST > 0.25
481	SNP05697	3055416|F|0-27:C>A-27:C>A	A/C	4	27679687	27679.7	0.854397	0.920741	0.0391281	0.0391281	FST > 0.25
482	SNP05699	3450676|F|0-25:G>A-25:G>A	G/A	4	27734586	27734.6	0.869587	0.921127	0.0353174	0.0353174	FST > 0.25
483	SNP05702	3061709|F|0-55:T>C-55:T>C	C/T	4	27782473	27782.5	0.868028	0.914318	0.0397183	0.0397183	FST > 0.25
484	SNP05704	9754370|F|0-18:G>A-18:G>A	A/G	4	27817160	27817.2	0.855885	0.927754	0.0327571	0.0327571	FST > 0.25
485	SNP05707	3048384|F|0-37:T>A-37:T>A	G/C	4	27856490	27856.5	0.0254244	0.0901951	0.0471338	0.0471338	FST < 0.25
486	SNP05748	3054616|F|0-43:C>T-43:C>T	A/G	4	28832918	28832.9	0.866477	0.907542	0.0444832	0.0444832	FST > 0.25
487	SNP05764	3057081|F|0-44:T>C-44:T>C	C/T	4	29317404	29317.4	0.868806	0.917718	0.0374949	0.0374949	FST > 0.25
488	SNP05795	3452457|F|0-38:T>C-38:T>C	T/C	4	30000625	30000.6	0.288496	0.0391193	0.0449294	0.955071	FST < 0.25
489	SNP05822	5402820|F|0-56:C>A-56:C>A	G/T	4	30453394	30453.4	0.283707	0.0117749	0.0183742	0.981626	FST < 0.25
490	SNP05833	3056666|F|0-24:G>A-24:G>A	A/G	4	30690727	30690.7	0.852929	0.913763	0.045464	0.045464	FST > 0.25
491	SNP05839	5392755|F|0-21:G>A-21:G>A	G/A	4	30958397	30958.4	0.216957	-0.00320511	0.0107	0.9893	FST < 0.25
492	SNP05847	5386514|F|0-32:G>A-32:G>A	G/A	4	31151717	31151.7	0.12949	-0.00061348	0.0332084	0.966792	FST < 0.25
493	SNP05858	3052734|F|0-40:C>G-40:C>G	A/T	4	31197906	31197.9	0.206161	0.0208561	0.0459341	0.954066	FST < 0.25
494	SNP05894	5406849|F|0-23:G>A-23:G>A	C/T	4	31661613	31661.6	0.0973456	-0.00394806	0.0271333	0.972867	FST < 0.25
495	SNP05898	5399109|F|0-22:A>T-22:A>T	G/A	4	31685936	31685.9	0.108169	-0.00285028	0.0280793	0.971921	FST < 0.25
496	SNP05899	3063245|F|0-59:G>A-59:G>A	G/A	4	31692053	31692.1	0.150114	0.000943002	0.0365794	0.963421	FST < 0.25
497	SNP05912	3052610|F|0-18:T>A-18:T>A	T/A	4	31814393	31814.4	0.11363	-0.00153133	0.0312311	0.968769	FST < 0.25
498	SNP05922	3049753|F|0-45:C>T-45:C>T	C/T	4	31996027	31996	0.439132	0.00747682	0.020428	0.979572	FST < 0.25
499	SNP05926	3446349|F|0-46:C>G-46:C>G	G/C	4	32144474	32144.5	0.364095	0.000720783	0.0162132	0.983787	FST < 0.25
500	SNP05928	5396685|F|0-56:G>T-56:G>T	T/G	4	32154681	32154.7	0.380701	0.00598908	0.0213116	0.978688	FST < 0.25
501	SNP05942	3054223|F|0-8:A>G-8:A>G	A/G	4	32347533	32347.5	0.348611	-0.00337725	0.0104543	0.989546	FST < 0.25
502	SNP05944	3050825|F|0-44:A>G-44:A>G	C/A	4	32358500	32358.5	0.357339	-0.00088848	0.0141223	0.985878	FST < 0.25
503	SNP05951	3054109|F|0-16:A>G-16:A>G	G/A	4	32482287	32482.3	0.500924	0.00961432	0.0311268	0.968873	FST < 0.25
504	SNP05991	3055730|F|0-6:C>A-6:C>A	C/A	4	33448848	33448.8	0.412701	0.0211984	0.0303811	0.969619	FST < 0.25
505	SNP05998	3453044|F|0-6:G>A-6:G>A	G/A	4	33600796	33600.8	0.231047	0.000966629	0.0124272	0.987573	FST < 0.25
506	SNP05999	5143092|F|0-16:T>G-16:T>G	G/T	4	33600862	33600.9	0.186915	-0.00108769	0.0197598	0.98024	FST < 0.25
507	SNP06000	3055458|F|0-25:C>G-25:C>G	C/T	4	33661649	33661.6	0.284949	-0.00335351	0.00702213	0.992978	FST < 0.25
508	SNP06001	3052205|F|0-66:A>G-66:A>G	G/A	4	33678537	33678.5	0.352229	-0.00189437	0.0123148	0.987685	FST < 0.25
509	SNP06021	3052026|F|0-23:T>G-23:T>G	T/G	4	34691482	34691.5	0.028772	0.101353	0.0477941	0.0477941	FST < 0.25
510	SNP06037	3758480|F|0-7:G>T-7:G>T	G/T	4	34872486	34872.5	0.0254244	0.0901951	0.0471338	0.0471338	FST < 0.25
511	SNP06039	5405086|F|0-17:A>G-17:A>G	A/G	4	34873131	34873.1	0.0254244	0.0901951	0.0471338	0.0471338	FST < 0.25
512	SNP06073	3987912|F|0-60:C>T-60:C>T	C/T	4	35497590	35497.6	0.0809561	-0.00335464	0.0418398	0.95816	FST < 0.25
513	SNP06076	5401927|F|0-50:T>C-50:T>C	T/C	5	77020	77.02	0.0221145	0.0789038	0.0485908	0.0485908	FST < 0.25
514	SNP06128	5141058|F|0-10:C>A-10:C>A	A/C	5	938786	938.786	0.869587	0.921127	0.0353174	0.0353174	FST > 0.25
515	SNP06139	9762558|F|0-18:A>G-18:A>G	G/A	5	1172704	1172.7	0.868028	0.914318	0.0397183	0.0397183	FST > 0.25
516	SNP06173	3453618|F|0-43:G>C-43:G>C	T/C	5	2050691	2050.69	0.871161	0.927968	0.0309769	0.0309769	FST > 0.25
517	SNP06182	5389615|F|0-44:C>T-44:C>T	C/T	5	2159264	2159.26	0.227962	0.0113688	0.024363	0.975637	FST < 0.25
518	SNP06187	3053742|F|0-46:C>T-46:C>T	T/C	5	2815168	2815.17	0.877963	0.924771	0.0340623	0.0340623	FST > 0.25
519	SNP06197	3048297|F|0-34:T>C-34:T>C	G/A	5	3120263	3120.26	0.271529	0.0253813	0.034338	0.965662	FST < 0.25
520	SNP06204	5405954|F|0-35:A>T-35:A>T	A/T	5	3163229	3163.23	0.883058	0.915071	0.0436972	0.0436972	FST > 0.25
521	SNP06228	3438992|F|0-18:T>C-18:T>C	C/T	5	3646194	3646.19	0.881412	0.908457	0.0493814	0.0493814	FST > 0.25
522	SNP06229	3438992|F|0-36:T>C-36:T>C	C/T	5	3646194	3646.19	0.0254244	0.0901951	0.0471338	0.0471338	FST < 0.25
523	SNP06233	3051485|F|0-18:T>G-18:T>G	T/G	5	3735783	3735.78	0.0254244	0.0901951	0.0471338	0.0471338	FST < 0.25
524	SNP06235	5397730|F|0-18:C>T-18:C>T	C/T	5	3812833	3812.83	0.871161	0.927968	0.0309769	0.0309769	FST > 0.25
525	SNP06236	5397730|F|0-19:T>C-19:T>C	T/C	5	3812833	3812.83	0.866477	0.907542	0.0444832	0.0444832	FST > 0.25
526	SNP06246	3055322|F|0-8:T>A-8:T>A	T/A	5	4808850	4808.85	0.475164	0.00498495	0.0230866	0.976913	FST < 0.25
527	SNP06256	5407334|F|0-10:G>A-10:G>A	G/A	5	5369593	5369.59	0.0753899	-0.00389906	0.0449997	0.955	FST < 0.25
528	SNP06282	3442378|F|0-14:G>T-14:G>T	G/T	5	5953664	5953.66	0.0865062	-0.00250576	0.0391712	0.960829	FST < 0.25
529	SNP06287	5400757|F|0-7:C>G-7:C>G	C/T	5	6016584	6016.58	0.197487	0.00829372	0.0315964	0.968404	FST < 0.25
530	SNP06299	3049195|F|0-29:T>G-29:T>G	A/G	5	6373750	6373.75	0.881412	0.908457	0.0493814	0.0493814	FST > 0.25
531	SNP06326	19323844|F|0-67:C>T-67:C>T	T/C	5	7231757	7231.76	0.868028	0.914318	0.0397183	0.0397183	FST > 0.25
532	SNP06329	19322100|F|0-34:G>A-34:G>A	G/C	5	7309276	7309.28	0.866477	0.907542	0.0444832	0.0444832	FST > 0.25
533	SNP06334	3057788|F|0-5:C>T-5:C>T	G/A	5	7414886	7414.89	0.868028	0.914318	0.0397183	0.0397183	FST > 0.25
534	SNP06413	3759229|F|0-15:A>T-15:A>T	A/T	5	11446453	11446.5	0.499476	-0.00403567	0.0115363	0.988464	FST < 0.25
535	SNP06414	3055243|F|0-32:T>C-32:T>C	C/T	5	11451273	11451.3	0.499466	-0.00399634	0.0115811	0.988419	FST < 0.25
536	SNP06418	6997140|F|0-24:A>G-24:A>G	G/A	5	11739191	11739.2	0.118927	-0.000862085	0.0322572	0.967743	FST < 0.25
537	SNP06462	3049137|F|0-29:A>T-29:A>T	A/T	5	14164363	14164.4	0.217152	0.0156902	0.0316919	0.968308	FST < 0.25
538	SNP06464	3751232|F|0-48:G>A-48:G>A	A/G	5	14246051	14246.1	0.869587	0.921127	0.0353174	0.0353174	FST > 0.25
539	SNP06484	4389163|F|0-13:T>C-13:T>C	T/C	5	15133833	15133.8	0.478328	0.0180913	0.0445337	0.955466	FST < 0.25
540	SNP06485	3991739|F|0-5:C>T-5:C>T	C/T	5	15152818	15152.8	0.0974629	-0.00238561	0.0317849	0.968215	FST < 0.25
541	SNP06493	3049688|F|0-49:T>C-49:T>C	T/C	5	15686311	15686.3	0.232483	0.0106421	0.0224253	0.977575	FST < 0.25
542	SNP06495	3763373|F|0-68:T>G-68:T>G	G/T	5	15754668	15754.7	0.404117	0.0242068	0.0342416	0.965758	FST < 0.25
543	SNP06496	5403074|F|0-46:A>G-46:A>G	C/T	5	15756417	15756.4	0.39447	0.0140169	0.0279598	0.97204	FST < 0.25
544	SNP06497	3991970|F|0-36:T>C-36:T>C	C/T	5	16009762	16009.8	0.403017	0.0253616	0.0355524	0.964448	FST < 0.25
545	SNP06502	3053624|F|0-33:C>T-33:C>T	C/T	5	16083538	16083.5	0.373884	-0.00393385	0.0103532	0.989647	FST < 0.25
546	SNP06517	3437111|F|0-51:A>G-51:A>G	G/A	5	16916056	16916.1	0.866477	0.907542	0.0444832	0.0444832	FST > 0.25
547	SNP06530	3767173|F|0-36:A>G-36:A>G	A/G	5	17457195	17457.2	0.335027	0.0295266	0.0406621	0.959338	FST < 0.25
548	SNP06553	4384922|F|0-5:T>C-5:T>C	T/C	5	18232036	18232	0.855885	0.927754	0.0327571	0.0327571	FST > 0.25
549	SNP06576	5408925|F|0-56:G>A-56:G>A	A/G	5	18664147	18664.1	0.868028	0.914318	0.0397183	0.0397183	FST > 0.25
550	SNP06592	5408976|F|0-15:T>C-15:T>C	C/T	5	19143420	19143.4	0.871161	0.927968	0.0309769	0.0309769	FST > 0.25
551	SNP06607	19322315|F|0-40:G>A-40:G>A	A/G	5	19642950	19643	0.119287	0.00308095	0.0440386	0.955961	FST < 0.25
552	SNP06613	3764071|F|0-5:A>C-5:A>C	A/C	5	19742018	19742	0.866477	0.907542	0.0444832	0.0444832	FST > 0.25
553	SNP06615	5402084|F|0-23:T>A-23:T>A	A/T	5	19854403	19854.4	0.877963	0.924771	0.0340623	0.0340623	FST > 0.25
554	SNP06625	5400423|F|0-18:T>C-18:T>C	C/T	5	20078913	20078.9	0.866477	0.907542	0.0444832	0.0444832	FST > 0.25
555	SNP06647	3053692|F|0-53:A>C-53:A>C	C/A	5	20782880	20782.9	0.858984	0.907156	0.0475278	0.0475278	FST > 0.25
556	SNP06665	3995615|F|0-40:T>G-40:T>G	G/T	5	21235446	21235.4	0.873155	0.904641	0.0474344	0.0474344	FST > 0.25
557	SNP06666	3995615|F|0-50:T>C-50:T>C	C/T	5	21235446	21235.4	0.881412	0.908457	0.0493814	0.0493814	FST > 0.25
558	SNP06672	3453940|F|0-39:A>G-39:A>G	A/G	5	21407525	21407.5	0.236087	0.00502362	0.0154423	0.984558	FST < 0.25
559	SNP06678	14942465|F|0-17:A>C-17:A>C	C/A	5	21475931	21475.9	0.430647	0.0089383	0.020201	0.979799	FST < 0.25
560	SNP06726	5395026|F|0-40:A>T-40:A>T	A/T	5	22596844	22596.8	0.868028	0.914318	0.0397183	0.0397183	FST > 0.25
561	SNP06727	3063065|F|0-5:T>C-5:T>C	C/T	5	22680973	22681	0.852929	0.913763	0.045464	0.045464	FST > 0.25
562	SNP06735	3452823|F|0-38:A>G-38:A>G	A/G	5	22906869	22906.9	0.852929	0.913763	0.045464	0.045464	FST > 0.25
563	SNP06736	3061472|F|0-24:T>C-24:T>C	C/T	5	22952895	22952.9	0.860487	0.914015	0.0421866	0.0421866	FST > 0.25
564	SNP06737	3763807|F|0-26:G>C-26:G>C	C/T	5	23036020	23036	0.854397	0.920741	0.0391281	0.0391281	FST > 0.25
565	SNP06738	3763807|F|0-39:T>C-39:T>C	C/G	5	23036020	23036	0.869587	0.921127	0.0353174	0.0353174	FST > 0.25
566	SNP06739	3050928|F|0-35:C>T-35:C>T	T/C	5	23055575	23055.6	0.858984	0.907156	0.0475278	0.0475278	FST > 0.25
567	SNP06740	3446810|F|0-68:A>G-68:A>G	G/A	5	23120733	23120.7	0.873155	0.904641	0.0474344	0.0474344	FST > 0.25
568	SNP06741	3050665|F|0-7:G>T-7:G>T	T/G	5	23120799	23120.8	0.859734	0.910581	0.0448242	0.0448242	FST > 0.25
569	SNP06781	3453139|F|0-19:A>C-19:A>C	A/C	5	23976078	23976.1	0.874752	0.91132	0.0423782	0.0423782	FST > 0.25
570	SNP06782	3451563|F|0-17:T>G-17:T>G	G/T	5	23976144	23976.1	0.884709	0.921716	0.0390446	0.0390446	FST > 0.25
571	SNP06785	9759590|F|0-47:G>C-47:G>C	C/G	5	23997067	23997.1	0.839142	0.920569	0.0440533	0.0440533	FST > 0.25
572	SNP06786	5402229|F|0-20:T>C-20:T>C	C/T	5	24006059	24006.1	0.881412	0.908457	0.0493814	0.0493814	FST > 0.25
573	SNP06805	12387748|F|0-8:G>A-8:G>A	A/G	5	24236563	24236.6	0.855885	0.927754	0.0327571	0.0327571	FST > 0.25
574	SNP06928	9761790|F|0-12:A>G-12:A>G	A/G	5	26877196	26877.2	0.137103	-0.00186826	0.0300503	0.96995	FST < 0.25
575	SNP06938	9761429|F|0-56:C>T-56:C>T	A/G	5	27063467	27063.5	0.855885	0.927754	0.0327571	0.0327571	FST > 0.25
576	SNP06956	3049520|F|0-12:G>T-12:G>T	G/T	5	27433823	27433.8	0.0254244	0.0901951	0.0471338	0.0471338	FST < 0.25
577	SNP06973	3770715|F|0-11:C>T-11:C>T	C/T	5	28036230	28036.2	0.108169	-0.00285028	0.0280793	0.971921	FST < 0.25
578	SNP06987	3453906|F|0-65:T>G-65:T>G	T/G	5	28493507	28493.5	0.866477	0.907542	0.0444832	0.0444832	FST > 0.25
579	SNP06992	3055141|F|0-66:A>T-66:A>T	A/T	5	28773311	28773.3	0.405697	-0.00102604	0.00987559	0.990124	FST < 0.25
580	SNP06993	3053245|F|0-18:T>C-18:T>C	T/C	5	28799081	28799.1	0.349076	0.00610059	0.0205129	0.979487	FST < 0.25
581	SNP07056	3756655|F|0-9:T>A-9:T>A	A/T	6	490137	490.137	0.499482	-0.00406118	0.0115074	0.988493	FST < 0.25
582	SNP07060	3050549|F|0-39:C>T-39:C>T	C/T	6	592345	592.345	0.188541	0.0135302	0.0451985	0.954801	FST < 0.25
583	SNP07064	3990131|F|0-61:A>T-61:A>T	A/T	6	630685	630.685	0.18347	0.0115787	0.0434691	0.956531	FST < 0.25
584	SNP07072	6997512|F|0-5:A>G-5:A>G	A/G	6	720174	720.174	0.195522	0.0116958	0.0382116	0.961788	FST < 0.25
585	SNP07087	3050143|F|0-36:T>G-36:T>G	T/G	6	852256	852.256	0.270672	0.0203533	0.0291514	0.970849	FST < 0.25
586	SNP07094	3060836|F|0-64:T>C-64:T>C	C/T	6	868041	868.041	0.381311	-0.00406701	0.00967462	0.990325	FST < 0.25
587	SNP07098	3049992|F|0-52:C>T-52:C>T	T/C	6	911401	911.401	0.248555	0.0297276	0.0414892	0.958511	FST < 0.25
588	SNP07117	9761941|F|0-32:T>A-32:T>A	A/T	6	1440923	1440.92	0.116114	-0.00366561	0.0253773	0.974623	FST < 0.25
589	SNP07125	3054901|F|0-52:T>G-52:T>G	G/T	6	1672952	1672.95	0.883058	0.915071	0.0436972	0.0436972	FST > 0.25
590	SNP07169	3439939|F|0-20:C>T-20:C>T	C/T	6	2183638	2183.64	0.124282	0.00039447	0.035764	0.964236	FST < 0.25
591	SNP07214	5403265|F|0-60:T>G-60:T>G	G/T	6	2740871	2740.87	0.09204	-0.00140709	0.0387178	0.961282	FST < 0.25
592	SNP07219	9758717|F|0-15:A>G-15:A>G	G/A	6	2849394	2849.39	0.247931	0.0107629	0.0188577	0.981142	FST < 0.25
593	SNP07229	3755478|F|0-35:A>T-35:A>T	A/T	6	3132850	3132.85	0.113556	-0.0019518	0.0300931	0.969907	FST < 0.25
594	SNP07230	5409698|F|0-19:G>T-19:G>T	G/T	6	3134810	3134.81	0.344977	0.0111478	0.0254406	0.974559	FST < 0.25
595	SNP07253	9759197|F|0-11:A>G-11:A>G	C/T	6	3373194	3373.19	0.343847	0.0138806	0.0283527	0.971647	FST < 0.25
596	SNP07260	3057354|F|0-29:T>C-29:T>C	C/T	6	3461792	3461.79	0.443749	0.0241034	0.0392245	0.960775	FST < 0.25
597	SNP07264	3764864|F|0-6:T>A-6:T>A	T/C	6	3603428	3603.43	0.129248	-0.00307506	0.027146	0.972854	FST < 0.25
598	SNP07276	4384693|F|0-10:G>A-10:G>A	A/G	6	3976980	3976.98	0.196116	0.016581	0.0458045	0.954195	FST < 0.25
599	SNP07279	3048365|F|0-57:T>C-57:T>C	A/T	6	4021389	4021.39	0.155291	0.00230153	0.0384141	0.961586	FST < 0.25
600	SNP07305	5405867|F|0-16:A>G-16:A>G	A/G	6	4412392	4412.39	0.204892	0.0109354	0.0317536	0.968246	FST < 0.25
601	SNP07319	3992091|F|0-63:G>C-63:G>C	G/C	6	4615593	4615.59	0.351683	0.0108274	0.0274192	0.972581	FST < 0.25
602	SNP07327	5385488|F|0-34:T>C-34:T>C	C/T	6	4748155	4748.15	0.134944	0.00333054	0.0437715	0.956228	FST < 0.25
603	SNP07341	9754149|F|0-21:T>C-21:T>C	C/T	6	5109942	5109.94	0.15564	0.00599263	0.0481382	0.951862	FST < 0.25
604	SNP07344	5403791|F|0-29:C>G-29:C>G	T/A	6	5208325	5208.32	0.129621	0.00179765	0.039747	0.960253	FST < 0.25
605	SNP07347	3999400|F|0-11:A>G-11:A>G	A/G	6	5241390	5241.39	0.12144	-0.002586	0.0279072	0.972093	FST < 0.25
606	SNP07349	3053583|F|0-48:A>C-48:A>C	A/C	6	5250109	5250.11	0.129621	0.00179765	0.039747	0.960253	FST < 0.25
607	SNP07352	5405948|F|0-11:C>G-11:C>G	G/C	6	5266832	5266.83	0.132284	0.00254882	0.0416607	0.958339	FST < 0.25
608	SNP07353	5392880|F|0-46:C>A-46:C>A	A/C	6	5285129	5285.13	0.0975576	-0.000100625	0.0395926	0.960407	FST < 0.25
609	SNP07354	4390965|F|0-44:A>T-44:A>T	A/T	6	5291381	5291.38	0.13731	0.000663321	0.0364105	0.96359	FST < 0.25
610	SNP07357	6996020|F|0-24:C>T-24:C>T	T/C	6	5339657	5339.66	0.126954	0.00107886	0.0377659	0.962234	FST < 0.25
611	SNP07382	3056797|F|0-67:C>T-67:C>T	T/C	6	5977765	5977.77	0.478401	0.00439992	0.0230272	0.976973	FST < 0.25
612	SNP07433	3057845|F|0-48:C>A-48:C>A	C/A	6	6647780	6647.78	0.254185	-0.00346522	0.00649734	0.993503	FST < 0.25
613	SNP07434	3753514|F|0-48:C>A-48:C>A	C/A	6	6647780	6647.78	0.251984	-0.00404906	0.00608866	0.993911	FST < 0.25
614	SNP07469	3057565|F|0-28:G>A-28:G>A	A/G	6	7113585	7113.59	0.883883	0.91839	0.0412682	0.0412682	FST > 0.25
615	SNP07470	3991847|F|0-23:G>A-23:G>A	G/A	6	7115120	7115.12	0.495822	-0.000838823	0.0160656	0.983934	FST < 0.25
616	SNP07489	5391124|F|0-31:G>A-31:G>A	G/A	6	7363400	7363.4	0.868028	0.914318	0.0397183	0.0397183	FST > 0.25
617	SNP07536	3055696|F|0-9:T>G-9:T>G	G/T	6	7916614	7916.61	0.869587	0.921127	0.0353174	0.0353174	FST > 0.25
618	SNP07545	5392443|F|0-14:T>C-14:T>C	C/T	6	8063634	8063.63	0.854397	0.920741	0.0391281	0.0391281	FST > 0.25
619	SNP07552	3056808|F|0-43:T>C-43:T>C	C/T	6	8158473	8158.47	0.881412	0.908457	0.0493814	0.0493814	FST > 0.25
620	SNP07590	3446895|F|0-6:A>G-6:A>G	A/G	6	9533445	9533.44	0.866477	0.907542	0.0444832	0.0444832	FST > 0.25
621	SNP07595	3447723|F|0-16:T>C-16:T>C	T/C	6	9543615	9543.61	0.867252	0.910926	0.0420059	0.0420059	FST > 0.25
622	SNP07596	3440875|F|0-53:A>T-53:A>T	A/T	6	9576136	9576.14	0.871161	0.927968	0.0309769	0.0309769	FST > 0.25
623	SNP07598	5397911|F|0-62:T>G-62:T>G	T/G	6	9586795	9586.8	0.871161	0.927968	0.0309769	0.0309769	FST > 0.25
624	SNP07626	3447277|F|0-16:G>T-16:G>T	G/A	6	10479193	10479.2	0.868028	0.914318	0.0397183	0.0397183	FST > 0.25
625	SNP07643	3060837|F|0-32:C>A-32:C>A	C/G	6	11214712	11214.7	0.404341	0.0359262	0.0427456	0.957254	FST < 0.25
626	SNP07647	3992847|F|0-33:C>G-33:C>G	G/C	6	11299120	11299.1	0.881412	0.908457	0.0493814	0.0493814	FST > 0.25
627	SNP07653	9761197|F|0-65:C>T-65:C>T	T/C	6	11405549	11405.5	0.868028	0.914318	0.0397183	0.0397183	FST > 0.25
628	SNP07654	3052051|F|0-24:G>A-24:G>A	G/A	6	11500568	11500.6	0.4498	0.0188433	0.0344668	0.965533	FST < 0.25
629	SNP07659	3763760|F|0-66:G>T-66:G>T	T/G	6	11766582	11766.6	0.854397	0.920741	0.0391281	0.0391281	FST > 0.25
630	SNP07660	5142018|F|0-9:G>A-9:G>A	G/A	6	11821598	11821.6	0.866477	0.907542	0.0444832	0.0444832	FST > 0.25
631	SNP07668	3449466|F|0-9:G>C-9:G>C	C/G	6	12081384	12081.4	0.868028	0.914318	0.0397183	0.0397183	FST > 0.25
632	SNP07675	3058714|F|0-38:G>A-38:G>A	A/G	6	12646277	12646.3	0.867252	0.910926	0.0420059	0.0420059	FST > 0.25
633	SNP07684	3054224|F|0-47:G>A-47:G>A	A/G	6	12936863	12936.9	0.88637	0.928392	0.0349233	0.0349233	FST > 0.25
634	SNP07697	3452970|F|0-44:G>C-44:G>C	G/C	6	13423673	13423.7	0.855138	0.924243	0.035911	0.035911	FST > 0.25
635	SNP07701	3445274|F|0-49:A>G-49:A>G	G/A	6	13520476	13520.5	0.868028	0.914318	0.0397183	0.0397183	FST > 0.25
636	SNP07703	3442179|F|0-15:G>A-15:G>A	A/G	6	13738529	13738.5	0.882235	0.911761	0.0464079	0.0464079	FST > 0.25
637	SNP07704	3058341|F|0-6:A>G-6:A>G	G/A	6	13739949	13739.9	0.881412	0.908457	0.0493814	0.0493814	FST > 0.25
638	SNP07705	3053558|F|0-65:C>T-65:C>T	T/C	6	13755435	13755.4	0.881412	0.908457	0.0493814	0.0493814	FST > 0.25
639	SNP07708	3048400|F|0-6:T>C-6:T>C	C/T	6	13798311	13798.3	0.873155	0.904641	0.0474344	0.0474344	FST > 0.25
640	SNP07714	3447580|F|0-10:T>C-10:T>C	C/T	6	13859632	13859.6	0.884709	0.921716	0.0390446	0.0390446	FST > 0.25
641	SNP07716	3051793|F|0-27:G>A-27:G>A	A/G	6	13905572	13905.6	0.877156	0.921397	0.0360454	0.0360454	FST > 0.25
642	SNP07717	3048540|F|0-59:G>A-59:G>A	A/G	6	13906203	13906.2	0.88637	0.928392	0.0349233	0.0349233	FST > 0.25
643	SNP07720	3764364|F|0-26:C>G-26:C>G	G/C	6	13965197	13965.2	0.867252	0.910926	0.0420059	0.0420059	FST > 0.25
644	SNP07722	3053846|F|0-46:C>T-46:C>T	T/C	6	13997027	13997	0.876353	0.91803	0.0380622	0.0380622	FST > 0.25
645	SNP07723	3453248|F|0-8:C>G-8:C>G	C/G	6	14043596	14043.6	0.873155	0.904641	0.0474344	0.0474344	FST > 0.25
646	SNP07726	5398280|F|0-19:A>C-19:A>C	A/C	6	14162557	14162.6	0.871161	0.927968	0.0309769	0.0309769	FST > 0.25
647	SNP07730	3052647|F|0-43:G>C-43:G>C	C/G	6	14235396	14235.4	0.874752	0.91132	0.0423782	0.0423782	FST > 0.25
648	SNP07732	3058107|F|0-48:C>T-48:C>T	T/C	6	14265344	14265.3	0.870371	0.924543	0.0331517	0.0331517	FST > 0.25
649	SNP07733	5395967|F|0-59:T>G-59:T>G	G/T	6	14303478	14303.5	0.88637	0.928392	0.0349233	0.0349233	FST > 0.25
650	SNP07736	3763216|F|0-16:A>G-16:A>G	A/G	6	14391921	14391.9	0.881412	0.908457	0.0493814	0.0493814	FST > 0.25
651	SNP07741	5406041|F|0-31:A>G-31:A>G	C/T	6	14537816	14537.8	0.869587	0.921127	0.0353174	0.0353174	FST > 0.25
652	SNP07742	3449228|F|0-36:T>C-36:T>C	C/T	6	14553172	14553.2	0.883058	0.915071	0.0436972	0.0436972	FST > 0.25
653	SNP07743	3452349|F|0-44:A>G-44:A>G	A/G	6	14598729	14598.7	0.88637	0.928392	0.0349233	0.0349233	FST > 0.25
654	SNP07747	5398641|F|0-8:T>C-8:T>C	C/T	6	14844918	14844.9	0.883058	0.915071	0.0436972	0.0436972	FST > 0.25
655	SNP07748	3048619|F|0-49:T>C-49:T>C	C/T	6	14848511	14848.5	0.883058	0.915071	0.0436972	0.0436972	FST > 0.25
656	SNP07749	4393395|F|0-29:A>G-29:A>G	A/G	6	14872288	14872.3	0.881412	0.908457	0.0493814	0.0493814	FST > 0.25
657	SNP07751	3445717|F|0-18:T>G-18:T>G	T/G	6	14925836	14925.8	0.0254244	0.0901951	0.0471338	0.0471338	FST < 0.25
658	SNP07757	3449066|F|0-54:T>C-54:T>C	C/T	6	15490785	15490.8	0.881412	0.908457	0.0493814	0.0493814	FST > 0.25
659	SNP07758	5399511|F|0-7:A>G-7:A>G	A/G	6	15490785	15490.8	0.855885	0.927754	0.0327571	0.0327571	FST > 0.25
660	SNP07764	3051469|F|0-33:G>A-33:G>A	A/G	6	15745978	15746	0.865703	0.904166	0.0472277	0.0472277	FST > 0.25
661	SNP07769	3054888|F|0-19:C>T-19:C>T	T/C	6	16029530	16029.5	0.877963	0.924771	0.0340623	0.0340623	FST > 0.25
662	SNP07770	5409058|F|0-8:A>G-8:A>G	A/G	6	16064034	16064	0.868028	0.914318	0.0397183	0.0397183	FST > 0.25
663	SNP07773	3058093|F|0-32:C>T-32:C>T	T/C	6	16211678	16211.7	0.885538	0.92505	0.036937	0.036937	FST > 0.25
664	SNP07776	3054110|F|0-54:C>T-54:C>T	T/C	6	16286245	16286.2	0.876353	0.91803	0.0380622	0.0380622	FST > 0.25
665	SNP07778	19320786|F|0-7:C>T-7:C>T	C/T	6	16355485	16355.5	0.871161	0.927968	0.0309769	0.0309769	FST > 0.25
666	SNP07786	3057538|F|0-24:G>A-24:G>A	A/G	6	16532957	16533	0.860487	0.914015	0.0421866	0.0421866	FST > 0.25
667	SNP07796	3052286|F|0-53:C>T-53:C>T	T/C	6	16888392	16888.4	0.874752	0.91132	0.0423782	0.0423782	FST > 0.25
668	SNP07801	3763934|F|0-66:C>A-66:C>A	G/A	6	16934208	16934.2	0.855885	0.927754	0.0327571	0.0327571	FST > 0.25
669	SNP07810	3450252|F|0-22:T>C-22:T>C	C/T	6	17146862	17146.9	0.871161	0.927968	0.0309769	0.0309769	FST > 0.25
670	SNP07813	3453149|F|0-11:C>T-11:C>T	T/C	6	17194307	17194.3	0.883058	0.915071	0.0436972	0.0436972	FST > 0.25
671	SNP07833	12387508|F|0-33:A>C-33:A>C	C/T	6	17792293	17792.3	0.868028	0.914318	0.0397183	0.0397183	FST > 0.25
672	SNP07838	5401844|F|0-7:G>A-7:G>A	G/A	6	17806776	17806.8	0.855885	0.927754	0.0327571	0.0327571	FST > 0.25
673	SNP07852	5398605|F|0-5:A>C-5:A>C	A/C	6	18012850	18012.8	0.869587	0.921127	0.0353174	0.0353174	FST > 0.25
674	SNP07858	3054032|F|0-43:G>A-43:G>A	A/G	6	18203664	18203.7	0.866477	0.907542	0.0444832	0.0444832	FST > 0.25
675	SNP07860	3450499|F|0-59:G>C-59:G>C	A/G	6	18776659	18776.7	0.854397	0.920741	0.0391281	0.0391281	FST > 0.25
676	SNP07875	3055675|F|0-36:G>T-36:G>T	A/G	6	19464403	19464.4	0.87276	0.934842	0.0264803	0.0264803	FST > 0.25
677	SNP07885	3059455|F|0-21:C>T-21:C>T	T/C	6	19832873	19832.9	0.88637	0.928392	0.0349233	0.0349233	FST > 0.25
678	SNP07931	3048710|F|0-29:T>A-29:T>A	T/A	6	21583171	21583.2	0.135101	0.00417659	0.0462133	0.953787	FST < 0.25
679	SNP07948	3996424|F|0-11:G>A-11:G>A	G/A	6	21965549	21965.5	0.15738	-0.00258895	0.0261892	0.973811	FST < 0.25
680	SNP07950	4384737|F|0-36:G>A-36:G>A	G/A	6	22060910	22060.9	0.157876	0.00222001	0.0372944	0.962706	FST < 0.25
681	SNP07952	5401951|F|0-15:T>A-15:T>A	T/A	6	22069864	22069.9	0.867252	0.910926	0.0420059	0.0420059	FST > 0.25
682	SNP07953	3051973|F|0-34:A>G-34:A>G	A/G	6	22075379	22075.4	0.170176	0.00106933	0.029136	0.970864	FST < 0.25
683	SNP07958	5143170|F|0-5:C>T-5:C>T	T/C	6	22175364	22175.4	0.876353	0.91803	0.0380622	0.0380622	FST > 0.25
684	SNP07960	9758508|F|0-23:C>G-23:C>G	C/G	6	22198053	22198.1	0.883058	0.915071	0.0436972	0.0436972	FST > 0.25
685	SNP07970	5145289|F|0-55:G>C-55:G>C	C/G	6	22571391	22571.4	0.0254244	0.0901951	0.0471338	0.0471338	FST < 0.25
686	SNP07979	4392559|F|0-19:T>C-19:T>C	T/C	6	22804678	22804.7	0.097363	-0.00384367	0.0274244	0.972576	FST < 0.25
687	SNP07985	3052959|F|0-7:C>T-7:C>T	T/C	6	23105045	23105	0.88637	0.928392	0.0349233	0.0349233	FST > 0.25
688	SNP07990	3057396|F|0-50:A>G-50:A>G	A/G	6	23203088	23203.1	0.170722	0.0070264	0.0419465	0.958053	FST < 0.25
689	SNP08007	9760981|F|0-9:T>C-9:T>C	T/C	6	23662655	23662.7	0.838451	0.916988	0.0485959	0.0485959	FST > 0.25
690	SNP08016	3057832|F|0-27:A>G-27:A>G	A/G	6	24049044	24049	0.88805	0.935098	0.0310416	0.0310416	FST > 0.25
691	SNP08024	5145469|F|0-17:A>G-17:A>G	G/A	6	24464834	24464.8	0.09204	-0.00140709	0.0387178	0.961282	FST < 0.25
692	SNP08026	3453177|F|0-21:G>C-21:G>C	G/C	6	24531028	24531	0.103059	0.00138086	0.0423332	0.957667	FST < 0.25
693	SNP08036	3054062|F|0-28:C>G-28:C>G	G/C	6	24631828	24631.8	0.881412	0.908457	0.0493814	0.0493814	FST > 0.25
694	SNP08101	3446660|F|0-44:A>G-44:A>G	A/G	6	26671645	26671.6	0.867252	0.910926	0.0420059	0.0420059	FST > 0.25
695	SNP08110	3054827|F|0-65:T>G-65:T>G	G/T	6	26780656	26780.7	0.868028	0.914318	0.0397183	0.0397183	FST > 0.25
696	SNP08122	3059940|F|0-21:C>T-21:C>T	C/T	6	27037703	27037.7	0.871161	0.927968	0.0309769	0.0309769	FST > 0.25
697	SNP08145	3055603|F|0-38:G>A-38:G>A	T/A	6	27428639	27428.6	0.866477	0.907542	0.0444832	0.0444832	FST > 0.25
698	SNP08148	4393015|F|0-34:G>T-34:G>T	C/T	6	27485749	27485.7	0.0946676	-0.00359522	0.0294388	0.970561	FST < 0.25
699	SNP08153	3058172|F|0-64:T>C-64:T>C	C/T	6	27532976	27533	0.867252	0.910926	0.0420059	0.0420059	FST > 0.25
700	SNP08158	4388946|F|0-8:A>G-8:A>G	A/G	6	27662461	27662.5	0.118718	-0.00397822	0.0244422	0.975558	FST < 0.25
701	SNP08162	4391104|F|0-24:C>A-24:C>A	C/A	6	27859768	27859.8	0.868028	0.914318	0.0397183	0.0397183	FST > 0.25
702	SNP08167	3995013|F|0-24:A>G-24:A>G	G/A	6	28046504	28046.5	0.499653	-0.00339685	0.012227	0.987773	FST < 0.25
703	SNP08204	3758793|F|0-7:C>T-7:C>T	T/C	6	28705647	28705.6	0.881412	0.908457	0.0493814	0.0493814	FST > 0.25
704	SNP08211	3058312|F|0-11:T>C-11:T>C	C/T	6	28840195	28840.2	0.881412	0.908457	0.0493814	0.0493814	FST > 0.25
705	SNP08213	3055772|F|0-41:G>A-41:G>A	A/G	6	28852451	28852.5	0.8522	0.910286	0.0486033	0.0486033	FST > 0.25
706	SNP08216	4384302|F|0-36:C>G-36:C>G	C/G	6	28862144	28862.1	0.110777	-0.00400111	0.0250403	0.97496	FST < 0.25
707	SNP08230	5404719|F|0-17:G>A-17:G>A	G/A	6	29147014	29147	0.871161	0.927968	0.0309769	0.0309769	FST > 0.25
708	SNP08235	3058046|F|0-44:T>C-44:T>C	T/C	6	29366295	29366.3	0.303034	0.000282416	0.00727822	0.992722	FST < 0.25
709	SNP08236	3756730|F|0-51:T>G-51:T>G	G/T	6	29476261	29476.3	0.33144	-0.00400576	0.00760841	0.992392	FST < 0.25
710	SNP08246	9761804|F|0-29:C>T-29:C>T	T/C	6	29541089	29541.1	0.306998	0.0012309	0.00779475	0.992205	FST < 0.25
711	SNP08247	3049815|F|0-60:T>C-60:T>C	C/T	6	29544705	29544.7	0.883058	0.915071	0.0436972	0.0436972	FST > 0.25
712	SNP08249	3439444|F|0-56:A>T-56:A>T	A/T	6	29573523	29573.5	0.09204	-0.00140709	0.0387178	0.961282	FST < 0.25
713	SNP08279	3052657|F|0-30:T>C-30:T>C	T/C	6	30477390	30477.4	0.493001	0.00481458	0.0248953	0.975105	FST < 0.25
714	SNP08280	3763684|F|0-36:T>C-36:T>C	T/C	6	30477390	30477.4	0.372352	-0.00399933	0.0104608	0.989539	FST < 0.25
715	SNP08289	5143557|F|0-40:C>G-40:C>G	C/G	6	30800390	30800.4	0.314003	0.00841662	0.0128671	0.987133	FST < 0.25
716	SNP08290	3452320|F|0-24:A>C-24:A>C	A/C	6	30802458	30802.5	0.413654	0.00977316	0.0201955	0.979805	FST < 0.25
717	SNP08318	4388394|F|0-38:T>C-38:T>C	T/C	7	305756	305.756	0.852929	0.913763	0.045464	0.045464	FST > 0.25
718	SNP08344	3054275|F|0-53:A>G-53:A>G	A/G	7	1024229	1024.23	0.852929	0.913763	0.045464	0.045464	FST > 0.25
719	SNP08346	5402813|F|0-10:G>A-10:G>A	C/G	7	1080510	1080.51	0.87276	0.934842	0.0264803	0.0264803	FST > 0.25
720	SNP08349	5402813|F|0-7:G>A-7:G>A	G/A	7	1080510	1080.51	0.883058	0.915071	0.0436972	0.0436972	FST > 0.25
721	SNP08389	19322975|F|0-39:G>A-39:G>A	A/G	7	2072144	2072.14	0.868028	0.914318	0.0397183	0.0397183	FST > 0.25
722	SNP08392	3055356|F|0-62:C>G-62:C>G	A/G	7	2145274	2145.27	0.868028	0.914318	0.0397183	0.0397183	FST > 0.25
723	SNP08400	3451960|F|0-63:A>G-63:A>G	G/A	7	2349113	2349.11	0.859734	0.910581	0.0448242	0.0448242	FST > 0.25
724	SNP08411	5395336|F|0-5:T>C-5:T>C	C/T	7	2524337	2524.34	0.854397	0.920741	0.0391281	0.0391281	FST > 0.25
725	SNP08424	3988815|F|0-24:A>G-24:A>G	A/G	7	3121329	3121.33	0.500858	0.00243468	0.019629	0.980371	FST < 0.25
726	SNP08446	9743678|F|0-66:G>C-66:G>C	C/G	7	3957276	3957.28	0.0864407	-0.00392686	0.033799	0.966201	FST < 0.25
727	SNP08473	3048846|F|0-15:A>G-15:A>G	G/A	7	5321620	5321.62	0.868028	0.914318	0.0397183	0.0397183	FST > 0.25
728	SNP08476	3056969|F|0-32:A>T-32:A>T	T/A	7	5424272	5424.27	0.866477	0.907542	0.0444832	0.0444832	FST > 0.25
729	SNP08481	3052638|F|0-44:G>T-44:G>T	T/G	7	5600232	5600.23	0.866477	0.907542	0.0444832	0.0444832	FST > 0.25
730	SNP08482	3051346|F|0-53:G>C-53:G>C	C/G	7	5601304	5601.3	0.858984	0.907156	0.0475278	0.0475278	FST > 0.25
731	SNP08532	5376315|F|0-12:C>T-12:C>T	C/T	7	7090925	7090.93	0.108406	1.56673e-06	0.0363967	0.963603	FST < 0.25
732	SNP08550	5408937|F|0-68:G>A-68:G>A	A/G	7	7357816	7357.82	0.866477	0.907542	0.0444832	0.0444832	FST > 0.25
733	SNP08551	10272602|F|0-16:A>G-16:A>G	G/A	7	7357882	7357.88	0.869587	0.921127	0.0353174	0.0353174	FST > 0.25
734	SNP08555	3989603|F|0-56:G>A-56:G>A	G/A	7	7474095	7474.1	0.867252	0.910926	0.0420059	0.0420059	FST > 0.25
735	SNP08556	3054369|F|0-49:A>T-49:A>T	T/A	7	7478463	7478.46	0.881412	0.908457	0.0493814	0.0493814	FST > 0.25
736	SNP08592	9761134|F|0-26:A>G-26:A>G	G/A	7	8833541	8833.54	0.180928	0.0106294	0.0428574	0.957143	FST < 0.25
737	SNP08599	9759685|F|0-29:C>T-29:C>T	T/C	7	9000835	9000.83	0.852929	0.913763	0.045464	0.045464	FST > 0.25
738	SNP08610	6995860|F|0-22:T>C-22:T>C	T/C	7	9463509	9463.51	0.0921088	-0.000992239	0.0402674	0.959733	FST < 0.25
739	SNP08611	3053852|F|0-27:C>G-27:C>G	C/G	7	9493063	9493.06	0.0254244	0.0901951	0.0471338	0.0471338	FST < 0.25
740	SNP08616	5405846|F|0-53:A>G-53:A>G	A/G	7	9654843	9654.84	0.838451	0.916988	0.0485959	0.0485959	FST > 0.25
741	SNP08641	9762230|F|0-25:C>T-25:C>T	T/C	7	10991769	10991.8	0.868028	0.914318	0.0397183	0.0397183	FST > 0.25
742	SNP08665	3453977|F|0-43:C>G-43:C>G	G/C	7	11559181	11559.2	0.884709	0.921716	0.0390446	0.0390446	FST > 0.25
743	SNP08668	3055523|F|0-25:C>T-25:C>T	T/C	7	11594082	11594.1	0.866477	0.907542	0.0444832	0.0444832	FST > 0.25
744	SNP08671	5408294|F|0-6:C>T-6:C>T	C/T	7	11604580	11604.6	0.869587	0.921127	0.0353174	0.0353174	FST > 0.25
745	SNP08697	3762115|F|0-34:C>G-34:C>G	C/G	7	13178266	13178.3	0.0254244	0.0901951	0.0471338	0.0471338	FST < 0.25
746	SNP08703	4384552|F|0-46:T>G-46:T>G	G/T	7	13317603	13317.6	0.108169	-0.00285028	0.0280793	0.971921	FST < 0.25
747	SNP08706	3048787|F|0-23:T>C-23:T>C	T/C	7	13405336	13405.3	0.180067	0.00286276	0.0278517	0.972148	FST < 0.25
748	SNP08707	5143592|F|0-47:T>A-47:T>A	T/A	7	13406148	13406.1	0.121607	-0.000253313	0.0339838	0.966016	FST < 0.25
749	SNP08708	3438386|F|0-9:C>T-9:C>T	C/T	7	13411763	13411.8	0.193667	-0.00406022	0.0148896	0.98511	FST < 0.25
750	SNP08714	3055718|F|0-36:G>C-36:G>C	C/G	7	13630545	13630.5	0.871161	0.927968	0.0309769	0.0309769	FST > 0.25
751	SNP08716	3998635|F|0-40:G>C-40:G>C	G/C	7	13706197	13706.2	0.18347	0.0115787	0.0434691	0.956531	FST < 0.25
752	SNP08720	3453564|F|0-25:T>C-25:T>C	C/T	7	13727381	13727.4	0.871161	0.927968	0.0309769	0.0309769	FST > 0.25
753	SNP08726	3772062|F|0-28:C>G-28:C>G	C/G	7	13758776	13758.8	0.0254244	0.0901951	0.0471338	0.0471338	FST < 0.25
754	SNP08728	3989873|F|0-20:C>T-20:C>T	T/C	7	13765916	13765.9	0.0254244	0.0901951	0.0471338	0.0471338	FST < 0.25
755	SNP08734	10272634|F|0-55:G>C-55:G>C	C/G	7	13992432	13992.4	0.124282	0.00039447	0.035764	0.964236	FST < 0.25
756	SNP08745	3753131|F|0-7:G>A-7:G>A	G/A	7	14617461	14617.5	0.0254244	0.0901951	0.0471338	0.0471338	FST < 0.25
757	SNP08761	3992664|F|0-62:T>C-62:T>C	C/T	7	15221343	15221.3	0.199959	0.00915527	0.0318306	0.968169	FST < 0.25
758	SNP08765	3451986|F|0-59:T>C-59:T>C	A/C	7	15279642	15279.6	0.22446	0.0187313	0.0343973	0.965603	FST < 0.25
759	SNP08777	3757336|F|0-16:C>T-16:C>T	A/G	7	15877679	15877.7	0.0975576	-0.000100625	0.0395926	0.960407	FST < 0.25
760	SNP08783	5408880|F|0-54:C>T-54:C>T	C/G	7	15976260	15976.3	0.142567	0.00204113	0.0403728	0.959627	FST < 0.25
761	SNP08795	3061066|F|0-38:T>C-38:T>C	C/T	7	16074734	16074.7	0.877156	0.921397	0.0360454	0.0360454	FST > 0.25
762	SNP08806	5404076|F|0-19:C>T-19:C>T	T/C	7	16404761	16404.8	0.881412	0.908457	0.0493814	0.0493814	FST > 0.25
763	SNP08808	3996961|F|0-52:T>C-52:T>C	C/T	7	16474017	16474	0.868028	0.914318	0.0397183	0.0397183	FST > 0.25
764	SNP08811	4385748|F|0-35:C>A-35:C>A	C/A	7	16804864	16804.9	0.853661	0.917247	0.0423119	0.0423119	FST > 0.25
765	SNP08840	5398339|F|0-10:G>T-10:G>T	T/G	7	17833371	17833.4	0.235877	0.018349	0.0309272	0.969073	FST < 0.25
766	SNP08855	3050786|F|0-60:T>C-60:T>C	T/C	7	18522113	18522.1	0.215224	0.000674049	0.0147962	0.985204	FST < 0.25
767	SNP08856	3053548|F|0-51:A>G-51:A>G	A/G	7	18529846	18529.8	0.237896	0.0169452	0.0286267	0.971373	FST < 0.25
768	SNP08865	3052695|F|0-51:T>G-51:T>G	T/G	7	18708861	18708.9	0.09204	-0.00140709	0.0387178	0.961282	FST < 0.25
769	SNP08881	3049127|F|0-22:G>C-22:G>C	G/C	7	19590108	19590.1	0.108123	-0.00385969	0.0254671	0.974533	FST < 0.25
770	SNP08882	3050478|F|0-39:T>A-39:T>A	T/A	7	19592078	19592.1	0.108123	-0.00385969	0.0254671	0.974533	FST < 0.25
771	SNP08917	3762142|F|0-10:T>G-10:T>G	G/T	7	20506575	20506.6	0.0254244	0.0901951	0.0471338	0.0471338	FST < 0.25
772	SNP08936	3056820|F|0-14:T>C-14:T>C	C/T	7	21031612	21031.6	0.494997	0.0154699	0.043088	0.956912	FST < 0.25
773	SNP08955	3450902|F|0-8:C>T-8:C>T	C/T	7	21326295	21326.3	0.839142	0.920569	0.0440533	0.0440533	FST > 0.25
774	SNP08968	9759056|F|0-24:C>G-24:C>G	C/G	7	21509547	21509.5	0.868028	0.914318	0.0397183	0.0397183	FST > 0.25
775	SNP08996	3452418|F|0-12:C>A-12:C>A	C/A	7	22066260	22066.3	0.190046	0.00583131	0.0308127	0.969187	FST < 0.25
776	SNP09004	3453887|F|0-54:G>C-54:G>C	C/G	7	22225636	22225.6	0.0919097	-0.00406552	0.0295522	0.970448	FST < 0.25
777	SNP09014	9763121|F|0-31:T>C-31:T>C	C/T	7	22358162	22358.2	0.838451	0.916988	0.0485959	0.0485959	FST > 0.25
778	SNP09025	5141109|F|0-17:G>C-17:G>C	G/C	7	22650733	22650.7	0.0946296	-0.00404788	0.0280867	0.971913	FST < 0.25
779	SNP09027	3053739|F|0-33:C>A-33:C>A	C/A	7	22684517	22684.5	0.137599	0.00414108	0.0460092	0.953991	FST < 0.25
780	SNP09029	5403059|F|0-48:A>G-48:A>G	C/T	7	22760191	22760.2	0.16045	0.00377493	0.0401022	0.959898	FST < 0.25
781	SNP09035	5401246|F|0-56:C>G-56:C>G	C/G	7	22857827	22857.8	0.865703	0.904166	0.0472277	0.0472277	FST > 0.25
782	SNP09085	9761161|F|0-18:G>A-18:G>A	G/A	7	24103178	24103.2	0.866477	0.907542	0.0444832	0.0444832	FST > 0.25
783	SNP09093	5406108|F|0-57:C>A-57:C>A	C/A	7	24166123	24166.1	0.207695	-0.00392382	0.0119365	0.988063	FST < 0.25
784	SNP09115	9755296|F|0-27:G>C-27:G>C	A/G	7	24560900	24560.9	0.0254244	0.0901951	0.0471338	0.0471338	FST < 0.25
785	SNP09126	5401083|F|0-9:C>T-9:C>T	A/G	7	24690242	24690.2	0.867252	0.910926	0.0420059	0.0420059	FST > 0.25
786	SNP09137	3751258|F|0-54:A>C-54:A>C	C/A	7	25046905	25046.9	0.499466	-0.00399634	0.0115811	0.988419	FST < 0.25
787	SNP09168	9762728|F|0-49:C>T-49:C>T	T/C	7	25677599	25677.6	0.869587	0.921127	0.0353174	0.0353174	FST > 0.25
788	SNP09182	4389883|F|0-16:T>A-16:T>A	T/A	7	26066464	26066.5	0.889761	0.941836	0.0270502	0.0270502	FST > 0.25
789	SNP09194	3053689|F|0-51:G>A-51:G>A	A/G	7	26293875	26293.9	0.883058	0.915071	0.0436972	0.0436972	FST > 0.25
790	SNP09205	3056128|F|0-9:A>G-9:A>G	G/A	7	26476478	26476.5	0.885538	0.92505	0.036937	0.036937	FST > 0.25
791	SNP09211	3053775|F|0-34:A>T-34:A>T	T/A	7	26626197	26626.2	0.868028	0.914318	0.0397183	0.0397183	FST > 0.25
792	SNP09227	3050378|F|0-29:C>A-29:C>A	A/C	7	26849663	26849.7	0.891395	0.918797	0.0479138	0.0479138	FST > 0.25
793	SNP09229	3988670|F|0-43:A>G-43:A>G	G/A	7	26930074	26930.1	0.124029	-0.00342601	0.0259691	0.974031	FST < 0.25
794	SNP09230	3452522|F|0-27:C>T-27:C>T	T/C	7	27023648	27023.6	0.360792	0.0218311	0.0477102	0.95229	FST < 0.25
795	SNP09235	5402477|F|0-26:G>A-26:G>A	C/G	7	27332368	27332.4	0.855885	0.927754	0.0327571	0.0327571	FST > 0.25
796	SNP09241	9759295|F|0-17:A>G-17:A>G	C/G	7	27583697	27583.7	0.113556	-0.0019518	0.0300931	0.969907	FST < 0.25
797	SNP09262	19322576|F|0-22:C>A-22:C>A	A/C	7	28040328	28040.3	0.870371	0.924543	0.0331517	0.0331517	FST > 0.25
798	SNP09286	5396603|F|0-35:G>C-35:G>C	C/G	7	28556935	28556.9	0.883058	0.915071	0.0436972	0.0436972	FST > 0.25
799	SNP09287	9754763|F|0-14:C>A-14:C>A	C/A	7	28562968	28563	0.866477	0.907542	0.0444832	0.0444832	FST > 0.25
800	SNP09353	3057663|F|0-61:C>G-61:C>G	C/G	8	119148	119.148	0.0809561	-0.00335464	0.0418398	0.95816	FST < 0.25
801	SNP09374	3052483|F|0-41:G>A-41:G>A	G/A	8	347263	347.263	0.271221	0.0105059	0.019182	0.980818	FST < 0.25
802	SNP09390	9757890|F|0-26:A>C-26:A>C	A/C	8	471955	471.955	0.499484	-0.00406929	0.0114982	0.988502	FST < 0.25
803	SNP09411	3052477|F|0-30:T>G-30:T>G	T/G	8	892291	892.291	0.0865062	-0.00250576	0.0391712	0.960829	FST < 0.25
804	SNP09415	4392598|F|0-6:G>A-6:G>A	G/A	8	943792	943.792	0.0809561	-0.00335464	0.0418398	0.95816	FST < 0.25
805	SNP09449	3060847|F|0-6:T>G-6:T>G	T/G	8	1720912	1720.91	0.855885	0.927754	0.0327571	0.0327571	FST > 0.25
806	SNP09461	3050792|F|0-68:G>A-68:G>A	G/A	8	1858413	1858.41	0.275854	0.0142569	0.0221871	0.977813	FST < 0.25
807	SNP09483	3447100|F|0-9:C>A-9:C>A	A/C	8	2158811	2158.81	0.852929	0.913763	0.045464	0.045464	FST > 0.25
808	SNP09524	3048935|F|0-56:T>A-56:T>A	G/A	8	2914974	2914.97	0.0809893	-0.00314799	0.0427174	0.957283	FST < 0.25
809	SNP09527	3063783|F|0-24:A>G-24:A>G	T/C	8	2936561	2936.56	0.865703	0.904166	0.0472277	0.0472277	FST > 0.25
810	SNP09584	5402863|F|0-31:A>T-31:A>T	C/G	8	3654484	3654.48	0.861242	0.917457	0.0395708	0.0395708	FST > 0.25
811	SNP09625	3061216|F|0-10:T>C-10:T>C	C/T	8	4308976	4308.98	0.881412	0.908457	0.0493814	0.0493814	FST > 0.25
812	SNP09677	3446427|F|0-8:T>C-8:T>C	C/T	8	5259565	5259.56	0.405403	0.0345688	0.0411049	0.958895	FST < 0.25
813	SNP09719	5144493|F|0-32:A>G-32:A>G	G/A	8	5796025	5796.02	0.846778	0.920628	0.0420555	0.0420555	FST > 0.25
814	SNP09772	3061084|F|0-12:C>A-12:C>A	C/T	8	7654249	7654.25	0.305944	0.0056633	0.0103908	0.989609	FST < 0.25
815	SNP09793	3054657|F|0-30:A>T-30:A>T	A/T	8	7853893	7853.89	0.0726008	-0.00403532	0.0468964	0.953104	FST < 0.25
816	SNP09821	3051449|F|0-32:C>A-32:C>A	C/T	8	8490920	8490.92	0.316007	0.00914746	0.0136934	0.986307	FST < 0.25
817	SNP09842	3451992|F|0-56:T>C-56:T>C	C/T	8	8838576	8838.58	0.859734	0.910581	0.0448242	0.0448242	FST > 0.25
818	SNP09844	3439273|F|0-8:T>C-8:T>C	T/C	8	8851593	8851.59	0.186903	-0.000691821	0.0203706	0.979629	FST < 0.25
819	SNP09873	5402258|F|0-31:T>G-31:T>G	T/C	8	9390145	9390.15	0.165594	0.00535289	0.0409835	0.959016	FST < 0.25
820	SNP09934	3452696|F|0-42:T>C-42:T>C	T/C	8	10536352	10536.4	0.100143	-0.00223094	0.0311749	0.968825	FST < 0.25
821	SNP09949	4392061|F|0-25:G>A-25:G>A	G/A	8	10876150	10876.1	0.852929	0.913763	0.045464	0.045464	FST > 0.25
822	SNP09964	5404659|F|0-27:C>T-27:C>T	C/T	8	11287214	11287.2	0.854397	0.920741	0.0391281	0.0391281	FST > 0.25
823	SNP09977	5402810|F|0-53:C>T-53:C>T	C/T	8	11413877	11413.9	0.0809561	-0.00335464	0.0418398	0.95816	FST < 0.25
824	SNP10024	9764232|F|0-20:G>A-20:G>A	A/G	8	13116230	13116.2	0.853661	0.917247	0.0423119	0.0423119	FST > 0.25
825	SNP10058	3452843|F|0-45:A>G-45:A>G	A/G	8	14327503	14327.5	0.116244	-0.00142921	0.0310311	0.968969	FST < 0.25
826	SNP10082	5140189|F|0-10:T>C-10:T>C	C/T	8	15131527	15131.5	0.14232	-0.00085296	0.0327784	0.967222	FST < 0.25
827	SNP10096	3451680|F|0-34:A>T-34:A>T	A/T	8	15445428	15445.4	0.134363	-0.00406348	0.0249963	0.975004	FST < 0.25
828	SNP10102	3998557|F|0-11:G>A-11:G>A	A/G	8	15627934	15627.9	0.0698075	-0.00406649	0.049407	0.950593	FST < 0.25
829	SNP10108	3757863|F|0-12:G>A-12:G>A	G/A	8	15835989	15836	0.881412	0.908457	0.0493814	0.0493814	FST > 0.25
830	SNP10110	12387554|F|0-16:C>T-16:C>T	C/T	8	15873227	15873.2	0.256231	-0.00391529	0.00633896	0.993661	FST < 0.25
831	SNP10158	4393059|F|0-61:C>A-61:C>A	C/A	8	17191675	17191.7	0.258572	0.0241851	0.0342231	0.965777	FST < 0.25
832	SNP10163	5143605|F|0-36:C>T-36:C>T	C/T	8	17327571	17327.6	0.0809893	-0.00314799	0.0427174	0.957283	FST < 0.25
833	SNP10226	3051867|F|0-16:T>G-16:T>G	G/T	8	18759191	18759.2	0.213025	0.00134572	0.016193	0.983807	FST < 0.25
834	SNP10229	5395332|F|0-54:A>G-54:A>G	A/G	8	18849716	18849.7	0.243739	-0.00207702	0.00795394	0.992046	FST < 0.25
835	SNP10230	5141238|F|0-27:C>G-27:C>G	G/C	8	18853777	18853.8	0.23483	-0.00325363	0.00818476	0.991815	FST < 0.25
836	SNP10257	9755313|F|0-42:G>A-42:G>A	G/A	8	19199661	19199.7	0.869587	0.921127	0.0353174	0.0353174	FST > 0.25
837	SNP10292	3994895|F|0-21:A>T-21:A>T	T/A	8	19828080	19828.1	0.218407	0.0079695	0.0219953	0.978005	FST < 0.25
838	SNP10297	5404761|F|0-56:A>C-56:A>C	C/A	8	19859258	19859.3	0.868028	0.914318	0.0397183	0.0397183	FST > 0.25
839	SNP10324	5403215|F|0-35:C>G-35:C>G	C/G	8	20150360	20150.4	0.0809893	-0.00314799	0.0427174	0.957283	FST < 0.25
840	SNP10347	3450770|F|0-42:T>C-42:T>C	T/C	8	20492896	20492.9	0.852929	0.913763	0.045464	0.045464	FST > 0.25
841	SNP10412	3054004|F|0-66:T>C-66:T>C	T/C	8	21470229	21470.2	0.191307	-0.00394961	0.0153775	0.984623	FST < 0.25
842	SNP10440	3449525|F|0-41:T>C-41:T>C	C/T	8	21881599	21881.6	0.866477	0.907542	0.0444832	0.0444832	FST > 0.25
843	SNP10442	3049717|F|0-52:G>C-52:G>C	G/C	8	21907256	21907.3	0.160641	0.00474188	0.0424643	0.957536	FST < 0.25
844	SNP10450	3048775|F|0-56:T>C-56:T>C	A/G	8	22044293	22044.3	0.0254244	0.0901951	0.0471338	0.0471338	FST < 0.25
845	SNP10481	3050613|F|0-62:A>G-62:A>G	G/A	8	22740349	22740.3	0.866477	0.907542	0.0444832	0.0444832	FST > 0.25
846	SNP10483	19322860|F|0-14:C>A-14:C>A	C/A	8	22822212	22822.2	0.866477	0.907542	0.0444832	0.0444832	FST > 0.25
847	SNP10505	19321736|F|0-8:C>T-8:C>T	T/G	8	23502516	23502.5	0.871161	0.927968	0.0309769	0.0309769	FST > 0.25
848	SNP10509	3062640|F|0-19:G>A-19:G>A	A/G	8	23583987	23584	0.868028	0.914318	0.0397183	0.0397183	FST > 0.25
849	SNP10514	3447317|F|0-6:T>C-6:T>C	C/T	8	23587228	23587.2	0.866477	0.907542	0.0444832	0.0444832	FST > 0.25
850	SNP10609	3058392|F|0-44:T>C-44:T>C	C/T	8	25707111	25707.1	0.869587	0.921127	0.0353174	0.0353174	FST > 0.25
851	SNP10646	5401185|F|0-13:G>T-13:G>T	G/T	8	26667116	26667.1	0.426942	0.00856277	0.0193508	0.980649	FST < 0.25
852	SNP10672	4387022|F|0-46:C>T-46:C>T	T/C	8	26995804	26995.8	0.266631	-0.00406925	0.00674396	0.993256	FST < 0.25
853	SNP10746	3443034|F|0-30:G>T-30:G>T	G/T	8	27919185	27919.2	0.188984	-0.00344125	0.0162343	0.983766	FST < 0.25
854	SNP10776	12388535|F|0-47:A>T-47:A>T	T/G	8	28429363	28429.4	0.839142	0.920569	0.0440533	0.0440533	FST > 0.25
855	SNP10818	4392968|F|0-65:T>A-65:T>A	T/A	9	1550523	1550.52	0.868806	0.917718	0.0374949	0.0374949	FST > 0.25
856	SNP10820	3450793|F|0-55:T>C-55:T>C	T/C	9	1614890	1614.89	0.853661	0.917247	0.0423119	0.0423119	FST > 0.25
857	SNP10851	3061770|F|0-51:G>A-51:G>A	G/A	9	2915198	2915.2	0.0698075	-0.00406649	0.049407	0.950593	FST < 0.25
858	SNP10853	3050073|F|0-57:T>A-57:T>A	C/A	9	3049993	3049.99	0.865703	0.904166	0.0472277	0.0472277	FST > 0.25
859	SNP10855	3453984|F|0-25:C>T-25:C>T	T/C	9	3054908	3054.91	0.869587	0.921127	0.0353174	0.0353174	FST > 0.25
860	SNP10871	3449044|F|0-39:T>C-39:T>C	G/A	9	3400396	3400.4	0.875552	0.914671	0.0401373	0.0401373	FST > 0.25
861	SNP10886	5399501|F|0-46:C>T-46:C>T	C/T	9	4070112	4070.11	0.87276	0.934842	0.0264803	0.0264803	FST > 0.25
862	SNP10888	3054135|F|0-56:T>C-56:T>C	C/T	9	4229562	4229.56	0.873155	0.904641	0.0474344	0.0474344	FST > 0.25
863	SNP10889	3057856|F|0-24:A>G-24:A>G	C/T	9	4255525	4255.52	0.868028	0.914318	0.0397183	0.0397183	FST > 0.25
864	SNP10898	3437982|F|0-20:G>A-20:G>A	T/C	9	4452733	4452.73	0.873155	0.904641	0.0474344	0.0474344	FST > 0.25
865	SNP10903	10271435|F|0-50:C>T-50:C>T	T/C	9	4771560	4771.56	0.869587	0.921127	0.0353174	0.0353174	FST > 0.25
866	SNP10915	3759329|F|0-6:A>C-6:A>C	C/A	9	5330165	5330.16	0.881412	0.908457	0.0493814	0.0493814	FST > 0.25
867	SNP10916	5397131|F|0-17:T>G-17:T>G	T/G	9	5371360	5371.36	0.873155	0.904641	0.0474344	0.0474344	FST > 0.25
868	SNP10927	3449216|F|0-27:A>C-27:A>C	C/A	9	5601067	5601.07	0.875552	0.914671	0.0401373	0.0401373	FST > 0.25
869	SNP10939	19323307|F|0-43:G>A-43:G>A	G/A	9	5855109	5855.11	0.866477	0.907542	0.0444832	0.0444832	FST > 0.25
870	SNP10959	3452768|F|0-18:T>C-18:T>C	T/C	9	6267139	6267.14	0.865703	0.904166	0.0472277	0.0472277	FST > 0.25
871	SNP10984	3440407|F|0-53:T>C-53:T>C	C/T	9	6868295	6868.3	0.881412	0.908457	0.0493814	0.0493814	FST > 0.25
872	SNP10997	3763431|F|0-39:A>T-39:A>T	A/T	9	7083303	7083.3	0.88637	0.928392	0.0349233	0.0349233	FST > 0.25
873	SNP11010	9742949|F|0-36:A>C-36:A>C	A/C	9	7500688	7500.69	0.208786	0.00488189	0.021868	0.978132	FST < 0.25
874	SNP11011	3992656|F|0-38:G>C-38:G>C	C/G	9	7500759	7500.76	0.24091	0.00855774	0.018183	0.981817	FST < 0.25
875	SNP11031	3448768|F|0-39:G>T-39:G>T	T/G	9	8620714	8620.71	0.869587	0.921127	0.0353174	0.0353174	FST > 0.25
876	SNP11049	9762739|F|0-48:C>T-48:C>T	C/T	9	9112931	9112.93	0.852929	0.913763	0.045464	0.045464	FST > 0.25
877	SNP11070	3765278|F|0-26:C>G-26:C>G	G/C	9	9898851	9898.85	0.0975576	-0.000100625	0.0395926	0.960407	FST < 0.25
878	SNP11090	5403155|F|0-13:T>C-13:T>C	C/T	9	10305337	10305.3	0.0809561	-0.00335464	0.0418398	0.95816	FST < 0.25
879	SNP11110	3055283|F|0-43:A>T-43:A>T	A/T	9	10789984	10790	0.852929	0.913763	0.045464	0.045464	FST > 0.25
880	SNP11124	5392684|F|0-59:A>G-59:A>G	A/G	9	10965505	10965.5	0.866477	0.907542	0.0444832	0.0444832	FST > 0.25
881	SNP11203	12387834|F|0-67:C>T-67:C>T	T/C	9	13161851	13161.9	0.866477	0.907542	0.0444832	0.0444832	FST > 0.25
882	SNP11237	3449830|F|0-36:G>A-36:G>A	A/G	9	14622193	14622.2	0.866477	0.907542	0.0444832	0.0444832	FST > 0.25
883	SNP11239	3058586|F|0-44:T>A-44:T>A	T/A	9	14626980	14627	0.854397	0.920741	0.0391281	0.0391281	FST > 0.25
884	SNP11263	5401713|F|0-18:C>T-18:C>T	T/C	9	15081703	15081.7	0.868028	0.914318	0.0397183	0.0397183	FST > 0.25
885	SNP11266	3751087|F|0-21:G>A-21:G>A	A/G	9	15150923	15150.9	0.482698	0.000227754	0.0178424	0.982158	FST < 0.25
886	SNP11307	5394968|F|0-33:C>A-33:C>A	C/A	9	15805089	15805.1	0.869587	0.921127	0.0353174	0.0353174	FST > 0.25
887	SNP11308	4392449|F|0-27:C>T-27:C>T	C/T	9	15823068	15823.1	0.0865062	-0.00250576	0.0391712	0.960829	FST < 0.25
888	SNP11309	3054770|F|0-15:A>G-15:A>G	G/T	9	15865781	15865.8	0.867252	0.910926	0.0420059	0.0420059	FST > 0.25
889	SNP11326	5410025|F|0-9:G>A-9:G>A	G/A	9	16165876	16165.9	0.144673	-0.00349948	0.0264941	0.973506	FST < 0.25
890	SNP11332	3452093|F|0-60:A>G-60:A>G	A/G	9	16261778	16261.8	0.0254244	0.0901951	0.0471338	0.0471338	FST < 0.25
891	SNP11341	3056275|F|0-30:C>T-30:C>T	G/A	9	16399891	16399.9	0.868806	0.917718	0.0374949	0.0374949	FST > 0.25
892	SNP11360	4392115|F|0-40:G>A-40:G>A	T/C	9	16690785	16690.8	0.165594	0.00535289	0.0409835	0.959016	FST < 0.25
893	SNP11373	5392472|F|0-61:A>G-61:A>G	G/A	9	16990914	16990.9	0.839142	0.920569	0.0440533	0.0440533	FST > 0.25
894	SNP11405	3059467|F|0-22:A>G-22:A>G	G/A	9	18052904	18052.9	0.865703	0.904166	0.0472277	0.0472277	FST > 0.25
895	SNP11411	3764294|F|0-38:T>G-38:T>G	T/G	9	18312602	18312.6	0.868028	0.914318	0.0397183	0.0397183	FST > 0.25
896	SNP11419	5400667|F|0-34:C>T-34:C>T	C/T	9	18436105	18436.1	0.883058	0.915071	0.0436972	0.0436972	FST > 0.25
897	SNP11441	9760989|F|0-42:G>A-42:G>A	A/G	9	18976316	18976.3	0.869587	0.921127	0.0353174	0.0353174	FST > 0.25
898	SNP11444	3055130|F|0-40:A>G-40:A>G	G/A	9	19075322	19075.3	0.868806	0.917718	0.0374949	0.0374949	FST > 0.25
899	SNP11445	3052790|F|0-17:A>C-17:A>C	C/A	9	19079487	19079.5	0.870371	0.924543	0.0331517	0.0331517	FST > 0.25
900	SNP11450	3051600|F|0-42:T>A-42:T>A	A/T	9	19094327	19094.3	0.868806	0.917718	0.0374949	0.0374949	FST > 0.25
901	SNP11481	3993955|F|0-50:A>G-50:A>G	A/G	9	19793923	19793.9	0.10031	0.000619999	0.0407188	0.959281	FST < 0.25
902	SNP11484	9754678|F|0-15:T>C-15:T>C	A/G	9	19877089	19877.1	0.866477	0.907542	0.0444832	0.0444832	FST > 0.25
903	SNP11512	12387362|F|0-14:G>A-14:G>A	G/A	9	20444070	20444.1	0.855885	0.927754	0.0327571	0.0327571	FST > 0.25
904	SNP11535	5392645|F|0-54:C>T-54:C>T	A/G	9	20818298	20818.3	0.855885	0.927754	0.0327571	0.0327571	FST > 0.25
905	SNP11542	3450673|F|0-63:C>T-63:C>T	C/T	9	20921183	20921.2	0.868028	0.914318	0.0397183	0.0397183	FST > 0.25
906	SNP11544	3446388|F|0-18:T>C-18:T>C	T/C	9	20964876	20964.9	0.869587	0.921127	0.0353174	0.0353174	FST > 0.25
907	SNP11552	3449837|F|0-15:C>A-15:C>A	C/A	9	21199851	21199.9	0.871161	0.927968	0.0309769	0.0309769	FST > 0.25
908	SNP11556	3056620|F|0-65:A>T-65:A>T	A/T	9	21296797	21296.8	0.871161	0.927968	0.0309769	0.0309769	FST > 0.25
909	SNP11558	5400279|F|0-41:T>A-41:T>A	G/A	9	21342685	21342.7	0.839142	0.920569	0.0440533	0.0440533	FST > 0.25
910	SNP11563	4391964|F|0-30:A>T-30:A>T	A/T	9	21534503	21534.5	0.337629	0.033219	0.0477936	0.952206	FST < 0.25
911	SNP11622	3452834|F|0-40:A>G-40:A>G	A/G	9	22511849	22511.8	0.884709	0.921716	0.0390446	0.0390446	FST > 0.25
912	SNP11626	3049130|F|0-10:C>T-10:C>T	T/C	9	22666153	22666.2	0.149702	-0.0038986	0.0250644	0.974936	FST < 0.25
913	SNP11639	19323934|F|0-34:G>A-34:G>A	G/A	10	79935	79.935	0.88805	0.935098	0.0310416	0.0310416	FST > 0.25
914	SNP11641	3446730|F|0-27:G>C-27:G>C	G/C	10	108692	108.692	0.0254244	0.0901951	0.0471338	0.0471338	FST < 0.25
915	SNP11653	9763760|F|0-13:G>A-13:G>A	C/T	10	491056	491.056	0.14008	0.00208079	0.0403119	0.959688	FST < 0.25
916	SNP11658	3763507|F|0-31:C>T-31:C>T	C/T	10	502159	502.159	0.134567	-0.00188896	0.0299925	0.970007	FST < 0.25
917	SNP11685	9754584|F|0-6:C>T-6:C>T	T/C	10	1140688	1140.69	0.854397	0.920741	0.0391281	0.0391281	FST > 0.25
918	SNP11750	3440805|F|0-18:A>G-18:A>G	A/G	10	2869134	2869.13	0.0254244	0.0901951	0.0471338	0.0471338	FST < 0.25
919	SNP11788	3059952|F|0-23:G>A-23:G>A	G/A	10	3849413	3849.41	0.464003	-0.00184925	0.0134296	0.98657	FST < 0.25
920	SNP11794	5405861|F|0-34:G>T-34:G>T	G/A	10	3996436	3996.44	0.108544	0.00301139	0.0467491	0.953251	FST < 0.25
921	SNP11802	3059689|F|0-5:C>T-5:C>T	C/T	10	4242284	4242.28	0.108544	0.00301139	0.0467491	0.953251	FST < 0.25
922	SNP11805	5382559|F|0-34:T>C-34:T>C	C/T	10	4338322	4338.32	0.0254244	0.0901951	0.0471338	0.0471338	FST < 0.25
923	SNP11807	4387072|F|0-66:T>G-66:T>G	G/T	10	4349591	4349.59	0.180067	0.00286276	0.0278517	0.972148	FST < 0.25
924	SNP11809	3054162|F|0-46:A>G-46:A>G	A/G	10	4417137	4417.14	0.129621	0.00179765	0.039747	0.960253	FST < 0.25
925	SNP11810	3054162|F|0-8:G>A-8:G>A	A/G	10	4417137	4417.14	0.129621	0.00179765	0.039747	0.960253	FST < 0.25
926	SNP11811	5145891|F|0-56:A>T-56:A>T	A/C	10	4417203	4417.2	0.129621	0.00179765	0.039747	0.960253	FST < 0.25
927	SNP11864	5142934|F|0-47:A>G-47:A>G	G/A	10	7551221	7551.22	0.839142	0.920569	0.0440533	0.0440533	FST > 0.25
928	SNP11868	3048679|F|0-34:T>C-34:T>C	T/C	10	7625552	7625.55	0.304052	0.00518004	0.0100163	0.989984	FST < 0.25
929	SNP11872	100466563|F|0-55:A>G-55:A>G	G/A	10	7691905	7691.9	0.0809893	-0.00314799	0.0427174	0.957283	FST < 0.25
930	SNP11887	5397747|F|0-62:C>T-62:C>T	C/T	10	8637051	8637.05	0.103059	0.00138086	0.0423332	0.957667	FST < 0.25
931	SNP11918	3769633|F|0-23:T>A-23:T>A	C/G	10	9888179	9888.18	0.142564	0.00117331	0.0380271	0.961973	FST < 0.25
932	SNP11928	3445839|F|0-16:G>C-16:G>C	C/G	10	10206164	10206.2	0.854397	0.920741	0.0391281	0.0391281	FST > 0.25
933	SNP11939	5406292|F|0-60:A>G-60:A>G	C/A	10	10329353	10329.4	0.854397	0.920741	0.0391281	0.0391281	FST > 0.25
934	SNP11946	3452887|F|0-11:T>C-11:T>C	C/T	10	10644823	10644.8	0.854397	0.920741	0.0391281	0.0391281	FST > 0.25
935	SNP11957	3049835|F|0-30:C>T-30:C>T	T/C	10	10995369	10995.4	0.855885	0.927754	0.0327571	0.0327571	FST > 0.25
936	SNP11959	3052915|F|0-6:G>C-6:G>C	G/C	10	11008213	11008.2	0.186577	-0.00364641	0.0160558	0.983944	FST < 0.25
937	SNP11974	3058253|F|0-12:T>C-12:T>C	C/T	10	11589677	11589.7	0.839142	0.920569	0.0440533	0.0440533	FST > 0.25
938	SNP11989	3056727|F|0-14:T>C-14:T>C	G/A	10	11988316	11988.3	0.159711	-0.00401318	0.0226022	0.977398	FST < 0.25
939	SNP11991	3054302|F|0-5:T>C-5:T>C	T/C	10	12017326	12017.3	0.305527	0.0325681	0.032923	0.967077	FST < 0.25
940	SNP11995	3453972|F|0-6:A>G-6:A>G	A/G	10	12046406	12046.4	0.881412	0.908457	0.0493814	0.0493814	FST > 0.25
941	SNP11996	3054525|F|0-39:G>A-39:G>A	A/G	10	12068486	12068.5	0.853661	0.917247	0.0423119	0.0423119	FST > 0.25
942	SNP12020	3058834|F|0-8:A>G-8:A>G	A/G	10	13015815	13015.8	0.162203	-0.00391481	0.0220901	0.97791	FST < 0.25
943	SNP12022	3049408|F|0-55:G>A-55:G>A	G/A	10	13035358	13035.4	0.121435	-0.00308288	0.0267024	0.973298	FST < 0.25
944	SNP12037	5401359|F|0-18:T>C-18:T>C	A/G	10	13431304	13431.3	0.871161	0.927968	0.0309769	0.0309769	FST > 0.25
945	SNP12050	3445645|F|0-6:A>G-6:A>G	A/G	10	13712491	13712.5	0.244689	0.0333982	0.0486389	0.951361	FST < 0.25
946	SNP12055	3053117|F|0-41:G>C-41:G>C	C/G	10	13865182	13865.2	0.839142	0.920569	0.0440533	0.0440533	FST > 0.25
947	SNP12057	3054499|F|0-15:C>T-15:C>T	T/C	10	13930377	13930.4	0.883058	0.915071	0.0436972	0.0436972	FST > 0.25
948	SNP12058	4389765|F|0-13:G>A-13:G>A	G/A	10	13930443	13930.4	0.108544	0.00301139	0.0467491	0.953251	FST < 0.25
949	SNP12070	3992647|F|0-25:A>G-25:A>G	G/A	10	14396499	14396.5	0.881412	0.908457	0.0493814	0.0493814	FST > 0.25
950	SNP12080	3752678|F|0-39:A>T-39:A>T	A/T	10	14656553	14656.6	0.0254244	0.0901951	0.0471338	0.0471338	FST < 0.25
951	SNP12083	3054787|F|0-32:T>C-32:T>C	C/T	10	14734306	14734.3	0.868806	0.917718	0.0374949	0.0374949	FST > 0.25
952	SNP12099	3453069|F|0-34:T>C-34:T>C	T/C	10	15007466	15007.5	0.867252	0.910926	0.0420059	0.0420059	FST > 0.25
953	SNP12102	3453258|F|0-64:C>G-64:C>G	C/G	10	15214716	15214.7	0.866477	0.907542	0.0444832	0.0444832	FST > 0.25
954	SNP12103	3452057|F|0-39:A>G-39:A>G	G/A	10	15222273	15222.3	0.881412	0.908457	0.0493814	0.0493814	FST > 0.25
955	SNP12106	9759011|F|0-19:G>C-19:G>C	G/C	10	15261287	15261.3	0.883058	0.915071	0.0436972	0.0436972	FST > 0.25
956	SNP12112	5143655|F|0-7:A>G-7:A>G	A/G	10	15489147	15489.1	0.839142	0.920569	0.0440533	0.0440533	FST > 0.25
957	SNP12117	3059717|F|0-35:C>A-35:C>A	C/T	10	15596286	15596.3	0.883058	0.915071	0.0436972	0.0436972	FST > 0.25
958	SNP12120	3448160|F|0-33:T>C-33:T>C	C/T	10	15600882	15600.9	0.881412	0.908457	0.0493814	0.0493814	FST > 0.25
959	SNP12123	5141553|F|0-7:A>G-7:A>G	G/A	10	15672084	15672.1	0.881412	0.908457	0.0493814	0.0493814	FST > 0.25
960	SNP12126	3765381|F|0-5:A>G-5:A>G	A/G	10	15745795	15745.8	0.883058	0.915071	0.0436972	0.0436972	FST > 0.25
961	SNP12133	3452722|F|0-14:G>A-14:G>A	G/A	10	15966392	15966.4	0.881412	0.908457	0.0493814	0.0493814	FST > 0.25
962	SNP12136	5406668|F|0-59:T>A-59:T>A	C/G	10	15984388	15984.4	0.881412	0.908457	0.0493814	0.0493814	FST > 0.25
963	SNP12157	3450463|F|0-5:T>C-5:T>C	C/T	10	16716874	16716.9	0.871161	0.927968	0.0309769	0.0309769	FST > 0.25
964	SNP12159	3050219|F|0-28:A>C-28:A>C	A/C	10	16729571	16729.6	0.0254244	0.0901951	0.0471338	0.0471338	FST < 0.25
965	SNP12161	6996365|F|0-13:T>C-13:T>C	C/T	10	16815448	16815.4	0.871161	0.927968	0.0309769	0.0309769	FST > 0.25
966	SNP12171	3445072|F|0-57:T>C-57:T>C	T/C	10	17170493	17170.5	0.121844	0.00199923	0.0404969	0.959503	FST < 0.25
967	SNP12197	3767376|F|0-10:G>A-10:G>A	G/A	10	17665955	17666	0.493941	0.00277205	0.021544	0.978456	FST < 0.25
968	SNP12216	3053177|F|0-14:A>G-14:A>G	A/T	10	18121672	18121.7	0.866477	0.907542	0.0444832	0.0444832	FST > 0.25
969	SNP12229	3058871|F|0-11:T>A-11:T>A	T/A	10	18297969	18298	0.27519	0.0223884	0.0301208	0.969879	FST < 0.25
970	SNP12247	3059336|F|0-65:A>C-65:A>C	C/A	10	18431989	18432	0.868028	0.914318	0.0397183	0.0397183	FST > 0.25
971	SNP12258	3050610|F|0-32:A>G-32:A>G	A/G	10	18639103	18639.1	0.458413	0.0282522	0.0486989	0.951301	FST < 0.25
972	SNP12278	3056918|F|0-65:G>T-65:G>T	G/T	10	18854803	18854.8	0.391202	0.0124412	0.0273351	0.972665	FST < 0.25
973	SNP12306	3053035|F|0-67:G>T-67:G>T	G/T	10	19239673	19239.7	0.417646	-0.00396728	0.00763492	0.992365	FST < 0.25
974	SNP12307	3051168|F|0-32:C>T-32:C>T	C/T	10	19257775	19257.8	0.404656	-0.000120519	0.0106246	0.989375	FST < 0.25
975	SNP12309	3061030|F|0-63:G>C-63:G>C	C/G	10	19266481	19266.5	0.409505	-0.00158046	0.00938283	0.990617	FST < 0.25
976	SNP12310	3062234|F|0-38:T>A-38:T>A	T/A	10	19270580	19270.6	0.330638	0.00889565	0.0168191	0.983181	FST < 0.25
977	SNP12331	5140980|F|0-12:G>T-12:G>T	T/G	10	19595105	19595.1	0.374057	-0.00327374	0.010964	0.989036	FST < 0.25
978	SNP12367	6995846|F|0-10:T>C-10:T>C	C/T	10	20561434	20561.4	0.88637	0.928392	0.0349233	0.0349233	FST > 0.25
979	SNP12372	12387878|F|0-31:T>C-31:T>C	C/T	10	20724340	20724.3	0.870371	0.924543	0.0331517	0.0331517	FST > 0.25
980	SNP12396	3437736|F|0-30:C>T-30:C>T	C/T	10	21132479	21132.5	0.854397	0.920741	0.0391281	0.0391281	FST > 0.25
981	SNP12462	19321900|F|0-30:C>G-30:C>G	G/C	10	22169714	22169.7	0.871161	0.927968	0.0309769	0.0309769	FST > 0.25
982	SNP12465	3053090|F|0-51:G>A-51:G>A	C/G	10	22266954	22267	0.865703	0.904166	0.0472277	0.0472277	FST > 0.25
983	SNP12538	9747142|F|0-10:C>T-10:C>T	C/T	11	349606	349.606	0.0698075	-0.00406649	0.049407	0.950593	FST < 0.25
984	SNP12539	3445002|F|0-20:A>C-20:A>C	C/A	11	363717	363.717	0.865703	0.904166	0.0472277	0.0472277	FST > 0.25
985	SNP12551	9755381|F|0-5:G>T-5:G>T	A/C	11	712304	712.304	0.871161	0.927968	0.0309769	0.0309769	FST > 0.25
986	SNP12566	9760915|F|0-9:C>T-9:C>T	C/T	11	861405	861.405	0.840546	0.92776	0.0347653	0.0347653	FST > 0.25
987	SNP12580	5407696|F|0-32:C>T-32:C>T	T/C	11	1130917	1130.92	0.499411	-0.00377744	0.0118317	0.988168	FST < 0.25
988	SNP12609	9759558|F|0-67:C>T-67:C>T	T/C	11	1608515	1608.52	0.499503	-0.00399455	0.011578	0.988422	FST < 0.25
989	SNP12620	9763181|F|0-25:G>A-25:G>A	G/A	11	1895829	1895.83	0.216141	0.0253416	0.0467752	0.953225	FST < 0.25
990	SNP12641	9754912|F|0-25:G>A-25:G>A	A/G	11	2438378	2438.38	0.868028	0.914318	0.0397183	0.0397183	FST > 0.25
991	SNP12644	5405305|F|0-54:T>G-54:T>G	T/G	11	2444828	2444.83	0.867252	0.910926	0.0420059	0.0420059	FST > 0.25
992	SNP12657	3061093|F|0-16:T>C-16:T>C	T/C	11	2667126	2667.13	0.868028	0.914318	0.0397183	0.0397183	FST > 0.25
993	SNP12696	3063803|F|0-16:C>T-16:C>T	C/T	11	3563382	3563.38	0.344977	0.0111478	0.0254406	0.974559	FST < 0.25
994	SNP12703	3053066|F|0-40:T>G-40:T>G	T/G	11	3652333	3652.33	0.270036	0.0156708	0.0243667	0.975633	FST < 0.25
995	SNP12704	3050216|F|0-18:G>A-18:G>A	G/A	11	3652527	3652.53	0.264393	0.019565	0.0290497	0.97095	FST < 0.25
996	SNP12709	3063899|F|0-11:A>G-11:A>G	A/G	11	3774832	3774.83	0.152293	-0.00292505	0.0266245	0.973375	FST < 0.25
997	SNP12710	100448384|F|0-19:G>A-19:G>A	A/G	11	3776766	3776.77	0.838451	0.916988	0.0485959	0.0485959	FST > 0.25
998	SNP12711	3452822|F|0-49:C>T-49:C>T	T/C	11	3776766	3776.77	0.839142	0.920569	0.0440533	0.0440533	FST > 0.25
999	SNP12715	5146948|F|0-46:C>T-46:C>T	T/A	11	3834235	3834.24	0.869587	0.921127	0.0353174	0.0353174	FST > 0.25
1000	SNP12739	3761649|F|0-54:T>G-54:T>G	T/G	11	4405687	4405.69	0.09204	-0.00140709	0.0387178	0.961282	FST < 0.25
1001	SNP12754	19323534|F|0-18:C>A-18:C>A	C/T	11	4743543	4743.54	0.868028	0.914318	0.0397183	0.0397183	FST > 0.25
1002	SNP12763	5402765|F|0-6:C>T-6:C>T	C/T	11	4871939	4871.94	0.265117	-0.000543768	0.00922396	0.990776	FST < 0.25
1003	SNP12766	3444253|F|0-33:T>A-33:T>A	T/A	11	4918492	4918.49	0.854397	0.920741	0.0391281	0.0391281	FST > 0.25
1004	SNP12773	3052997|F|0-32:G>A-32:G>A	G/A	11	5069793	5069.79	0.110857	-0.00300324	0.027554	0.972446	FST < 0.25
1005	SNP12775	3451811|F|0-60:G>T-60:G>T	G/T	11	5086878	5086.88	0.102765	-0.00352787	0.026831	0.973169	FST < 0.25
1006	SNP12778	5146494|F|0-14:T>C-14:T>C	T/C	11	5272788	5272.79	0.866477	0.907542	0.0444832	0.0444832	FST > 0.25
1007	SNP12840	9762207|F|0-38:T>G-38:T>G	T/G	11	6196383	6196.38	0.31294	0.0415816	0.0464064	0.953594	FST < 0.25
1008	SNP12841	3763352|F|0-36:A>G-36:A>G	G/A	11	6205622	6205.62	0.881412	0.908457	0.0493814	0.0493814	FST > 0.25
1009	SNP12882	3051218|F|0-13:A>G-13:A>G	A/G	11	7159804	7159.8	0.235087	0.0141016	0.0258592	0.974141	FST < 0.25
1010	SNP12911	3450038|F|0-24:C>T-24:C>T	C/T	11	8090657	8090.66	0.0254244	0.0901951	0.0471338	0.0471338	FST < 0.25
1011	SNP12915	4392358|F|0-12:G>A-12:G>A	G/T	11	8271750	8271.75	0.0254244	0.0901951	0.0471338	0.0471338	FST < 0.25
1012	SNP12917	3990835|F|0-8:T>C-8:T>C	T/C	11	8298903	8298.9	0.854397	0.920741	0.0391281	0.0391281	FST > 0.25
1013	SNP12923	3772717|F|0-51:T>C-51:T>C	C/T	11	8408021	8408.02	0.0254244	0.0901951	0.0471338	0.0471338	FST < 0.25
1014	SNP12931	3756893|F|0-55:A>G-55:A>G	A/G	11	8573128	8573.13	0.028772	0.101353	0.0477941	0.0477941	FST < 0.25
1015	SNP12956	5141462|F|0-66:T>C-66:T>C	C/T	11	9004237	9004.24	0.19107	0.0145313	0.0459926	0.954007	FST < 0.25
1016	SNP12968	5394280|F|0-43:G>A-43:G>A	G/A	11	9281328	9281.33	0.869587	0.921127	0.0353174	0.0353174	FST > 0.25
1017	SNP12974	3061537|F|0-10:A>C-10:A>C	T/C	11	9319186	9319.19	0.883883	0.91839	0.0412682	0.0412682	FST > 0.25
1018	SNP12981	3451568|F|0-18:G>A-18:G>A	A/G	11	9549636	9549.64	0.883058	0.915071	0.0436972	0.0436972	FST > 0.25
1019	SNP12982	5146566|F|0-20:T>G-20:T>G	T/G	11	9579576	9579.58	0.0254244	0.0901951	0.0471338	0.0471338	FST < 0.25
1020	SNP12983	5140412|F|0-17:T>C-17:T>C	C/T	11	9627614	9627.61	0.881412	0.908457	0.0493814	0.0493814	FST > 0.25
1021	SNP12999	3451331|F|0-38:G>A-38:G>A	A/G	11	9942409	9942.41	0.883058	0.915071	0.0436972	0.0436972	FST > 0.25
1022	SNP13007	3453228|F|0-42:G>A-42:G>A	G/A	11	10079089	10079.1	0.887207	0.931741	0.0329736	0.0329736	FST > 0.25
1023	SNP13014	3050618|F|0-42:T>A-42:T>A	A/T	11	10204391	10204.4	0.873155	0.904641	0.0474344	0.0474344	FST > 0.25
1024	SNP13019	3049389|F|0-33:G>C-33:G>C	C/G	11	10259260	10259.3	0.0254244	0.0901951	0.0471338	0.0471338	FST < 0.25
1025	SNP13022	3059667|F|0-21:C>G-21:C>G	A/G	11	10338576	10338.6	0.0221145	0.0789038	0.0485908	0.0485908	FST < 0.25
1026	SNP13026	5141145|F|0-6:T>C-6:T>C	C/T	11	10354026	10354	0.866477	0.907542	0.0444832	0.0444832	FST > 0.25
1027	SNP13041	5398110|F|0-21:A>G-21:A>G	A/G	11	10700216	10700.2	0.0254244	0.0901951	0.0471338	0.0471338	FST < 0.25
1028	SNP13066	5143367|F|0-6:C>A-6:C>A	A/G	11	11316327	11316.3	0.874752	0.91132	0.0423782	0.0423782	FST > 0.25
1029	SNP13072	3764011|F|0-13:C>T-13:C>T	C/T	11	11443989	11444	0.866477	0.907542	0.0444832	0.0444832	FST > 0.25
1030	SNP13082	3061808|F|0-33:G>A-33:G>A	A/G	11	11776508	11776.5	0.0254244	0.0901951	0.0471338	0.0471338	FST < 0.25
1031	SNP13083	3061808|F|0-63:G>A-63:G>A	G/A	11	11776508	11776.5	0.868028	0.914318	0.0397183	0.0397183	FST > 0.25
1032	SNP13115	5408865|F|0-9:G>A-9:G>A	A/G	11	13063700	13063.7	0.866477	0.907542	0.0444832	0.0444832	FST > 0.25
1033	SNP13119	3055998|F|0-18:C>T-18:C>T	C/T	11	13161496	13161.5	0.0254244	0.0901951	0.0471338	0.0471338	FST < 0.25
1034	SNP13120	3055998|F|0-31:G>T-31:G>T	C/T	11	13161496	13161.5	0.876353	0.91803	0.0380622	0.0380622	FST > 0.25
1035	SNP13129	9764120|F|0-47:A>G-47:A>G	G/A	11	13276195	13276.2	0.871161	0.927968	0.0309769	0.0309769	FST > 0.25
1036	SNP13130	9764120|F|0-58:T>C-58:T>C	C/T	11	13276195	13276.2	0.868028	0.914318	0.0397183	0.0397183	FST > 0.25
1037	SNP13136	5144125|F|0-20:T>C-20:T>C	C/T	11	13414658	13414.7	0.868028	0.914318	0.0397183	0.0397183	FST > 0.25
1038	SNP13138	3055289|F|0-48:T>C-48:T>C	C/G	11	13521957	13522	0.854397	0.920741	0.0391281	0.0391281	FST > 0.25
1039	SNP13141	9761213|F|0-29:A>C-29:A>C	C/T	11	13537701	13537.7	0.866477	0.907542	0.0444832	0.0444832	FST > 0.25
1040	SNP13150	3446281|F|0-37:A>G-37:A>G	A/G	11	13642887	13642.9	0.871957	0.931401	0.0287621	0.0287621	FST > 0.25
1041	SNP13154	3055783|F|0-31:T>C-31:T>C	G/A	11	13717914	13717.9	0.877963	0.924771	0.0340623	0.0340623	FST > 0.25
1042	SNP13160	9756148|F|0-67:A>G-67:A>G	A/G	11	13812014	13812	0.0254244	0.0901951	0.0471338	0.0471338	FST < 0.25
1043	SNP13169	3062671|F|0-6:G>A-6:G>A	G/A	11	14071229	14071.2	0.152704	0.00160721	0.0374281	0.962572	FST < 0.25
1044	SNP13188	3064094|F|0-58:C>G-58:C>G	C/G	11	14429736	14429.7	0.028772	0.101353	0.0477941	0.0477941	FST < 0.25
1045	SNP13190	5409407|F|0-12:G>T-12:G>T	T/G	11	14468070	14468.1	0.883058	0.915071	0.0436972	0.0436972	FST > 0.25
1046	SNP13197	3439215|F|0-54:G>C-54:G>C	G/C	11	14629871	14629.9	0.865703	0.904166	0.0472277	0.0472277	FST > 0.25
1047	SNP13202	3440216|F|0-8:T>C-8:T>C	T/C	11	14781943	14781.9	0.873953	0.907977	0.0448105	0.0448105	FST > 0.25
1048	SNP13208	3049292|F|0-44:C>T-44:C>T	T/C	11	14962303	14962.3	0.882235	0.911761	0.0464079	0.0464079	FST > 0.25
1049	SNP13227	5409994|F|0-46:G>A-46:G>A	A/G	11	15141449	15141.4	0.868028	0.914318	0.0397183	0.0397183	FST > 0.25
1050	SNP13228	5409994|F|0-6:A>G-6:A>G	C/A	11	15141449	15141.4	0.869587	0.921127	0.0353174	0.0353174	FST > 0.25
1051	SNP13245	4392367|F|0-59:A>C-59:A>C	G/T	11	15472578	15472.6	0.866477	0.907542	0.0444832	0.0444832	FST > 0.25
1052	SNP13264	5402450|F|0-18:C>G-18:C>G	G/C	11	15909914	15909.9	0.868806	0.917718	0.0374949	0.0374949	FST > 0.25
1053	SNP13289	3058492|F|0-21:C>T-21:C>T	T/C	11	16274949	16274.9	0.884709	0.921716	0.0390446	0.0390446	FST > 0.25
1054	SNP13291	5391040|F|0-36:C>A-36:C>A	A/C	11	16441568	16441.6	0.866477	0.907542	0.0444832	0.0444832	FST > 0.25
1055	SNP13292	9759206|F|0-44:T>C-44:T>C	T/C	11	16441782	16441.8	0.028772	0.101353	0.0477941	0.0477941	FST < 0.25
1056	SNP13295	3050076|F|0-17:C>T-17:C>T	T/C	11	16461743	16461.7	0.873155	0.904641	0.0474344	0.0474344	FST > 0.25
1057	SNP13304	4392406|F|0-8:G>T-8:G>T	T/C	11	16559980	16560	0.868028	0.914318	0.0397183	0.0397183	FST > 0.25
1058	SNP13306	3766628|F|0-26:C>T-26:C>T	T/C	11	16560280	16560.3	0.867252	0.910926	0.0420059	0.0420059	FST > 0.25
1059	SNP13322	9751932|F|0-28:A>G-28:A>G	G/A	11	16768327	16768.3	0.0947879	-0.0017514	0.0354441	0.964556	FST < 0.25
1060	SNP13338	4387917|F|0-44:A>G-44:A>G	A/G	11	17042817	17042.8	0.0254244	0.0901951	0.0471338	0.0471338	FST < 0.25
1061	SNP13343	3442590|F|0-14:C>G-14:C>G	C/G	11	17205127	17205.1	0.129248	-0.00307506	0.027146	0.972854	FST < 0.25
1062	SNP13353	19323575|F|0-42:T>C-42:T>C	T/C	11	17318619	17318.6	0.134567	-0.00188896	0.0299925	0.970007	FST < 0.25
1063	SNP13357	3049246|F|0-41:G>T-41:G>T	G/T	11	17346582	17346.6	0.881412	0.908457	0.0493814	0.0493814	FST > 0.25
1064	SNP13359	3059464|F|0-12:G>A-12:G>A	G/A	11	17346648	17346.6	0.0254244	0.0901951	0.0471338	0.0471338	FST < 0.25
1065	SNP13374	3987992|F|0-5:A>G-5:A>G	A/G	11	17437941	17437.9	0.0254244	0.0901951	0.0471338	0.0471338	FST < 0.25
1066	SNP13377	3441800|F|0-7:A>G-7:A>G	C/T	11	17556787	17556.8	0.237746	0.00144159	0.0117795	0.98822	FST < 0.25
1067	SNP13378	3049249|F|0-40:G>A-40:G>A	G/A	11	17575737	17575.7	0.196116	0.016581	0.0458045	0.954195	FST < 0.25
1068	SNP13379	3063331|F|0-42:T>C-42:T>C	C/T	11	17605367	17605.4	0.0254244	0.0901951	0.0471338	0.0471338	FST < 0.25
1069	SNP13396	3443092|F|0-34:T>C-34:T>C	T/C	11	17873535	17873.5	0.0254244	0.0901951	0.0471338	0.0471338	FST < 0.25
1070	SNP13400	5405229|F|0-21:G>A-21:G>A	G/A	11	18064625	18064.6	0.0254244	0.0901951	0.0471338	0.0471338	FST < 0.25
1071	SNP13419	5401998|F|0-32:A>G-32:A>G	A/G	11	18394900	18394.9	0.398152	0.0349773	0.0472734	0.952727	FST < 0.25
1072	SNP13445	5145378|F|0-11:G>C-11:G>C	C/G	11	18569067	18569.1	0.431123	0.0329071	0.0409646	0.959035	FST < 0.25
1073	SNP13446	3049205|F|0-17:G>A-17:G>A	G/A	11	18625074	18625.1	0.220802	0.00879158	0.0225428	0.977457	FST < 0.25
1074	SNP13450	3443515|F|0-33:A>G-33:A>G	G/A	11	18684434	18684.4	0.0975576	-0.000100625	0.0395926	0.960407	FST < 0.25
1075	SNP13453	9754235|F|0-40:C>G-40:C>G	G/C	11	18789130	18789.1	0.0254244	0.0901951	0.0471338	0.0471338	FST < 0.25
1076	SNP13454	3053640|F|0-43:A>T-43:A>T	A/T	11	18792309	18792.3	0.269327	0.0115631	0.020278	0.979722	FST < 0.25
1077	SNP13465	5409930|F|0-15:T>A-15:T>A	A/G	11	19019145	19019.1	0.88637	0.928392	0.0349233	0.0349233	FST > 0.25
1078	SNP13468	5409930|F|0-37:C>T-37:C>T	C/T	11	19019145	19019.1	0.871957	0.931401	0.0287621	0.0287621	FST > 0.25
1079	SNP13469	5409930|F|0-38:T>C-38:T>C	C/T	11	19019145	19019.1	0.88637	0.928392	0.0349233	0.0349233	FST > 0.25
1080	SNP13516	4390586|F|0-51:A>G-51:A>G	A/G	11	20030413	20030.4	0.870371	0.924543	0.0331517	0.0331517	FST > 0.25
1081	SNP13518	5401727|F|0-16:C>T-16:C>T	G/A	11	20087615	20087.6	0.855885	0.927754	0.0327571	0.0327571	FST > 0.25
1082	SNP13522	3051800|F|0-10:G>C-10:G>C	G/C	11	20101794	20101.8	0.399647	-0.00399637	0.00749395	0.992506	FST < 0.25
1083	SNP13607	5142417|F|0-37:T>C-37:T>C	T/C	11	21579718	21579.7	0.883058	0.915071	0.0436972	0.0436972	FST > 0.25
1084	SNP13633	3765436|F|0-15:C>T-15:C>T	C/T	11	22267775	22267.8	0.0254244	0.0901951	0.0471338	0.0471338	FST < 0.25
1085	SNP13667	3995080|F|0-11:C>A-11:C>A	T/A	11	23033343	23033.3	0.854397	0.920741	0.0391281	0.0391281	FST > 0.25
1086	SNP13698	3763167|F|0-36:C>T-36:C>T	C/T	11	23986140	23986.1	0.434934	-0.00402833	0.00854992	0.99145	FST < 0.25
1087	SNP13700	5141427|F|0-44:C>T-44:C>T	T/C	11	24068294	24068.3	0.355043	0.0177674	0.0393326	0.960667	FST < 0.25
1088	SNP13702	3051410|F|0-12:C>T-12:C>T	G/T	11	24069167	24069.2	0.36252	0.0214842	0.0472987	0.952701	FST < 0.25
1089	SNP13731	9762919|F|0-54:C>T-54:C>T	A/T	11	24256038	24256	0.869587	0.921127	0.0353174	0.0353174	FST > 0.25
1090	SNP13733	9749438|F|0-10:G>T-10:G>T	T/G	11	24348827	24348.8	0.8522	0.910286	0.0486033	0.0486033	FST > 0.25
1091	SNP13738	3452438|F|0-37:A>T-37:A>T	A/T	11	24439233	24439.2	0.852929	0.913763	0.045464	0.045464	FST > 0.25
1092	SNP13740	3451175|F|0-56:A>T-56:A>T	T/A	11	24440369	24440.4	0.854397	0.920741	0.0391281	0.0391281	FST > 0.25
1093	SNP13741	3063615|F|0-15:T>C-15:T>C	C/T	11	24531464	24531.5	0.852929	0.913763	0.045464	0.045464	FST > 0.25
1094	SNP13752	5397709|F|0-57:G>A-57:G>A	A/G	11	24799926	24799.9	0.868028	0.914318	0.0397183	0.0397183	FST > 0.25
1095	SNP13765	3054990|F|0-67:A>G-67:A>G	G/A	11	25011232	25011.2	0.346728	0.0107703	0.0256581	0.974342	FST < 0.25
1096	SNP13785	3997660|F|0-6:G>A-6:G>A	G/A	11	25513660	25513.7	0.254507	0.0113908	0.0193503	0.98065	FST < 0.25
1097	SNP13800	3050497|F|0-30:T>C-30:T>C	T/C	11	25829940	25829.9	0.394907	-0.000916653	0.0105366	0.989463	FST < 0.25
1098	SNP13801	4384741|F|0-10:A>G-10:A>G	G/A	11	25829940	25829.9	0.334739	0.020589	0.0304291	0.969571	FST < 0.25
1099	SNP13802	5393904|F|0-52:C>T-52:C>T	T/C	11	25829992	25830	0.348501	-0.00391172	0.00997899	0.990021	FST < 0.25
1100	SNP13813	5401861|F|0-47:G>A-47:G>A	A/C	11	26065235	26065.2	0.855885	0.927754	0.0327571	0.0327571	FST > 0.25
1101	SNP13814	5401861|F|0-55:C>A-55:C>A	G/A	11	26065235	26065.2	0.868028	0.914318	0.0397183	0.0397183	FST > 0.25
1102	SNP13838	3446801|F|0-15:T>C-15:T>C	C/T	11	26606302	26606.3	0.13731	0.000663321	0.0364105	0.96359	FST < 0.25
1103	SNP13846	3054727|F|0-52:G>A-52:G>A	A/G	11	26976541	26976.5	0.144673	-0.00349948	0.0264941	0.973506	FST < 0.25
1104	SNP13867	9763664|F|0-10:T>C-10:T>C	C/T	11	27282275	27282.3	0.279627	0.000704134	0.0101567	0.989843	FST < 0.25
1105	SNP13875	3058511|F|0-7:T>G-7:T>G	T/G	11	27412601	27412.6	0.0254244	0.0901951	0.0471338	0.0471338	FST < 0.25
1106	SNP13888	5408726|F|0-30:G>A-30:G>A	G/T	11	27575754	27575.8	0.0254244	0.0901951	0.0471338	0.0471338	FST < 0.25
1107	SNP13898	3053686|F|0-57:C>T-57:C>T	T/C	11	27695232	27695.2	0.450227	-0.000424088	0.0126129	0.987387	FST < 0.25
1108	SNP13925	3450149|F|0-29:G>A-29:G>A	G/A	11	28348600	28348.6	0.866477	0.907542	0.0444832	0.0444832	FST > 0.25
1109	SNP13931	3050371|F|0-17:A>G-17:A>G	A/G	11	28477030	28477	0.324992	0.0164426	0.0205893	0.979411	FST < 0.25
1110	SNP13933	3438969|F|0-31:A>G-31:A>G	G/A	11	28658270	28658.3	0.268878	-0.00281645	0.00759597	0.992404	FST < 0.25
1111	SNP13942	3049624|F|0-6:G>T-6:G>T	G/T	11	28796710	28796.7	0.19501	0.00745206	0.0316589	0.968341	FST < 0.25
1112	SNP13969	5408977|F|0-9:G>A-9:G>A	G/A	12	78165	78.165	0.87276	0.934842	0.0264803	0.0264803	FST > 0.25
1113	SNP13974	3050393|F|0-29:T>C-29:T>C	C/T	12	132089	132.089	0.499577	-0.0035363	0.0120799	0.98792	FST < 0.25
1114	SNP13977	4391984|F|0-31:A>T-31:A>T	T/A	12	244379	244.379	0.839142	0.920569	0.0440533	0.0440533	FST > 0.25
1115	SNP13987	3753097|F|0-21:C>G-21:C>G	G/C	12	434373	434.373	0.499476	-0.00403687	0.011535	0.988465	FST < 0.25
1116	SNP13996	9744393|F|0-45:C>A-45:C>A	C/A	12	762367	762.367	0.499503	-0.00399455	0.011578	0.988422	FST < 0.25
1117	SNP13997	5409471|F|0-13:C>A-13:C>A	A/C	12	762433	762.433	0.499446	-0.00406058	0.011513	0.988487	FST < 0.25
1118	SNP14034	3769932|F|0-29:T>C-29:T>C	T/C	12	1377616	1377.62	0.868028	0.914318	0.0397183	0.0397183	FST > 0.25
1119	SNP14039	3761401|F|0-37:A>C-37:A>C	A/C	12	1444194	1444.19	0.838451	0.916988	0.0485959	0.0485959	FST > 0.25
1120	SNP14055	9758476|F|0-59:G>A-59:G>A	A/G	12	1647807	1647.81	0.499525	-0.00393723	0.0116382	0.988362	FST < 0.25
1121	SNP14086	9754578|F|0-37:C>A-37:C>A	A/C	12	2745337	2745.34	0.0809893	-0.00314799	0.0427174	0.957283	FST < 0.25
1122	SNP14101	3062054|F|0-31:C>T-31:C>T	C/T	12	3059908	3059.91	0.868028	0.914318	0.0397183	0.0397183	FST > 0.25
1123	SNP14114	3063887|F|0-14:G>T-14:G>T	A/G	12	3540655	3540.66	0.865703	0.904166	0.0472277	0.0472277	FST > 0.25
1124	SNP14132	3443386|F|0-15:G>A-15:G>A	A/G	12	3894190	3894.19	0.126954	0.00107886	0.0377659	0.962234	FST < 0.25
1125	SNP14133	3443386|F|0-33:C>T-33:C>T	T/C	12	3894190	3894.19	0.116236	-0.00214144	0.0291493	0.970851	FST < 0.25
1126	SNP14143	3060281|F|0-44:A>C-44:A>C	A/C	12	4098569	4098.57	0.867252	0.910926	0.0420059	0.0420059	FST > 0.25
1127	SNP14167	9727914|F|0-50:A>C-50:A>C	G/A	12	4636367	4636.37	0.854397	0.920741	0.0391281	0.0391281	FST > 0.25
1128	SNP14173	5398343|F|0-13:C>T-13:C>T	T/A	12	4734464	4734.46	0.881412	0.908457	0.0493814	0.0493814	FST > 0.25
1129	SNP14195	19323955|F|0-28:A>G-28:A>G	G/A	12	5530514	5530.51	0.270162	0.0297114	0.0395383	0.960462	FST < 0.25
1130	SNP14202	9762766|F|0-50:T>C-50:T>C	C/T	12	5753628	5753.63	0.0254244	0.0901951	0.0471338	0.0471338	FST < 0.25
1131	SNP14204	3049032|F|0-68:A>T-68:A>T	A/T	12	5758225	5758.23	0.855138	0.924243	0.035911	0.035911	FST > 0.25
1132	SNP14206	3051761|F|0-6:G>A-6:G>A	G/A	12	5804928	5804.93	0.299977	0.00391265	0.00972463	0.990275	FST < 0.25
1133	SNP14207	5403509|F|0-34:A>G-34:A>G	T/C	12	5813667	5813.67	0.854397	0.920741	0.0391281	0.0391281	FST > 0.25
1134	SNP14208	5403509|F|0-7:T>C-7:T>C	A/G	12	5813667	5813.67	0.852929	0.913763	0.045464	0.045464	FST > 0.25
1135	SNP14213	3452506|F|0-19:A>G-19:A>G	A/G	12	5842344	5842.34	0.881412	0.908457	0.0493814	0.0493814	FST > 0.25
1136	SNP14234	19322225|F|0-12:T>C-12:T>C	C/T	12	6501426	6501.43	0.295322	0.0321563	0.0335047	0.966495	FST < 0.25
1137	SNP14243	3063191|F|0-14:C>G-14:C>G	C/G	12	6758132	6758.13	0.18347	0.0115787	0.0434691	0.956531	FST < 0.25
1138	SNP14252	3055106|F|0-20:T>G-20:T>G	A/G	12	7102302	7102.3	0.176098	0.0100813	0.0447847	0.955215	FST < 0.25
1139	SNP14259	5397915|F|0-58:G>A-58:G>A	A/G	12	7187811	7187.81	0.853661	0.917247	0.0423119	0.0423119	FST > 0.25
1140	SNP14269	3048855|F|0-7:C>T-7:C>T	C/T	12	7376896	7376.9	0.373193	-0.000282875	0.0141509	0.985849	FST < 0.25
1141	SNP14271	3769799|F|0-46:A>G-46:A>G	G/A	12	7434497	7434.5	0.368327	-0.00136597	0.0135239	0.986476	FST < 0.25
1142	SNP14272	19322060|F|0-13:C>T-13:C>T	A/G	12	7458552	7458.55	0.88805	0.935098	0.0310416	0.0310416	FST > 0.25
1143	SNP14285	3061573|F|0-63:A>G-63:A>G	A/G	12	7743028	7743.03	0.883058	0.915071	0.0436972	0.0436972	FST > 0.25
1144	SNP14289	10271902|F|0-9:C>T-9:C>T	T/C	12	7954160	7954.16	0.113556	-0.0019518	0.0300931	0.969907	FST < 0.25
1145	SNP14319	9759072|F|0-24:C>T-24:C>T	T/A	12	8328331	8328.33	0.883058	0.915071	0.0436972	0.0436972	FST > 0.25
1146	SNP14335	12388419|F|0-19:A>G-19:A>G	C/T	12	8771165	8771.17	0.881412	0.908457	0.0493814	0.0493814	FST > 0.25
1147	SNP14359	3452466|F|0-60:G>A-60:G>A	G/A	12	9346671	9346.67	0.26082	-0.00136692	0.00845235	0.991548	FST < 0.25
1148	SNP14370	3452223|F|0-35:C>T-35:C>T	C/A	12	9819501	9819.5	0.241634	-0.00167586	0.00859249	0.991408	FST < 0.25
1149	SNP14396	3450946|F|0-15:A>G-15:A>G	A/G	12	10796992	10797	0.884709	0.921716	0.0390446	0.0390446	FST > 0.25
1150	SNP14406	3453662|F|0-41:A>G-41:A>G	A/G	12	10996099	10996.1	0.427136	0.0505752	0.0492293	0.950771	FST < 0.25
1151	SNP14410	5407251|F|0-47:C>T-47:C>T	C/T	12	11127146	11127.1	0.2151	0.0164653	0.0335061	0.966494	FST < 0.25
1152	SNP14423	12388645|F|0-13:G>T-13:G>T	T/G	12	11443664	11443.7	0.881412	0.908457	0.0493814	0.0493814	FST > 0.25
1153	SNP14428	19323703|F|0-18:G>A-18:G>A	A/T	12	12130980	12131	0.854397	0.920741	0.0391281	0.0391281	FST > 0.25
1154	SNP14433	3052338|F|0-67:G>A-67:G>A	C/T	12	12265959	12266	0.866477	0.907542	0.0444832	0.0444832	FST > 0.25
1155	SNP14435	3451491|F|0-7:A>G-7:A>G	A/G	12	12303324	12303.3	0.852929	0.913763	0.045464	0.045464	FST > 0.25
1156	SNP14452	5400687|F|0-24:G>A-24:G>A	G/A	12	13167111	13167.1	0.868028	0.914318	0.0397183	0.0397183	FST > 0.25
1157	SNP14455	3053745|F|0-8:G>T-8:G>T	G/T	12	13190436	13190.4	0.838451	0.916988	0.0485959	0.0485959	FST > 0.25
1158	SNP14457	3751307|F|0-11:A>G-11:A>G	A/G	12	13432784	13432.8	0.28735	0.00975201	0.0157961	0.984204	FST < 0.25
1159	SNP14467	9755014|F|0-43:C>G-43:C>G	C/G	12	13984768	13984.8	0.144673	-0.00349948	0.0264941	0.973506	FST < 0.25
1160	SNP14493	3453086|F|0-22:A>G-22:A>G	A/G	12	14665356	14665.4	0.503029	0.00773237	0.0272712	0.972729	FST < 0.25
1161	SNP14497	3059512|F|0-68:G>A-68:G>A	A/G	12	14772682	14772.7	0.869587	0.921127	0.0353174	0.0353174	FST > 0.25
1162	SNP14537	9764018|F|0-14:T>G-14:T>G	T/G	12	15490713	15490.7	0.499482	-0.00406118	0.0115074	0.988493	FST < 0.25
1163	SNP14545	3452033|F|0-67:C>A-67:C>A	C/T	12	15775702	15775.7	0.334935	-0.00389875	0.00840959	0.99159	FST < 0.25
1164	SNP14546	3057955|F|0-23:A>G-23:A>G	G/A	12	15786683	15786.7	0.201147	0.0186905	0.0459083	0.954092	FST < 0.25
1165	SNP14573	5142458|F|0-44:T>A-44:T>A	A/G	12	16547599	16547.6	0.869587	0.921127	0.0353174	0.0353174	FST > 0.25
1166	SNP14587	5410090|F|0-15:A>G-15:A>G	A/G	12	17217892	17217.9	0.852929	0.913763	0.045464	0.045464	FST > 0.25
1167	SNP14591	3054259|F|0-13:G>A-13:G>A	G/A	12	17312688	17312.7	0.206161	0.0208561	0.0459341	0.954066	FST < 0.25
1168	SNP14604	9755950|F|0-29:G>T-29:G>T	G/T	12	17625631	17625.6	0.249363	0.00615964	0.0142315	0.985769	FST < 0.25
1169	SNP14605	3054299|F|0-26:T>G-26:T>G	T/G	12	17637156	17637.2	0.144922	-0.000288791	0.0342108	0.965789	FST < 0.25
1170	SNP14607	5142949|F|0-24:G>T-24:G>T	G/T	12	17788408	17788.4	0.113556	-0.0019518	0.0300931	0.969907	FST < 0.25
1171	SNP14609	19323974|F|0-39:T>C-39:T>C	C/G	12	17862272	17862.3	0.871161	0.927968	0.0309769	0.0309769	FST > 0.25
1172	SNP14611	19323139|F|0-52:T>G-52:T>G	G/A	12	17911954	17912	0.211159	0.0230742	0.0460932	0.953907	FST < 0.25
1173	SNP14645	5407362|F|0-54:C>G-54:C>G	G/C	12	18908266	18908.3	0.883058	0.915071	0.0436972	0.0436972	FST > 0.25
1174	SNP14657	3767069|F|0-20:C>T-20:C>T	C/T	12	19298285	19298.3	0.110865	-0.00242666	0.0290788	0.970921	FST < 0.25
1175	SNP14660	4390159|F|0-36:A>G-36:A>G	A/G	12	19328167	19328.2	0.868028	0.914318	0.0397183	0.0397183	FST > 0.25
1176	SNP14693	3064305|F|0-42:T>G-42:T>G	T/G	12	19995676	19995.7	0.344978	0.00320753	0.016398	0.983602	FST < 0.25
1177	SNP14699	3760975|F|0-10:T>C-10:T>C	C/T	12	20749532	20749.5	0.343488	-0.00393672	0.00951799	0.990482	FST < 0.25
1178	SNP14701	6996561|F|0-41:T>C-41:T>C	C/T	12	20753173	20753.2	0.329926	0.0147078	0.021172	0.978828	FST < 0.25
1179	SNP14702	4392455|F|0-7:A>G-7:A>G	C/T	12	20759140	20759.1	0.290561	0.00623376	0.0124469	0.987553	FST < 0.25
1180	SNP14703	3764226|F|0-24:A>G-24:A>G	A/G	12	20790010	20790	0.321546	0.0183423	0.0210122	0.978988	FST < 0.25
1181	SNP14705	3448915|F|0-68:A>C-68:A>C	A/C	12	20802332	20802.3	0.395504	0.00126619	0.0125001	0.9875	FST < 0.25
1182	SNP14783	3055873|F|0-43:T>C-43:T>C	T/A	12	22500127	22500.1	0.199101	0.00214814	0.0218714	0.978129	FST < 0.25
1183	SNP14797	5392780|F|0-21:C>T-21:C>T	T/C	12	23016351	23016.4	0.871161	0.927968	0.0309769	0.0309769	FST > 0.25
1184	SNP14802	3450403|F|0-62:A>G-62:A>G	A/G	12	23111713	23111.7	0.253326	0.032066	0.0441596	0.95584	FST < 0.25
1185	SNP14870	3452697|F|0-36:G>A-36:G>A	A/G	12	24319070	24319.1	0.868028	0.914318	0.0397183	0.0397183	FST > 0.25
1186	SNP14873	4391663|F|0-9:G>C-9:G>C	G/C	12	24349689	24349.7	0.865703	0.904166	0.0472277	0.0472277	FST > 0.25
1187	SNP14874	4386402|F|0-31:G>A-31:G>A	G/A	12	24376443	24376.4	0.838451	0.916988	0.0485959	0.0485959	FST > 0.25
1188	SNP14875	3051129|F|0-11:G>C-11:G>C	C/G	12	24390808	24390.8	0.839142	0.920569	0.0440533	0.0440533	FST > 0.25
1189	SNP14883	4392913|F|0-27:G>T-27:G>T	G/T	12	24530396	24530.4	0.869587	0.921127	0.0353174	0.0353174	FST > 0.25
1190	SNP14885	3754586|F|0-17:G>A-17:G>A	A/G	12	24589397	24589.4	0.869587	0.921127	0.0353174	0.0353174	FST > 0.25
1191	SNP14894	9761318|F|0-18:C>A-18:C>A	A/T	12	24734198	24734.2	0.88805	0.935098	0.0310416	0.0310416	FST > 0.25
1192	SNP14895	3054743|F|0-35:C>T-35:C>T	C/T	12	24736981	24737	0.861242	0.917457	0.0395708	0.0395708	FST > 0.25
1193	SNP14899	3053748|F|0-64:A>C-64:A>C	A/C	12	25042193	25042.2	0.0221145	0.0789038	0.0485908	0.0485908	FST < 0.25
1194	SNP14900	5410023|F|0-21:G>A-21:G>A	G/A	12	25151874	25151.9	0.0809315	-0.00406601	0.0388197	0.96118	FST < 0.25
1195	SNP14953	5405923|F|0-5:G>A-5:G>A	A/G	12	26274003	26274	0.87276	0.934842	0.0264803	0.0264803	FST > 0.25
1196	SNP14966	5395394|F|0-6:A>T-6:A>T	T/A	12	26660501	26660.5	0.869587	0.921127	0.0353174	0.0353174	FST > 0.25
1197	SNP14967	3051704|F|0-44:T>C-44:T>C	C/T	12	26692818	26692.8	0.871161	0.927968	0.0309769	0.0309769	FST > 0.25

## Sheet: SCA_HID3
1	0.0789038
2	0.0789038
3	0.0789038
4	-0.00385969
5	0.907542
6	-0.00314799
7	-0.00240256
8	0.00301139
9	0.914318
10	0.0789038
11	-0.00023652
12	-0.00360615
13	0.0203137
14	0.915071
15	0.00301139
16	-0.00264888
17	-0.00399634
18	0.908457
19	0.927754
20	0.91803
21	0.91132
22	0.913763
23	0.91803
24	0.91132
25	0.914318
26	0.908457
27	0.920569
28	-0.00131613
29	0.920741
30	0.0901951
31	0.924543
32	0.924543
33	0.920741
34	0.907542
35	-0.00382313
36	0.907542
37	-0.00359229
38	0.920569
39	0.907542
40	0.914318
41	0.000619999
42	0.914318
43	0.921127
44	-0.00331853
45	0.910926
46	0.914318
47	0.908457
48	0.0297114
49	0.0320012
50	0.920741
51	0.00458412
52	0.0187313
53	0.000619999
54	0.000619999
55	0.0128376
56	0.908457
57	0.921127
58	0.913763
59	0.00281186
60	0.920741
61	0.907542
62	0.00946589
63	0.917247
64	0.927754
65	-0.00362522
66	-0.00406227
67	-0.0020913
68	-0.00198477
69	0.907542
70	0.916988
71	0.0283144
72	-0.00406649
73	0.921127
74	0.914318
75	0.914318
76	0.921397
77	0.914015
78	0.914318
79	-0.00342601
80	0.91839
81	0.0901951
82	0.907542
83	0.921127
84	0.920741
85	0.928392
86	0.920741
87	0.0901951
88	0.00155075
89	0.0901951
90	0.907542
91	0.910926
92	0.917247
93	0.920908
94	0.917718
95	0.921127
96	0.908457
97	-0.00283947
98	0.02728
99	0.908457
100	0.907542
101	0.907542
102	0.913763
103	0.927968
104	-0.00221559
105	-0.00267337
106	0.00254882
107	0.927754
108	0.0324092
109	0.00356858
110	-0.00394806
111	0.0901951
112	-0.00377274
113	0.0122702
114	0.0901951
115	-0.00175535
116	-0.000256465
117	-0.00372755
118	-0.000521367
119	0.911761
120	0.920741
121	0.928392
122	0.00414108
123	0.907542
124	-0.00147478
125	0.921127
126	0.907542
127	0.913763
128	0.920741
129	0.913763
130	0.934842
131	0.924367
132	0.915071
133	0.907542
134	0.915071
135	0.907542
136	0.910926
137	0.920741
138	0.927968
139	0.914318
140	0.924367
141	0.0901951
142	0.927968
143	0.027326
144	-0.00156697
145	0.00115789
146	0.907542
147	0.907542
148	0.927968
149	0.0168475
150	0.910926
151	-0.00406348
152	0.00891719
153	0.00272423
154	0.0229811
155	0.0208561
156	0.910581
157	0.907542
158	0.921127
159	0.00700534
160	-0.00142766
161	-0.00250576
162	-0.00251864
163	-0.00257467
164	0.914318
165	0.907542
166	0.907542
167	0.907542
168	0.914671
169	0.917718
170	0.914318
171	0.904166
172	0.914318
173	0.914318
174	0.907542
175	0.927968
176	0.920569
177	0.927968
178	0.914318
179	-0.00175535
180	0.0210157
181	-0.00406552
182	-0.00335464
183	0.920569
184	0.00645255
185	0.0169452
186	0.0233743
187	0.927968
188	0.927968
189	0.913763
190	0.00657171
191	0.911761
192	0.931741
193	0.914015
194	0.921716
195	0.908457
196	0.921716
197	0.908457
198	0.0901951
199	0.915071
200	0.908457
201	0.913763
202	0.908457
203	0.913763
204	0.914318
205	0.924543
206	0.907156
207	0.910926
208	0.904166
209	0.908457
210	-0.00173084
211	0.00387588
212	0.00301139
213	0.920569
214	0.910926
215	0.0111582
216	-0.00250576
217	0.921127
218	0.921127
219	0.914318
220	0.904166
221	0.0112885
222	0.927754
223	0.928392
224	0.920569
225	0.914318
226	0.907542
227	0.931401
228	0.927968
229	0.921127
230	0.924543
231	0.91132
232	0.931545
233	0.924771
234	0.931545
235	0.917457
236	0.931545
237	0.91132
238	0.917457
239	0.908457
240	0.921397
241	0.91803
242	0.91132
243	0.904641
244	0.91839
245	0.917457
246	0.910926
247	0.921397
248	0.907156
249	0.910926
250	0.924771
251	0.928154
252	0.904641
253	0.91132
254	0.928154
255	0.921127
256	0.91132
257	0.928154
258	0.910926
259	0.924771
260	0.921397
261	0.931545
262	0.91132
263	0.921397
264	0.0901951
265	0.917457
266	0.935559
267	0.915071
268	0.914318
269	0.920908
270	0.914318
271	0.921127
272	0.924543
273	0.914015
274	0.914015
275	0.924543
276	0.913763
277	0.914318
278	0.914318
279	0.907542
280	0.913763
281	0.913763
282	0.907542
283	0.907542
284	0.920569
285	0.920741
286	0.934842
287	0.916988
288	0.914318
289	0.921716
290	0.904166
291	0.91132
292	0.0901951
293	0.91839
294	0.921716
295	0.915071
296	-0.00403687
297	0.921716
298	0.91803
299	0.927968
300	0.921716
301	0.908457
302	0.908457
303	0.908457
304	0.91839
305	0.928392
306	0.914318
307	0.921716
308	0.928392
309	0.91839
310	0.914318
311	0.91803
312	0.91839
313	0.915071
314	0.935098
315	0.910926
316	0.908457
317	0.907542
318	0.924771
319	0.908457
320	0.928154
321	0.924771
322	0.921127
323	0.931741
324	0.914671
325	0.928392
326	0.928154
327	0.921397
328	0.921397
329	0.92505
330	0.921716
331	0.938463
332	0.915071
333	0.931741
334	0.924243
335	0.931987
336	0.908457
337	0.917718
338	0.935098
339	0.914318
340	0.91803
341	0.915071
342	0.928154
343	0.931741
344	0.911761
345	0.921716
346	0.92505
347	0.931741
348	0.917718
349	0.921397
350	0.928392
351	0.915071
352	0.91803
353	0.0901951
354	0.92505
355	0.914671
356	0.904641
357	0.921127
358	0.92505
359	0.91839
360	0.92505
361	0.914671
362	-0.00220253
363	0.0901951
364	-0.00406451
365	0.00926481
366	0.904166
367	-0.00363808
368	-0.00375832
369	0.0901951
370	-0.00388287
371	4.94685e-05
372	0.0432089
373	-0.00104424
374	0.00179765
375	0.00333054
376	0.0242019
377	0.0901951
378	0.920741
379	0.927968
380	-0.00399808
381	-0.00377884
382	0.000943002
383	0.910286
384	-0.00406535
385	0.907542
386	0.931401
387	0.921716
388	0.914318
389	0.913763
390	0.915071
391	0.920569
392	0.910286
393	0.927968
394	0.910286
395	0.910926
396	0.914318
397	0.921127
398	0.904166
399	0.5991
400	0.913763
401	0.917247
402	0.907542
403	0.916988
404	0.927968
405	0.907542
406	0.907542
407	0.00391265
408	0.910926
409	-0.00406928
410	-0.00307506
411	-0.00406649
412	-0.00140709
413	-0.00153133
414	0.0238753
415	0.0297276
416	0.00910373
417	0.0901951
418	-0.00394806
419	0.910926
420	0.0356506
421	-0.00140709
422	0.00363766
423	-0.00329332
424	0.920741
425	-0.00392382
426	-0.00405416
427	0.913763
428	-0.00298177
429	0.914318
430	0.910286
431	0.921127
432	0.927968
433	0.927968
434	0.934842
435	0.916988
436	0.910926
437	0.91839
438	0.0285745
439	0.914318
440	0.908457
441	-0.00129006
442	0.00286276
443	0.91839
444	0.913763
445	0.921716
446	0.920741
447	0.917247
448	0.913763
449	0.910926
450	0.907542
451	0.907542
452	0.0213643
453	0.924243
454	0.0211643
455	0.914318
456	0.921127
457	0.00301139
458	0.0789038
459	-0.00140709
460	0.921716
461	0.0901951
462	-0.00366894
463	-0.00113858
464	0.0901951
465	0.913763
466	0.00328589
467	0.00303104
468	0.00195704
469	0.0126047
470	0.934801
471	-0.000323793
472	0.927754
473	0.927968
474	0.931401
475	-0.00406929
476	-0.000288791
477	0.907542
478	0.913763
479	0.921127
480	0.913763
481	0.920741
482	0.921127
483	0.914318
484	0.927754
485	0.0901951
486	0.907542
487	0.917718
488	0.0391193
489	0.0117749
490	0.913763
491	-0.00320511
492	-0.00061348
493	0.0208561
494	-0.00394806
495	-0.00285028
496	0.000943002
497	-0.00153133
498	0.00747682
499	0.000720783
500	0.00598908
501	-0.00337725
502	-0.00088848
503	0.00961432
504	0.0211984
505	0.000966629
506	-0.00108769
507	-0.00335351
508	-0.00189437
509	0.101353
510	0.0901951
511	0.0901951
512	-0.00335464
513	0.0789038
514	0.921127
515	0.914318
516	0.927968
517	0.0113688
518	0.924771
519	0.0253813
520	0.915071
521	0.908457
522	0.0901951
523	0.0901951
524	0.927968
525	0.907542
526	0.00498495
527	-0.00389906
528	-0.00250576
529	0.00829372
530	0.908457
531	0.914318
532	0.907542
533	0.914318
534	-0.00403567
535	-0.00399634
536	-0.000862085
537	0.0156902
538	0.921127
539	0.0180913
540	-0.00238561
541	0.0106421
542	0.0242068
543	0.0140169
544	0.0253616
545	-0.00393385
546	0.907542
547	0.0295266
548	0.927754
549	0.914318
550	0.927968
551	0.00308095
552	0.907542
553	0.924771
554	0.907542
555	0.907156
556	0.904641
557	0.908457
558	0.00502362
559	0.0089383
560	0.914318
561	0.913763
562	0.913763
563	0.914015
564	0.920741
565	0.921127
566	0.907156
567	0.904641
568	0.910581
569	0.91132
570	0.921716
571	0.920569
572	0.908457
573	0.927754
574	-0.00186826
575	0.927754
576	0.0901951
577	-0.00285028
578	0.907542
579	-0.00102604
580	0.00610059
581	-0.00406118
582	0.0135302
583	0.0115787
584	0.0116958
585	0.0203533
586	-0.00406701
587	0.0297276
588	-0.00366561
589	0.915071
590	0.00039447
591	-0.00140709
592	0.0107629
593	-0.0019518
594	0.0111478
595	0.0138806
596	0.0241034
597	-0.00307506
598	0.016581
599	0.00230153
600	0.0109354
601	0.0108274
602	0.00333054
603	0.00599263
604	0.00179765
605	-0.002586
606	0.00179765
607	0.00254882
608	-0.000100625
609	0.000663321
610	0.00107886
611	0.00439992
612	-0.00346522
613	-0.00404906
614	0.91839
615	-0.000838823
616	0.914318
617	0.921127
618	0.920741
619	0.908457
620	0.907542
621	0.910926
622	0.927968
623	0.927968
624	0.914318
625	0.0359262
626	0.908457
627	0.914318
628	0.0188433
629	0.920741
630	0.907542
631	0.914318
632	0.910926
633	0.928392
634	0.924243
635	0.914318
636	0.911761
637	0.908457
638	0.908457
639	0.904641
640	0.921716
641	0.921397
642	0.928392
643	0.910926
644	0.91803
645	0.904641
646	0.927968
647	0.91132
648	0.924543
649	0.928392
650	0.908457
651	0.921127
652	0.915071
653	0.928392
654	0.915071
655	0.915071
656	0.908457
657	0.0901951
658	0.908457
659	0.927754
660	0.904166
661	0.924771
662	0.914318
663	0.92505
664	0.91803
665	0.927968
666	0.914015
667	0.91132
668	0.927754
669	0.927968
670	0.915071
671	0.914318
672	0.927754
673	0.921127
674	0.907542
675	0.920741
676	0.934842
677	0.928392
678	0.00417659
679	-0.00258895
680	0.00222001
681	0.910926
682	0.00106933
683	0.91803
684	0.915071
685	0.0901951
686	-0.00384367
687	0.928392
688	0.0070264
689	0.916988
690	0.935098
691	-0.00140709
692	0.00138086
693	0.908457
694	0.910926
695	0.914318
696	0.927968
697	0.907542
698	-0.00359522
699	0.910926
700	-0.00397822
701	0.914318
702	-0.00339685
703	0.908457
704	0.908457
705	0.910286
706	-0.00400111
707	0.927968
708	0.000282416
709	-0.00400576
710	0.0012309
711	0.915071
712	-0.00140709
713	0.00481458
714	-0.00399933
715	0.00841662
716	0.00977316
717	0.913763
718	0.913763
719	0.934842
720	0.915071
721	0.914318
722	0.914318
723	0.910581
724	0.920741
725	0.00243468
726	-0.00392686
727	0.914318
728	0.907542
729	0.907542
730	0.907156
731	1.56673e-06
732	0.907542
733	0.921127
734	0.910926
735	0.908457
736	0.0106294
737	0.913763
738	-0.000992239
739	0.0901951
740	0.916988
741	0.914318
742	0.921716
743	0.907542
744	0.921127
745	0.0901951
746	-0.00285028
747	0.00286276
748	-0.000253313
749	-0.00406022
750	0.927968
751	0.0115787
752	0.927968
753	0.0901951
754	0.0901951
755	0.00039447
756	0.0901951
757	0.00915527
758	0.0187313
759	-0.000100625
760	0.00204113
761	0.921397
762	0.908457
763	0.914318
764	0.917247
765	0.018349
766	0.000674049
767	0.0169452
768	-0.00140709
769	-0.00385969
770	-0.00385969
771	0.0901951
772	0.0154699
773	0.920569
774	0.914318
775	0.00583131
776	-0.00406552
777	0.916988
778	-0.00404788
779	0.00414108
780	0.00377493
781	0.904166
782	0.907542
783	-0.00392382
784	0.0901951
785	0.910926
786	-0.00399634
787	0.921127
788	0.941836
789	0.915071
790	0.92505
791	0.914318
792	0.918797
793	-0.00342601
794	0.0218311
795	0.927754
796	-0.0019518
797	0.924543
798	0.915071
799	0.907542
800	-0.00335464
801	0.0105059
802	-0.00406929
803	-0.00250576
804	-0.00335464
805	0.927754
806	0.0142569
807	0.913763
808	-0.00314799
809	0.904166
810	0.917457
811	0.908457
812	0.0345688
813	0.920628
814	0.0056633
815	-0.00403532
816	0.00914746
817	0.910581
818	-0.000691821
819	0.00535289
820	-0.00223094
821	0.913763
822	0.920741
823	-0.00335464
824	0.917247
825	-0.00142921
826	-0.00085296
827	-0.00406348
828	-0.00406649
829	0.908457
830	-0.00391529
831	0.0241851
832	-0.00314799
833	0.00134572
834	-0.00207702
835	-0.00325363
836	0.921127
837	0.0079695
838	0.914318
839	-0.00314799
840	0.913763
841	-0.00394961
842	0.907542
843	0.00474188
844	0.0901951
845	0.907542
846	0.907542
847	0.927968
848	0.914318
849	0.907542
850	0.921127
851	0.00856277
852	-0.00406925
853	-0.00344125
854	0.920569
855	0.917718
856	0.917247
857	-0.00406649
858	0.904166
859	0.921127
860	0.914671
861	0.934842
862	0.904641
863	0.914318
864	0.904641
865	0.921127
866	0.908457
867	0.904641
868	0.914671
869	0.907542
870	0.904166
871	0.908457
872	0.928392
873	0.00488189
874	0.00855774
875	0.921127
876	0.913763
877	-0.000100625
878	-0.00335464
879	0.913763
880	0.907542
881	0.907542
882	0.907542
883	0.920741
884	0.914318
885	0.000227754
886	0.921127
887	-0.00250576
888	0.910926
889	-0.00349948
890	0.0901951
891	0.917718
892	0.00535289
893	0.920569
894	0.904166
895	0.914318
896	0.915071
897	0.921127
898	0.917718
899	0.924543
900	0.917718
901	0.000619999
902	0.907542
903	0.927754
904	0.927754
905	0.914318
906	0.921127
907	0.927968
908	0.927968
909	0.920569
910	0.033219
911	0.921716
912	-0.0038986
913	0.935098
914	0.0901951
915	0.00208079
916	-0.00188896
917	0.920741
918	0.0901951
919	-0.00184925
920	0.00301139
921	0.00301139
922	0.0901951
923	0.00286276
924	0.00179765
925	0.00179765
926	0.00179765
927	0.920569
928	0.00518004
929	-0.00314799
930	0.00138086
931	0.00117331
932	0.920741
933	0.920741
934	0.920741
935	0.927754
936	-0.00364641
937	0.920569
938	-0.00401318
939	0.0325681
940	0.908457
941	0.917247
942	-0.00391481
943	-0.00308288
944	0.927968
945	0.0333982
946	0.920569
947	0.915071
948	0.00301139
949	0.908457
950	0.0901951
951	0.917718
952	0.910926
953	0.907542
954	0.908457
955	0.915071
956	0.920569
957	0.915071
958	0.908457
959	0.908457
960	0.915071
961	0.908457
962	0.908457
963	0.927968
964	0.0901951
965	0.927968
966	0.00199923
967	0.00277205
968	0.907542
969	0.0223884
970	0.914318
971	0.0282522
972	0.0124412
973	-0.00396728
974	-0.000120519
975	-0.00158046
976	0.00889565
977	-0.00327374
978	0.928392
979	0.924543
980	0.920741
981	0.927968
982	0.904166
983	-0.00406649
984	0.904166
985	0.927968
986	0.92776
987	-0.00377744
988	-0.00399455
989	0.0253416
990	0.914318
991	0.910926
992	0.914318
993	0.0111478
994	0.0156708
995	0.019565
996	-0.00292505
997	0.916988
998	0.920569
999	0.921127
1000	-0.00140709
1001	0.914318
1002	-0.000543768
1003	0.920741
1004	-0.00300324
1005	-0.00352787
1006	0.907542
1007	0.0415816
1008	0.908457
1009	0.0141016
1010	0.0901951
1011	0.0901951
1012	0.920741
1013	0.0901951
1014	0.101353
1015	0.0145313
1016	0.921127
1017	0.91839
1018	0.915071
1019	0.0901951
1020	0.908457
1021	0.915071
1022	0.931741
1023	0.904641
1024	0.0901951
1025	0.0789038
1026	0.907542
1027	0.0901951
1028	0.91132
1029	0.907542
1030	0.0901951
1031	0.914318
1032	0.907542
1033	0.0901951
1034	0.91803
1035	0.927968
1036	0.914318
1037	0.914318
1038	0.920741
1039	0.907542
1040	0.931401
1041	0.924771
1042	0.0901951
1043	0.00160721
1044	0.101353
1045	0.915071
1046	0.904166
1047	0.907977
1048	0.911761
1049	0.914318
1050	0.921127
1051	0.907542
1052	0.917718
1053	0.921716
1054	0.907542
1055	0.101353
1056	0.904641
1057	0.914318
1058	0.910926
1059	-0.0017514
1060	0.0901951
1061	-0.00307506
1062	-0.00188896
1063	0.908457
1064	0.0901951
1065	0.0901951
1066	0.00144159
1067	0.016581
1068	0.0901951
1069	0.0901951
1070	0.0901951
1071	0.0349773
1072	0.0329071
1073	0.00879158
1074	-0.000100625
1075	0.0901951
1076	0.0115631
1077	0.928392
1078	0.931401
1079	0.928392
1080	0.924543
1081	0.927754
1082	-0.00399637
1083	0.915071
1084	0.0901951
1085	0.920741
1086	-0.00402833
1087	0.0177674
1088	0.0214842
1089	0.921127
1090	0.910286
1091	0.913763
1092	0.920741
1093	0.913763
1094	0.914318
1095	0.0107703
1096	0.0113908
1097	-0.000916653
1098	0.020589
1099	-0.00391172
1100	0.927754
1101	0.914318
1102	0.000663321
1103	-0.00349948
1104	0.000704134
1105	0.0901951
1106	0.0901951
1107	-0.000424088
1108	0.907542
1109	0.0164426
1110	-0.00281645
1111	0.00745206
1112	0.934842
1113	-0.0035363
1114	0.920569
1115	-0.00403687
1116	-0.00399455
1117	-0.00406058
1118	0.914318
1119	0.916988
1120	-0.00393723
1121	-0.00314799
1122	0.914318
1123	0.904166
1124	0.00107886
1125	-0.00214144
1126	0.910926
1127	0.920741
1128	0.908457
1129	0.0297114
1130	0.0901951
1131	0.924243
1132	0.00391265
1133	0.920741
1134	0.913763
1135	0.908457
1136	0.0321563
1137	0.0115787
1138	0.0100813
1139	0.917247
1140	-0.000282875
1141	-0.00136597
1142	0.935098
1143	0.915071
1144	-0.0019518
1145	0.915071
1146	0.908457
1147	-0.00136692
1148	-0.00167586
1149	0.921716
1150	0.0505752
1151	0.0164653
1152	0.908457
1153	0.920741
1154	0.907542
1155	0.913763
1156	0.914318
1157	0.916988
1158	0.00975201
1159	-0.00349948
1160	0.00773237
1161	0.921127
1162	-0.00406118
1163	-0.00389875
1164	0.0186905
1165	0.921127
1166	0.913763
1167	0.0208561
1168	0.00615964
1169	-0.000288791
1170	-0.0019518
1171	0.927968
1172	0.0230742
1173	0.915071
1174	-0.00242666
1175	0.914318
1176	0.00320753
1177	-0.00393672
1178	0.0147078
1179	0.00623376
1180	0.0183423
1181	0.00126619
1182	0.00214814
1183	0.927968
1184	0.032066
1185	0.914318
1186	0.904166
1187	0.916988
1188	0.920569
1189	0.921127
1190	0.921127
1191	0.935098
1192	0.917457
1193	0.0789038
1194	-0.00406601
1195	0.934842
1196	0.921127
1197	0.927968

## Sheet: SCA_HID2
47	0.907542
106	0.914318
123	0.915071
205	0.908457
209	0.927754
210	0.91803
216	0.91132
218	0.913763
226	0.91803
235	0.91132
245	0.914318
247	0.908457
248	0.920569
303	0.920741
311	0.924543
314	0.924543
349	0.920741
356	0.907542
382	0.907542
438	0.920569
450	0.907542
465	0.914318
474	0.914318
489	0.921127
560	0.910926
561	0.914318
594	0.908457
631	0.920741
731	0.908457
740	0.921127
829	0.913763
866	0.920741
898	0.907542
902	0.917247
910	0.927754
950	0.907542
955	0.916988
968	0.921127
1012	0.914318
1034	0.914318
1038	0.921397
1039	0.914015
1045	0.914318
1064	0.91839
1079	0.907542
1091	0.921127
1104	0.920741
1106	0.928392
1134	0.920741
1312	0.907542
1439	0.910926
1485	0.917247
1497	0.920908
1500	0.917718
1503	0.921127
1529	0.908457
1541	0.908457
1553	0.907542
1564	0.907542
1570	0.913763
1572	0.927968
1612	0.927754
1750	0.911761
1753	0.920741
1757	0.928392
1788	0.907542
1813	0.921127
1814	0.907542
1828	0.913763
1838	0.920741
1844	0.913763
1900	0.934842
1905	0.924367
1906	0.915071
1909	0.907542
1925	0.915071
1926	0.907542
1927	0.910926
1930	0.920741
1933	0.927968
1934	0.914318
1951	0.924367
1954	0.927968
1979	0.907542
1984	0.907542
2001	0.927968
2017	0.910926
2050	0.910581
2055	0.907542
2075	0.921127
2128	0.914318
2134	0.907542
2166	0.907542
2168	0.907542
2170	0.914671
2182	0.917718
2195	0.914318
2200	0.904166
2205	0.914318
2210	0.914318
2216	0.907542
2240	0.927968
2268	0.920569
2293	0.927968
2310	0.914318
2337	0.920569
2353	0.927968
2358	0.927968
2379	0.913763
2412	0.911761
2426	0.931741
2427	0.914015
2428	0.921716
2431	0.908457
2436	0.921716
2447	0.908457
2460	0.915071
2465	0.908457
2467	0.913763
2468	0.908457
2476	0.913763
2482	0.914318
2484	0.924543
2489	0.907156
2497	0.910926
2511	0.904166
2512	0.908457
2634	0.920569
2641	0.910926
2667	0.921127
2729	0.921127
2787	0.914318
2800	0.904166
2845	0.927754
2852	0.928392
2853	0.920569
2876	0.914318
2880	0.907542
2895	0.931401
2930	0.927968
2938	0.921127
2939	0.924543
2940	0.91132
2941	0.931545
2942	0.924771
2943	0.931545
2944	0.917457
2946	0.931545
2948	0.91132
2950	0.917457
2952	0.908457
2953	0.921397
2955	0.91803
2956	0.91132
2959	0.904641
2962	0.91839
2964	0.917457
2965	0.910926
2967	0.921397
2971	0.907156
2972	0.910926
2973	0.924771
2974	0.928154
2975	0.904641
2976	0.91132
2982	0.928154
2983	0.921127
2984	0.91132
2985	0.928154
2987	0.910926
2990	0.924771
2994	0.921397
2999	0.931545
3003	0.91132
3005	0.921397
3013	0.917457
3016	0.935559
3017	0.915071
3019	0.914318
3020	0.920908
3023	0.914318
3025	0.921127
3030	0.924543
3032	0.914015
3033	0.914015
3034	0.924543
3035	0.913763
3036	0.914318
3039	0.914318
3042	0.907542
3070	0.913763
3074	0.913763
3091	0.907542
3123	0.907542
3202	0.920569
3208	0.920741
3210	0.934842
3228	0.916988
3274	0.914318
3276	0.921716
3279	0.904166
3298	0.91132
3319	0.91839
3334	0.921716
3339	0.915071
3343	0.921716
3349	0.91803
3353	0.927968
3364	0.921716
3368	0.908457
3369	0.908457
3370	0.908457
3372	0.91839
3376	0.928392
3377	0.914318
3378	0.921716
3384	0.928392
3385	0.91839
3386	0.914318
3387	0.91803
3388	0.91839
3390	0.915071
3391	0.935098
3392	0.910926
3394	0.908457
3395	0.907542
3406	0.924771
3412	0.908457
3414	0.928154
3415	0.924771
3419	0.921127
3420	0.931741
3423	0.914671
3432	0.928392
3435	0.928154
3436	0.921397
3437	0.921397
3442	0.92505
3444	0.921716
3449	0.938463
3452	0.915071
3453	0.931741
3463	0.924243
3464	0.931987
3479	0.908457
3480	0.917718
3483	0.935098
3484	0.914318
3485	0.91803
3495	0.915071
3517	0.928154
3519	0.931741
3522	0.911761
3523	0.921716
3524	0.92505
3527	0.931741
3528	0.917718
3533	0.921397
3537	0.928392
3539	0.915071
3548	0.91803
3551	0.92505
3553	0.914671
3596	0.904641
3605	0.921127
3609	0.92505
3611	0.91839
3612	0.92505
3615	0.914671
3700	0.904166
3866	0.920741
3872	0.927968
3913	0.910286
3947	0.907542
3987	0.931401
4030	0.921716
4061	0.914318
4103	0.913763
4107	0.915071
4110	0.920569
4112	0.910286
4117	0.927968
4120	0.910286
4121	0.910926
4136	0.914318
4146	0.921127
4164	0.904166
4181	0.913763
4232	0.917247
4233	0.907542
4237	0.916988
4261	0.927968
4268	0.907542
4305	0.907542
4314	0.910926
4762	0.910926
4848	0.920741
4881	0.913763
4897	0.914318
4913	0.910286
4915	0.921127
4916	0.927968
4917	0.927968
4935	0.934842
4954	0.916988
4956	0.910926
4971	0.91839
5006	0.914318
5012	0.908457
5051	0.91839
5068	0.913763
5086	0.921716
5096	0.920741
5099	0.917247
5106	0.913763
5126	0.910926
5128	0.907542
5131	0.907542
5181	0.924243
5194	0.914318
5195	0.921127
5253	0.921716
5302	0.913763
5334	0.934801
5463	0.927754
5486	0.927968
5536	0.931401
5592	0.907542
5595	0.913763
5684	0.921127
5694	0.913763
5697	0.920741
5699	0.921127
5702	0.914318
5704	0.927754
5748	0.907542
5764	0.917718
5833	0.913763
6128	0.921127
6139	0.914318
6173	0.927968
6187	0.924771
6204	0.915071
6228	0.908457
6235	0.927968
6236	0.907542
6299	0.908457
6326	0.914318
6329	0.907542
6334	0.914318
6464	0.921127
6517	0.907542
6553	0.927754
6576	0.914318
6592	0.927968
6613	0.907542
6615	0.924771
6625	0.907542
6647	0.907156
6665	0.904641
6666	0.908457
6726	0.914318
6727	0.913763
6735	0.913763
6736	0.914015
6737	0.920741
6738	0.921127
6739	0.907156
6740	0.904641
6741	0.910581
6781	0.91132
6782	0.921716
6785	0.920569
6786	0.908457
6805	0.927754
6938	0.927754
6987	0.907542
7125	0.915071
7469	0.91839
7489	0.914318
7536	0.921127
7545	0.920741
7552	0.908457
7590	0.907542
7595	0.910926
7596	0.927968
7598	0.927968
7626	0.914318
7647	0.908457
7653	0.914318
7659	0.920741
7660	0.907542
7668	0.914318
7675	0.910926
7684	0.928392
7697	0.924243
7701	0.914318
7703	0.911761
7704	0.908457
7705	0.908457
7708	0.904641
7714	0.921716
7716	0.921397
7717	0.928392
7720	0.910926
7722	0.91803
7723	0.904641
7726	0.927968
7730	0.91132
7732	0.924543
7733	0.928392
7736	0.908457
7741	0.921127
7742	0.915071
7743	0.928392
7747	0.915071
7748	0.915071
7749	0.908457
7757	0.908457
7758	0.927754
7764	0.904166
7769	0.924771
7770	0.914318
7773	0.92505
7776	0.91803
7778	0.927968
7786	0.914015
7796	0.91132
7801	0.927754
7810	0.927968
7813	0.915071
7833	0.914318
7838	0.927754
7852	0.921127
7858	0.907542
7860	0.920741
7875	0.934842
7885	0.928392
7952	0.910926
7958	0.91803
7960	0.915071
7985	0.928392
8007	0.916988
8016	0.935098
8036	0.908457
8101	0.910926
8110	0.914318
8122	0.927968
8145	0.907542
8153	0.910926
8162	0.914318
8204	0.908457
8211	0.908457
8213	0.910286
8230	0.927968
8247	0.915071
8318	0.913763
8344	0.913763
8346	0.934842
8349	0.915071
8389	0.914318
8392	0.914318
8400	0.910581
8411	0.920741
8473	0.914318
8476	0.907542
8481	0.907542
8482	0.907156
8550	0.907542
8551	0.921127
8555	0.910926
8556	0.908457
8599	0.913763
8616	0.916988
8641	0.914318
8665	0.921716
8668	0.907542
8671	0.921127
8714	0.927968
8720	0.927968
8795	0.921397
8806	0.908457
8808	0.914318
8811	0.917247
8955	0.920569
8968	0.914318
9014	0.916988
9035	0.904166
9085	0.907542
9126	0.910926
9168	0.921127
9182	0.941836
9194	0.915071
9205	0.92505
9211	0.914318
9227	0.918797
9235	0.927754
9262	0.924543
9286	0.915071
9287	0.907542
9449	0.927754
9483	0.913763
9527	0.904166
9584	0.917457
9625	0.908457
9719	0.920628
9842	0.910581
9949	0.913763
9964	0.920741
10024	0.917247
10108	0.908457
10257	0.921127
10297	0.914318
10347	0.913763
10440	0.907542
10481	0.907542
10483	0.907542
10505	0.927968
10509	0.914318
10514	0.907542
10609	0.921127
10776	0.920569
10818	0.917718
10820	0.917247
10853	0.904166
10855	0.921127
10871	0.914671
10886	0.934842
10888	0.904641
10889	0.914318
10898	0.904641
10903	0.921127
10915	0.908457
10916	0.904641
10927	0.914671
10939	0.907542
10959	0.904166
10984	0.908457
10997	0.928392
11031	0.921127
11049	0.913763
11110	0.913763
11124	0.907542
11203	0.907542
11237	0.907542
11239	0.920741
11263	0.914318
11307	0.921127
11309	0.910926
11341	0.917718
11373	0.920569
11405	0.904166
11411	0.914318
11419	0.915071
11441	0.921127
11444	0.917718
11445	0.924543
11450	0.917718
11484	0.907542
11512	0.927754
11535	0.927754
11542	0.914318
11544	0.921127
11552	0.927968
11556	0.927968
11558	0.920569
11622	0.921716
11639	0.935098
11685	0.920741
11864	0.920569
11928	0.920741
11939	0.920741
11946	0.920741
11957	0.927754
11974	0.920569
11995	0.908457
11996	0.917247
12037	0.927968
12055	0.920569
12057	0.915071
12070	0.908457
12083	0.917718
12099	0.910926
12102	0.907542
12103	0.908457
12106	0.915071
12112	0.920569
12117	0.915071
12120	0.908457
12123	0.908457
12126	0.915071
12133	0.908457
12136	0.908457
12157	0.927968
12161	0.927968
12216	0.907542
12247	0.914318
12367	0.928392
12372	0.924543
12396	0.920741
12462	0.927968
12465	0.904166
12539	0.904166
12551	0.927968
12566	0.92776
12641	0.914318
12644	0.910926
12657	0.914318
12710	0.916988
12711	0.920569
12715	0.921127
12754	0.914318
12766	0.920741
12778	0.907542
12841	0.908457
12917	0.920741
12968	0.921127
12974	0.91839
12981	0.915071
12983	0.908457
12999	0.915071
13007	0.931741
13014	0.904641
13026	0.907542
13066	0.91132
13072	0.907542
13083	0.914318
13115	0.907542
13120	0.91803
13129	0.927968
13130	0.914318
13136	0.914318
13138	0.920741
13141	0.907542
13150	0.931401
13154	0.924771
13190	0.915071
13197	0.904166
13202	0.907977
13208	0.911761
13227	0.914318
13228	0.921127
13245	0.907542
13264	0.917718
13289	0.921716
13291	0.907542
13295	0.904641
13304	0.914318
13306	0.910926
13357	0.908457
13465	0.928392
13468	0.931401
13469	0.928392
13516	0.924543
13518	0.927754
13607	0.915071
13667	0.920741
13731	0.921127
13733	0.910286
13738	0.913763
13740	0.920741
13741	0.913763
13752	0.914318
13813	0.927754
13814	0.914318
13925	0.907542
13969	0.934842
13977	0.920569
14034	0.914318
14039	0.916988
14101	0.914318
14114	0.904166
14143	0.910926
14167	0.920741
14173	0.908457
14204	0.924243
14207	0.920741
14208	0.913763
14213	0.908457
14259	0.917247
14272	0.935098
14285	0.915071
14319	0.915071
14335	0.908457
14396	0.921716
14423	0.908457
14428	0.920741
14433	0.907542
14435	0.913763
14452	0.914318
14455	0.916988
14497	0.921127
14573	0.921127
14587	0.913763
14609	0.927968
14645	0.915071
14660	0.914318
14797	0.927968
14870	0.914318
14873	0.904166
14874	0.916988
14875	0.920569
14883	0.921127
14885	0.921127
14894	0.935098
14895	0.917457
14953	0.934842
14966	0.921127
14967	0.927968

## Sheet: SCA1_HID
0.866477	0.907542
0.868028	0.914318
0.883058	0.915071
0.881412	0.908457
0.855885	0.927754
0.876353	0.91803
0.874752	0.91132
0.852929	0.913763
0.876353	0.91803
0.874752	0.91132
0.868028	0.914318
0.881412	0.908457
0.839142	0.920569
0.854397	0.920741
0.870371	0.924543
0.870371	0.924543
0.854397	0.920741
0.866477	0.907542
0.866477	0.907542
0.839142	0.920569
0.866477	0.907542
0.868028	0.914318
0.868028	0.914318
0.869587	0.921127
0.867252	0.910926
0.868028	0.914318
0.881412	0.908457
0.854397	0.920741
0.881412	0.908457
0.869587	0.921127
0.852929	0.913763
0.854397	0.920741
0.866477	0.907542
0.853661	0.917247
0.855885	0.927754
0.866477	0.907542
0.838451	0.916988
0.869587	0.921127
0.868028	0.914318
0.868028	0.914318
0.877156	0.921397
0.860487	0.914015
0.868028	0.914318
0.883883	0.91839
0.866477	0.907542
0.869587	0.921127
0.854397	0.920741
0.88637	0.928392
0.854397	0.920741
0.866477	0.907542
0.867252	0.910926
0.853661	0.917247
0.862	0.920908
0.868806	0.917718
0.869587	0.921127
0.881412	0.908457
0.881412	0.908457
0.866477	0.907542
0.866477	0.907542
0.852929	0.913763
0.871161	0.927968
0.855885	0.927754
0.882235	0.911761
0.854397	0.920741
0.88637	0.928392
0.866477	0.907542
0.869587	0.921127
0.866477	0.907542
0.852929	0.913763
0.854397	0.920741
0.852929	0.913763
0.87276	0.934842
0.862763	0.924367
0.883058	0.915071
0.866477	0.907542
0.883058	0.915071
0.866477	0.907542
0.867252	0.910926
0.854397	0.920741
0.871161	0.927968
0.868028	0.914318
0.862763	0.924367
0.871161	0.927968
0.866477	0.907542
0.866477	0.907542
0.871161	0.927968
0.867252	0.910926
0.859734	0.910581
0.866477	0.907542
0.869587	0.921127
0.868028	0.914318
0.866477	0.907542
0.866477	0.907542
0.866477	0.907542
0.875552	0.914671
0.868806	0.917718
0.868028	0.914318
0.865703	0.904166
0.868028	0.914318
0.868028	0.914318
0.866477	0.907542
0.871161	0.927968
0.839142	0.920569
0.871161	0.927968
0.868028	0.914318
0.839142	0.920569
0.871161	0.927968
0.871161	0.927968
0.852929	0.913763
0.882235	0.911761
0.887207	0.931741
0.860487	0.914015
0.884709	0.921716
0.881412	0.908457
0.884709	0.921716
0.881412	0.908457
0.883058	0.915071
0.881412	0.908457
0.852929	0.913763
0.881412	0.908457
0.852929	0.913763
0.868028	0.914318
0.870371	0.924543
0.858984	0.907156
0.867252	0.910926
0.865703	0.904166
0.881412	0.908457
0.839142	0.920569
0.867252	0.910926
0.869587	0.921127
0.869587	0.921127
0.868028	0.914318
0.865703	0.904166
0.855885	0.927754
0.88637	0.928392
0.839142	0.920569
0.868028	0.914318
0.866477	0.907542
0.871957	0.931401
0.871161	0.927968
0.869587	0.921127
0.870371	0.924543
0.874752	0.91132
0.87959	0.931545
0.877963	0.924771
0.87959	0.931545
0.861242	0.917457
0.87959	0.931545
0.874752	0.91132
0.861242	0.917457
0.881412	0.908457
0.877156	0.921397
0.876353	0.91803
0.874752	0.91132
0.873155	0.904641
0.883883	0.91839
0.861242	0.917457
0.867252	0.910926
0.877156	0.921397
0.858984	0.907156
0.867252	0.910926
0.877963	0.924771
0.878774	0.928154
0.873155	0.904641
0.874752	0.91132
0.878774	0.928154
0.869587	0.921127
0.874752	0.91132
0.878774	0.928154
0.867252	0.910926
0.877963	0.924771
0.877156	0.921397
0.87959	0.931545
0.874752	0.91132
0.877156	0.921397
0.861242	0.917457
0.903271	0.935559
0.883058	0.915071
0.868028	0.914318
0.862	0.920908
0.868028	0.914318
0.869587	0.921127
0.870371	0.924543
0.860487	0.914015
0.860487	0.914015
0.870371	0.924543
0.852929	0.913763
0.868028	0.914318
0.868028	0.914318
0.866477	0.907542
0.852929	0.913763
0.852929	0.913763
0.866477	0.907542
0.866477	0.907542
0.839142	0.920569
0.854397	0.920741
0.87276	0.934842
0.838451	0.916988
0.868028	0.914318
0.884709	0.921716
0.865703	0.904166
0.874752	0.91132
0.883883	0.91839
0.884709	0.921716
0.883058	0.915071
0.884709	0.921716
0.876353	0.91803
0.871161	0.927968
0.884709	0.921716
0.881412	0.908457
0.881412	0.908457
0.881412	0.908457
0.883883	0.91839
0.88637	0.928392
0.868028	0.914318
0.884709	0.921716
0.88637	0.928392
0.883883	0.91839
0.868028	0.914318
0.876353	0.91803
0.883883	0.91839
0.883058	0.915071
0.88805	0.935098
0.867252	0.910926
0.881412	0.908457
0.866477	0.907542
0.877963	0.924771
0.881412	0.908457
0.878774	0.928154
0.877963	0.924771
0.869587	0.921127
0.887207	0.931741
0.875552	0.914671
0.88637	0.928392
0.878774	0.928154
0.877156	0.921397
0.877156	0.921397
0.885538	0.92505
0.884709	0.921716
0.8889	0.938463
0.883058	0.915071
0.887207	0.931741
0.855138	0.924243
0.894807	0.931987
0.881412	0.908457
0.868806	0.917718
0.88805	0.935098
0.868028	0.914318
0.876353	0.91803
0.883058	0.915071
0.878774	0.928154
0.887207	0.931741
0.882235	0.911761
0.884709	0.921716
0.885538	0.92505
0.887207	0.931741
0.868806	0.917718
0.877156	0.921397
0.88637	0.928392
0.883058	0.915071
0.876353	0.91803
0.885538	0.92505
0.875552	0.914671
0.873155	0.904641
0.869587	0.921127
0.885538	0.92505
0.883883	0.91839
0.885538	0.92505
0.875552	0.914671
0.865703	0.904166
0.854397	0.920741
0.871161	0.927968
0.8522	0.910286
0.866477	0.907542
0.871957	0.931401
0.884709	0.921716
0.868028	0.914318
0.852929	0.913763
0.883058	0.915071
0.839142	0.920569
0.8522	0.910286
0.871161	0.927968
0.8522	0.910286
0.867252	0.910926
0.868028	0.914318
0.869587	0.921127
0.865703	0.904166
0.852929	0.913763
0.853661	0.917247
0.866477	0.907542
0.838451	0.916988
0.871161	0.927968
0.866477	0.907542
0.866477	0.907542
0.867252	0.910926
0.867252	0.910926
0.854397	0.920741
0.852929	0.913763
0.868028	0.914318
0.8522	0.910286
0.869587	0.921127
0.871161	0.927968
0.871161	0.927968
0.87276	0.934842
0.838451	0.916988
0.867252	0.910926
0.883883	0.91839
0.868028	0.914318
0.881412	0.908457
0.883883	0.91839
0.852929	0.913763
0.884709	0.921716
0.854397	0.920741
0.853661	0.917247
0.852929	0.913763
0.867252	0.910926
0.866477	0.907542
0.866477	0.907542
0.855138	0.924243
0.868028	0.914318
0.869587	0.921127
0.884709	0.921716
0.852929	0.913763
0.857406	0.934801
0.855885	0.927754
0.871161	0.927968
0.871957	0.931401
0.866477	0.907542
0.852929	0.913763
0.869587	0.921127
0.852929	0.913763
0.854397	0.920741
0.869587	0.921127
0.868028	0.914318
0.855885	0.927754
0.866477	0.907542
0.868806	0.917718
0.852929	0.913763
0.869587	0.921127
0.868028	0.914318
0.871161	0.927968
0.877963	0.924771
0.883058	0.915071
0.881412	0.908457
0.871161	0.927968
0.866477	0.907542
0.881412	0.908457
0.868028	0.914318
0.866477	0.907542
0.868028	0.914318
0.869587	0.921127
0.866477	0.907542
0.855885	0.927754
0.868028	0.914318
0.871161	0.927968
0.866477	0.907542
0.877963	0.924771
0.866477	0.907542
0.858984	0.907156
0.873155	0.904641
0.881412	0.908457
0.868028	0.914318
0.852929	0.913763
0.852929	0.913763
0.860487	0.914015
0.854397	0.920741
0.869587	0.921127
0.858984	0.907156
0.873155	0.904641
0.859734	0.910581
0.874752	0.91132
0.884709	0.921716
0.839142	0.920569
0.881412	0.908457
0.855885	0.927754
0.855885	0.927754
0.866477	0.907542
0.883058	0.915071
0.883883	0.91839
0.868028	0.914318
0.869587	0.921127
0.854397	0.920741
0.881412	0.908457
0.866477	0.907542
0.867252	0.910926
0.871161	0.927968
0.871161	0.927968
0.868028	0.914318
0.881412	0.908457
0.868028	0.914318
0.854397	0.920741
0.866477	0.907542
0.868028	0.914318
0.867252	0.910926
0.88637	0.928392
0.855138	0.924243
0.868028	0.914318
0.882235	0.911761
0.881412	0.908457
0.881412	0.908457
0.873155	0.904641
0.884709	0.921716
0.877156	0.921397
0.88637	0.928392
0.867252	0.910926
0.876353	0.91803
0.873155	0.904641
0.871161	0.927968
0.874752	0.91132
0.870371	0.924543
0.88637	0.928392
0.881412	0.908457
0.869587	0.921127
0.883058	0.915071
0.88637	0.928392
0.883058	0.915071
0.883058	0.915071
0.881412	0.908457
0.881412	0.908457
0.855885	0.927754
0.865703	0.904166
0.877963	0.924771
0.868028	0.914318
0.885538	0.92505
0.876353	0.91803
0.871161	0.927968
0.860487	0.914015
0.874752	0.91132
0.855885	0.927754
0.871161	0.927968
0.883058	0.915071
0.868028	0.914318
0.855885	0.927754
0.869587	0.921127
0.866477	0.907542
0.854397	0.920741
0.87276	0.934842
0.88637	0.928392
0.867252	0.910926
0.876353	0.91803
0.883058	0.915071
0.88637	0.928392
0.838451	0.916988
0.88805	0.935098
0.881412	0.908457
0.867252	0.910926
0.868028	0.914318
0.871161	0.927968
0.866477	0.907542
0.867252	0.910926
0.868028	0.914318
0.881412	0.908457
0.881412	0.908457
0.8522	0.910286
0.871161	0.927968
0.883058	0.915071
0.852929	0.913763
0.852929	0.913763
0.87276	0.934842
0.883058	0.915071
0.868028	0.914318
0.868028	0.914318
0.859734	0.910581
0.854397	0.920741
0.868028	0.914318
0.866477	0.907542
0.866477	0.907542
0.858984	0.907156
0.866477	0.907542
0.869587	0.921127
0.867252	0.910926
0.881412	0.908457
0.852929	0.913763
0.838451	0.916988
0.868028	0.914318
0.884709	0.921716
0.866477	0.907542
0.869587	0.921127
0.871161	0.927968
0.871161	0.927968
0.877156	0.921397
0.881412	0.908457
0.868028	0.914318
0.853661	0.917247
0.839142	0.920569
0.868028	0.914318
0.838451	0.916988
0.865703	0.904166
0.866477	0.907542
0.867252	0.910926
0.869587	0.921127
0.889761	0.941836
0.883058	0.915071
0.885538	0.92505
0.868028	0.914318
0.891395	0.918797
0.855885	0.927754
0.870371	0.924543
0.883058	0.915071
0.866477	0.907542
0.855885	0.927754
0.852929	0.913763
0.865703	0.904166
0.861242	0.917457
0.881412	0.908457
0.846778	0.920628
0.859734	0.910581
0.852929	0.913763
0.854397	0.920741
0.853661	0.917247
0.881412	0.908457
0.869587	0.921127
0.868028	0.914318
0.852929	0.913763
0.866477	0.907542
0.866477	0.907542
0.866477	0.907542
0.871161	0.927968
0.868028	0.914318
0.866477	0.907542
0.869587	0.921127
0.839142	0.920569
0.868806	0.917718
0.853661	0.917247
0.865703	0.904166
0.869587	0.921127
0.875552	0.914671
0.87276	0.934842
0.873155	0.904641
0.868028	0.914318
0.873155	0.904641
0.869587	0.921127
0.881412	0.908457
0.873155	0.904641
0.875552	0.914671
0.866477	0.907542
0.865703	0.904166
0.881412	0.908457
0.88637	0.928392
0.869587	0.921127
0.852929	0.913763
0.852929	0.913763
0.866477	0.907542
0.866477	0.907542
0.866477	0.907542
0.854397	0.920741
0.868028	0.914318
0.869587	0.921127
0.867252	0.910926
0.868806	0.917718
0.839142	0.920569
0.865703	0.904166
0.868028	0.914318
0.883058	0.915071
0.869587	0.921127
0.868806	0.917718
0.870371	0.924543
0.868806	0.917718
0.866477	0.907542
0.855885	0.927754
0.855885	0.927754
0.868028	0.914318
0.869587	0.921127
0.871161	0.927968
0.871161	0.927968
0.839142	0.920569
0.884709	0.921716
0.88805	0.935098
0.854397	0.920741
0.839142	0.920569
0.854397	0.920741
0.854397	0.920741
0.854397	0.920741
0.855885	0.927754
0.839142	0.920569
0.881412	0.908457
0.853661	0.917247
0.871161	0.927968
0.839142	0.920569
0.883058	0.915071
0.881412	0.908457
0.868806	0.917718
0.867252	0.910926
0.866477	0.907542
0.881412	0.908457
0.883058	0.915071
0.839142	0.920569
0.883058	0.915071
0.881412	0.908457
0.881412	0.908457
0.883058	0.915071
0.881412	0.908457
0.881412	0.908457
0.871161	0.927968
0.871161	0.927968
0.866477	0.907542
0.868028	0.914318
0.88637	0.928392
0.870371	0.924543
0.854397	0.920741
0.871161	0.927968
0.865703	0.904166
0.865703	0.904166
0.871161	0.927968
0.840546	0.92776
0.868028	0.914318
0.867252	0.910926
0.868028	0.914318
0.838451	0.916988
0.839142	0.920569
0.869587	0.921127
0.868028	0.914318
0.854397	0.920741
0.866477	0.907542
0.881412	0.908457
0.854397	0.920741
0.869587	0.921127
0.883883	0.91839
0.883058	0.915071
0.881412	0.908457
0.883058	0.915071
0.887207	0.931741
0.873155	0.904641
0.866477	0.907542
0.874752	0.91132
0.866477	0.907542
0.868028	0.914318
0.866477	0.907542
0.876353	0.91803
0.871161	0.927968
0.868028	0.914318
0.868028	0.914318
0.854397	0.920741
0.866477	0.907542
0.871957	0.931401
0.877963	0.924771
0.883058	0.915071
0.865703	0.904166
0.873953	0.907977
0.882235	0.911761
0.868028	0.914318
0.869587	0.921127
0.866477	0.907542
0.868806	0.917718
0.884709	0.921716
0.866477	0.907542
0.873155	0.904641
0.868028	0.914318
0.867252	0.910926
0.881412	0.908457
0.88637	0.928392
0.871957	0.931401
0.88637	0.928392
0.870371	0.924543
0.855885	0.927754
0.883058	0.915071
0.854397	0.920741
0.869587	0.921127
0.8522	0.910286
0.852929	0.913763
0.854397	0.920741
0.852929	0.913763
0.868028	0.914318
0.855885	0.927754
0.868028	0.914318
0.866477	0.907542
0.87276	0.934842
0.839142	0.920569
0.868028	0.914318
0.838451	0.916988
0.868028	0.914318
0.865703	0.904166
0.867252	0.910926
0.854397	0.920741
0.881412	0.908457
0.855138	0.924243
0.854397	0.920741
0.852929	0.913763
0.881412	0.908457
0.853661	0.917247
0.88805	0.935098
0.883058	0.915071
0.883058	0.915071
0.881412	0.908457
0.884709	0.921716
0.881412	0.908457
0.854397	0.920741
0.866477	0.907542
0.852929	0.913763
0.868028	0.914318
0.838451	0.916988
0.869587	0.921127
0.869587	0.921127
0.852929	0.913763
0.871161	0.927968
0.883058	0.915071
0.868028	0.914318
0.871161	0.927968
0.868028	0.914318
0.865703	0.904166
0.838451	0.916988
0.839142	0.920569
0.869587	0.921127
0.869587	0.921127
0.88805	0.935098
0.861242	0.917457
0.87276	0.934842
0.869587	0.921127
0.871161	0.927968

## Sheet: SCA1_HID1
0.907542	0.866477
0.914318	0.868028
0.915071	0.883058
0.908457	0.881412
0.927754	0.855885
0.91803	0.876353
0.91132	0.874752
0.913763	0.852929
0.91803	0.876353
0.91132	0.874752
0.914318	0.868028
0.908457	0.881412
0.920569	0.839142
0.920741	0.854397
0.924543	0.870371
0.924543	0.870371
0.920741	0.854397
0.907542	0.866477
0.907542	0.866477
0.920569	0.839142
0.907542	0.866477
0.914318	0.868028
0.914318	0.868028
0.921127	0.869587
0.910926	0.867252
0.914318	0.868028
0.908457	0.881412
0.920741	0.854397
0.908457	0.881412
0.921127	0.869587
0.913763	0.852929
0.920741	0.854397
0.907542	0.866477
0.917247	0.853661
0.927754	0.855885
0.907542	0.866477
0.916988	0.838451
0.921127	0.869587
0.914318	0.868028
0.914318	0.868028
0.921397	0.877156
0.914015	0.860487
0.914318	0.868028
0.91839	0.883883
0.907542	0.866477
0.921127	0.869587
0.920741	0.854397
0.928392	0.88637
0.920741	0.854397
0.907542	0.866477
0.910926	0.867252
0.917247	0.853661
0.920908	0.862
0.917718	0.868806
0.921127	0.869587
0.908457	0.881412
0.908457	0.881412
0.907542	0.866477
0.907542	0.866477
0.913763	0.852929
0.927968	0.871161
0.927754	0.855885
0.911761	0.882235
0.920741	0.854397
0.928392	0.88637
0.907542	0.866477
0.921127	0.869587
0.907542	0.866477
0.913763	0.852929
0.920741	0.854397
0.913763	0.852929
0.934842	0.87276
0.924367	0.862763
0.915071	0.883058
0.907542	0.866477
0.915071	0.883058
0.907542	0.866477
0.910926	0.867252
0.920741	0.854397
0.927968	0.871161
0.914318	0.868028
0.924367	0.862763
0.927968	0.871161
0.907542	0.866477
0.907542	0.866477
0.927968	0.871161
0.910926	0.867252
0.910581	0.859734
0.907542	0.866477
0.921127	0.869587
0.914318	0.868028
0.907542	0.866477
0.907542	0.866477
0.907542	0.866477
0.914671	0.875552
0.917718	0.868806
0.914318	0.868028
0.904166	0.865703
0.914318	0.868028
0.914318	0.868028
0.907542	0.866477
0.927968	0.871161
0.920569	0.839142
0.927968	0.871161
0.914318	0.868028
0.920569	0.839142
0.927968	0.871161
0.927968	0.871161
0.913763	0.852929
0.911761	0.882235
0.931741	0.887207
0.914015	0.860487
0.921716	0.884709
0.908457	0.881412
0.921716	0.884709
0.908457	0.881412
0.915071	0.883058
0.908457	0.881412
0.913763	0.852929
0.908457	0.881412
0.913763	0.852929
0.914318	0.868028
0.924543	0.870371
0.907156	0.858984
0.910926	0.867252
0.904166	0.865703
0.908457	0.881412
0.920569	0.839142
0.910926	0.867252
0.921127	0.869587
0.921127	0.869587
0.914318	0.868028
0.904166	0.865703
0.927754	0.855885
0.928392	0.88637
0.920569	0.839142
0.914318	0.868028
0.907542	0.866477
0.931401	0.871957
0.927968	0.871161
0.921127	0.869587
0.924543	0.870371
0.91132	0.874752
0.931545	0.87959
0.924771	0.877963
0.931545	0.87959
0.917457	0.861242
0.931545	0.87959
0.91132	0.874752
0.917457	0.861242
0.908457	0.881412
0.921397	0.877156
0.91803	0.876353
0.91132	0.874752
0.904641	0.873155
0.91839	0.883883
0.917457	0.861242
0.910926	0.867252
0.921397	0.877156
0.907156	0.858984
0.910926	0.867252
0.924771	0.877963
0.928154	0.878774
0.904641	0.873155
0.91132	0.874752
0.928154	0.878774
0.921127	0.869587
0.91132	0.874752
0.928154	0.878774
0.910926	0.867252
0.924771	0.877963
0.921397	0.877156
0.931545	0.87959
0.91132	0.874752
0.921397	0.877156
0.917457	0.861242
0.935559	0.903271
0.915071	0.883058
0.914318	0.868028
0.920908	0.862
0.914318	0.868028
0.921127	0.869587
0.924543	0.870371
0.914015	0.860487
0.914015	0.860487
0.924543	0.870371
0.913763	0.852929
0.914318	0.868028
0.914318	0.868028
0.907542	0.866477
0.913763	0.852929
0.913763	0.852929
0.907542	0.866477
0.907542	0.866477
0.920569	0.839142
0.920741	0.854397
0.934842	0.87276
0.916988	0.838451
0.914318	0.868028
0.921716	0.884709
0.904166	0.865703
0.91132	0.874752
0.91839	0.883883
0.921716	0.884709
0.915071	0.883058
0.921716	0.884709
0.91803	0.876353
0.927968	0.871161
0.921716	0.884709
0.908457	0.881412
0.908457	0.881412
0.908457	0.881412
0.91839	0.883883
0.928392	0.88637
0.914318	0.868028
0.921716	0.884709
0.928392	0.88637
0.91839	0.883883
0.914318	0.868028
0.91803	0.876353
0.91839	0.883883
0.915071	0.883058
0.935098	0.88805
0.910926	0.867252
0.908457	0.881412
0.907542	0.866477
0.924771	0.877963
0.908457	0.881412
0.928154	0.878774
0.924771	0.877963
0.921127	0.869587
0.931741	0.887207
0.914671	0.875552
0.928392	0.88637
0.928154	0.878774
0.921397	0.877156
0.921397	0.877156
0.92505	0.885538
0.921716	0.884709
0.938463	0.8889
0.915071	0.883058
0.931741	0.887207
0.924243	0.855138
0.931987	0.894807
0.908457	0.881412
0.917718	0.868806
0.935098	0.88805
0.914318	0.868028
0.91803	0.876353
0.915071	0.883058
0.928154	0.878774
0.931741	0.887207
0.911761	0.882235
0.921716	0.884709
0.92505	0.885538
0.931741	0.887207
0.917718	0.868806
0.921397	0.877156
0.928392	0.88637
0.915071	0.883058
0.91803	0.876353
0.92505	0.885538
0.914671	0.875552
0.904641	0.873155
0.921127	0.869587
0.92505	0.885538
0.91839	0.883883
0.92505	0.885538
0.914671	0.875552
0.904166	0.865703
0.920741	0.854397
0.927968	0.871161
0.910286	0.8522
0.907542	0.866477
0.931401	0.871957
0.921716	0.884709
0.914318	0.868028
0.913763	0.852929
0.915071	0.883058
0.920569	0.839142
0.910286	0.8522
0.927968	0.871161
0.910286	0.8522
0.910926	0.867252
0.914318	0.868028
0.921127	0.869587
0.904166	0.865703
0.913763	0.852929
0.917247	0.853661
0.907542	0.866477
0.916988	0.838451
0.927968	0.871161
0.907542	0.866477
0.907542	0.866477
0.910926	0.867252
0.910926	0.867252
0.920741	0.854397
0.913763	0.852929
0.914318	0.868028
0.910286	0.8522
0.921127	0.869587
0.927968	0.871161
0.927968	0.871161
0.934842	0.87276
0.916988	0.838451
0.910926	0.867252
0.91839	0.883883
0.914318	0.868028
0.908457	0.881412
0.91839	0.883883
0.913763	0.852929
0.921716	0.884709
0.920741	0.854397
0.917247	0.853661
0.913763	0.852929
0.910926	0.867252
0.907542	0.866477
0.907542	0.866477
0.924243	0.855138
0.914318	0.868028
0.921127	0.869587
0.921716	0.884709
0.913763	0.852929
0.934801	0.857406
0.927754	0.855885
0.927968	0.871161
0.931401	0.871957
0.907542	0.866477
0.913763	0.852929
0.921127	0.869587
0.913763	0.852929
0.920741	0.854397
0.921127	0.869587
0.914318	0.868028
0.927754	0.855885
0.907542	0.866477
0.917718	0.868806
0.913763	0.852929
0.921127	0.869587
0.914318	0.868028
0.927968	0.871161
0.924771	0.877963
0.915071	0.883058
0.908457	0.881412
0.927968	0.871161
0.907542	0.866477
0.908457	0.881412
0.914318	0.868028
0.907542	0.866477
0.914318	0.868028
0.921127	0.869587
0.907542	0.866477
0.927754	0.855885
0.914318	0.868028
0.927968	0.871161
0.907542	0.866477
0.924771	0.877963
0.907542	0.866477
0.907156	0.858984
0.904641	0.873155
0.908457	0.881412
0.914318	0.868028
0.913763	0.852929
0.913763	0.852929
0.914015	0.860487
0.920741	0.854397
0.921127	0.869587
0.907156	0.858984
0.904641	0.873155
0.910581	0.859734
0.91132	0.874752
0.921716	0.884709
0.920569	0.839142
0.908457	0.881412
0.927754	0.855885
0.927754	0.855885
0.907542	0.866477
0.915071	0.883058
0.91839	0.883883
0.914318	0.868028
0.921127	0.869587
0.920741	0.854397
0.908457	0.881412
0.907542	0.866477
0.910926	0.867252
0.927968	0.871161
0.927968	0.871161
0.914318	0.868028
0.908457	0.881412
0.914318	0.868028
0.920741	0.854397
0.907542	0.866477
0.914318	0.868028
0.910926	0.867252
0.928392	0.88637
0.924243	0.855138
0.914318	0.868028
0.911761	0.882235
0.908457	0.881412
0.908457	0.881412
0.904641	0.873155
0.921716	0.884709
0.921397	0.877156
0.928392	0.88637
0.910926	0.867252
0.91803	0.876353
0.904641	0.873155
0.927968	0.871161
0.91132	0.874752
0.924543	0.870371
0.928392	0.88637
0.908457	0.881412
0.921127	0.869587
0.915071	0.883058
0.928392	0.88637
0.915071	0.883058
0.915071	0.883058
0.908457	0.881412
0.908457	0.881412
0.927754	0.855885
0.904166	0.865703
0.924771	0.877963
0.914318	0.868028
0.92505	0.885538
0.91803	0.876353
0.927968	0.871161
0.914015	0.860487
0.91132	0.874752
0.927754	0.855885
0.927968	0.871161
0.915071	0.883058
0.914318	0.868028
0.927754	0.855885
0.921127	0.869587
0.907542	0.866477
0.920741	0.854397
0.934842	0.87276
0.928392	0.88637
0.910926	0.867252
0.91803	0.876353
0.915071	0.883058
0.928392	0.88637
0.916988	0.838451
0.935098	0.88805
0.908457	0.881412
0.910926	0.867252
0.914318	0.868028
0.927968	0.871161
0.907542	0.866477
0.910926	0.867252
0.914318	0.868028
0.908457	0.881412
0.908457	0.881412
0.910286	0.8522
0.927968	0.871161
0.915071	0.883058
0.913763	0.852929
0.913763	0.852929
0.934842	0.87276
0.915071	0.883058
0.914318	0.868028
0.914318	0.868028
0.910581	0.859734
0.920741	0.854397
0.914318	0.868028
0.907542	0.866477
0.907542	0.866477
0.907156	0.858984
0.907542	0.866477
0.921127	0.869587
0.910926	0.867252
0.908457	0.881412
0.913763	0.852929
0.916988	0.838451
0.914318	0.868028
0.921716	0.884709
0.907542	0.866477
0.921127	0.869587
0.927968	0.871161
0.927968	0.871161
0.921397	0.877156
0.908457	0.881412
0.914318	0.868028
0.917247	0.853661
0.920569	0.839142
0.914318	0.868028
0.916988	0.838451
0.904166	0.865703
0.907542	0.866477
0.910926	0.867252
0.921127	0.869587
0.941836	0.889761
0.915071	0.883058
0.92505	0.885538
0.914318	0.868028
0.918797	0.891395
0.927754	0.855885
0.924543	0.870371
0.915071	0.883058
0.907542	0.866477
0.927754	0.855885
0.913763	0.852929
0.904166	0.865703
0.917457	0.861242
0.908457	0.881412
0.920628	0.846778
0.910581	0.859734
0.913763	0.852929
0.920741	0.854397
0.917247	0.853661
0.908457	0.881412
0.921127	0.869587
0.914318	0.868028
0.913763	0.852929
0.907542	0.866477
0.907542	0.866477
0.907542	0.866477
0.927968	0.871161
0.914318	0.868028
0.907542	0.866477
0.921127	0.869587
0.920569	0.839142
0.917718	0.868806
0.917247	0.853661
0.904166	0.865703
0.921127	0.869587
0.914671	0.875552
0.934842	0.87276
0.904641	0.873155
0.914318	0.868028
0.904641	0.873155
0.921127	0.869587
0.908457	0.881412
0.904641	0.873155
0.914671	0.875552
0.907542	0.866477
0.904166	0.865703
0.908457	0.881412
0.928392	0.88637
0.921127	0.869587
0.913763	0.852929
0.913763	0.852929
0.907542	0.866477
0.907542	0.866477
0.907542	0.866477
0.920741	0.854397
0.914318	0.868028
0.921127	0.869587
0.910926	0.867252
0.917718	0.868806
0.920569	0.839142
0.904166	0.865703
0.914318	0.868028
0.915071	0.883058
0.921127	0.869587
0.917718	0.868806
0.924543	0.870371
0.917718	0.868806
0.907542	0.866477
0.927754	0.855885
0.927754	0.855885
0.914318	0.868028
0.921127	0.869587
0.927968	0.871161
0.927968	0.871161
0.920569	0.839142
0.921716	0.884709
0.935098	0.88805
0.920741	0.854397
0.920569	0.839142
0.920741	0.854397
0.920741	0.854397
0.920741	0.854397
0.927754	0.855885
0.920569	0.839142
0.908457	0.881412
0.917247	0.853661
0.927968	0.871161
0.920569	0.839142
0.915071	0.883058
0.908457	0.881412
0.917718	0.868806
0.910926	0.867252
0.907542	0.866477
0.908457	0.881412
0.915071	0.883058
0.920569	0.839142
0.915071	0.883058
0.908457	0.881412
0.908457	0.881412
0.915071	0.883058
0.908457	0.881412
0.908457	0.881412
0.927968	0.871161
0.927968	0.871161
0.907542	0.866477
0.914318	0.868028
0.928392	0.88637
0.924543	0.870371
0.920741	0.854397
0.927968	0.871161
0.904166	0.865703
0.904166	0.865703
0.927968	0.871161
0.92776	0.840546
0.914318	0.868028
0.910926	0.867252
0.914318	0.868028
0.916988	0.838451
0.920569	0.839142
0.921127	0.869587
0.914318	0.868028
0.920741	0.854397
0.907542	0.866477
0.908457	0.881412
0.920741	0.854397
0.921127	0.869587
0.91839	0.883883
0.915071	0.883058
0.908457	0.881412
0.915071	0.883058
0.931741	0.887207
0.904641	0.873155
0.907542	0.866477
0.91132	0.874752
0.907542	0.866477
0.914318	0.868028
0.907542	0.866477
0.91803	0.876353
0.927968	0.871161
0.914318	0.868028
0.914318	0.868028
0.920741	0.854397
0.907542	0.866477
0.931401	0.871957
0.924771	0.877963
0.915071	0.883058
0.904166	0.865703
0.907977	0.873953
0.911761	0.882235
0.914318	0.868028
0.921127	0.869587
0.907542	0.866477
0.917718	0.868806
0.921716	0.884709
0.907542	0.866477
0.904641	0.873155
0.914318	0.868028
0.910926	0.867252
0.908457	0.881412
0.928392	0.88637
0.931401	0.871957
0.928392	0.88637
0.924543	0.870371
0.927754	0.855885
0.915071	0.883058
0.920741	0.854397
0.921127	0.869587
0.910286	0.8522
0.913763	0.852929
0.920741	0.854397
0.913763	0.852929
0.914318	0.868028
0.927754	0.855885
0.914318	0.868028
0.907542	0.866477
0.934842	0.87276
0.920569	0.839142
0.914318	0.868028
0.916988	0.838451
0.914318	0.868028
0.904166	0.865703
0.910926	0.867252
0.920741	0.854397
0.908457	0.881412
0.924243	0.855138
0.920741	0.854397
0.913763	0.852929
0.908457	0.881412
0.917247	0.853661
0.935098	0.88805
0.915071	0.883058
0.915071	0.883058
0.908457	0.881412
0.921716	0.884709
0.908457	0.881412
0.920741	0.854397
0.907542	0.866477
0.913763	0.852929
0.914318	0.868028
0.916988	0.838451
0.921127	0.869587
0.921127	0.869587
0.913763	0.852929
0.927968	0.871161
0.915071	0.883058
0.914318	0.868028
0.927968	0.871161
0.914318	0.868028
0.904166	0.865703
0.916988	0.838451
0.920569	0.839142
0.921127	0.869587
0.921127	0.869587
0.935098	0.88805
0.917457	0.861242
0.934842	0.87276
0.921127	0.869587
0.927968	0.871161

## Sheet: SCA_HID1
47	0.907542
106	0.914318
123	0.915071
205	0.908457
209	0.927754
210	0.91803
216	0.91132
218	0.913763
226	0.91803
235	0.91132
245	0.914318
247	0.908457
248	0.920569
303	0.920741
311	0.924543
314	0.924543
349	0.920741
356	0.907542
382	0.907542
438	0.920569
450	0.907542
465	0.914318
474	0.914318
489	0.921127
560	0.910926
561	0.914318
594	0.908457
631	0.920741
731	0.908457
740	0.921127
829	0.913763
866	0.920741
898	0.907542
902	0.917247
910	0.927754
950	0.907542
955	0.916988
968	0.921127
1012	0.914318
1034	0.914318
1038	0.921397
1039	0.914015
1045	0.914318
1064	0.91839
1079	0.907542
1091	0.921127
1104	0.920741
1106	0.928392
1134	0.920741
1312	0.907542
1439	0.910926
1485	0.917247
1497	0.920908
1500	0.917718
1503	0.921127
1529	0.908457
1541	0.908457
1553	0.907542
1564	0.907542
1570	0.913763
1572	0.927968
1612	0.927754
1750	0.911761
1753	0.920741
1757	0.928392
1788	0.907542
1813	0.921127
1814	0.907542
1828	0.913763
1838	0.920741
1844	0.913763
1900	0.934842
1905	0.924367
1906	0.915071
1909	0.907542
1925	0.915071
1926	0.907542
1927	0.910926
1930	0.920741
1933	0.927968
1934	0.914318
1951	0.924367
1954	0.927968
1979	0.907542
1984	0.907542
2001	0.927968
2017	0.910926
2050	0.910581
2055	0.907542
2075	0.921127
2128	0.914318
2134	0.907542
2166	0.907542
2168	0.907542
2170	0.914671
2182	0.917718
2195	0.914318
2200	0.904166
2205	0.914318
2210	0.914318
2216	0.907542
2240	0.927968
2268	0.920569
2293	0.927968
2310	0.914318
2337	0.920569
2353	0.927968
2358	0.927968
2379	0.913763
2412	0.911761
2426	0.931741
2427	0.914015
2428	0.921716
2431	0.908457
2436	0.921716
2447	0.908457
2460	0.915071
2465	0.908457
2467	0.913763
2468	0.908457
2476	0.913763
2482	0.914318
2484	0.924543
2489	0.907156
2497	0.910926
2511	0.904166
2512	0.908457
2634	0.920569
2641	0.910926
2667	0.921127
2729	0.921127
2787	0.914318
2800	0.904166
2845	0.927754
2852	0.928392
2853	0.920569
2876	0.914318
2880	0.907542
2895	0.931401
2930	0.927968
2938	0.921127
2939	0.924543
2940	0.91132
2941	0.931545
2942	0.924771
2943	0.931545
2944	0.917457
2946	0.931545
2948	0.91132
2950	0.917457
2952	0.908457
2953	0.921397
2955	0.91803
2956	0.91132
2959	0.904641
2962	0.91839
2964	0.917457
2965	0.910926
2967	0.921397
2971	0.907156
2972	0.910926
2973	0.924771
2974	0.928154
2975	0.904641
2976	0.91132
2982	0.928154
2983	0.921127
2984	0.91132
2985	0.928154
2987	0.910926
2990	0.924771
2994	0.921397
2999	0.931545
3003	0.91132
3005	0.921397
3013	0.917457
3016	0.935559
3017	0.915071
3019	0.914318
3020	0.920908
3023	0.914318
3025	0.921127
3030	0.924543
3032	0.914015
3033	0.914015
3034	0.924543
3035	0.913763
3036	0.914318
3039	0.914318
3042	0.907542
3070	0.913763
3074	0.913763
3091	0.907542
3123	0.907542
3202	0.920569
3208	0.920741
3210	0.934842
3228	0.916988
3274	0.914318
3276	0.921716
3279	0.904166
3298	0.91132
3319	0.91839
3334	0.921716
3339	0.915071
3343	0.921716
3349	0.91803
3353	0.927968
3364	0.921716
3368	0.908457
3369	0.908457
3370	0.908457
3372	0.91839
3376	0.928392
3377	0.914318
3378	0.921716
3384	0.928392
3385	0.91839
3386	0.914318
3387	0.91803
3388	0.91839
3390	0.915071
3391	0.935098
3392	0.910926
3394	0.908457
3395	0.907542
3406	0.924771
3412	0.908457
3414	0.928154
3415	0.924771
3419	0.921127
3420	0.931741
3423	0.914671
3432	0.928392
3435	0.928154
3436	0.921397
3437	0.921397
3442	0.92505
3444	0.921716
3449	0.938463
3452	0.915071
3453	0.931741
3463	0.924243
3464	0.931987
3479	0.908457
3480	0.917718
3483	0.935098
3484	0.914318
3485	0.91803
3495	0.915071
3517	0.928154
3519	0.931741
3522	0.911761
3523	0.921716
3524	0.92505
3527	0.931741
3528	0.917718
3533	0.921397
3537	0.928392
3539	0.915071
3548	0.91803
3551	0.92505
3553	0.914671
3596	0.904641
3605	0.921127
3609	0.92505
3611	0.91839
3612	0.92505
3615	0.914671
3700	0.904166
3866	0.920741
3872	0.927968
3913	0.910286
3947	0.907542
3987	0.931401
4030	0.921716
4061	0.914318
4103	0.913763
4107	0.915071
4110	0.920569
4112	0.910286
4117	0.927968
4120	0.910286
4121	0.910926
4136	0.914318
4146	0.921127
4164	0.904166
4180	0.5991
4181	0.913763
4232	0.917247
4233	0.907542
4237	0.916988
4261	0.927968
4268	0.907542
4305	0.907542
4314	0.910926
4762	0.910926
4848	0.920741
4881	0.913763
4897	0.914318
4913	0.910286
4915	0.921127
4916	0.927968
4917	0.927968
4935	0.934842
4954	0.916988
4956	0.910926
4971	0.91839
5006	0.914318
5012	0.908457
5051	0.91839
5068	0.913763
5086	0.921716
5096	0.920741
5099	0.917247
5106	0.913763
5126	0.910926
5128	0.907542
5131	0.907542
5181	0.924243
5194	0.914318
5195	0.921127
5253	0.921716
5302	0.913763
5334	0.934801
5463	0.927754
5486	0.927968
5536	0.931401
5592	0.907542
5595	0.913763
5684	0.921127
5694	0.913763
5697	0.920741
5699	0.921127
5702	0.914318
5704	0.927754
5748	0.907542
5764	0.917718
5833	0.913763
6128	0.921127
6139	0.914318
6173	0.927968
6187	0.924771
6204	0.915071
6228	0.908457
6235	0.927968
6236	0.907542
6299	0.908457
6326	0.914318
6329	0.907542
6334	0.914318
6464	0.921127
6517	0.907542
6553	0.927754
6576	0.914318
6592	0.927968
6613	0.907542
6615	0.924771
6625	0.907542
6647	0.907156
6665	0.904641
6666	0.908457
6726	0.914318
6727	0.913763
6735	0.913763
6736	0.914015
6737	0.920741
6738	0.921127
6739	0.907156
6740	0.904641
6741	0.910581
6781	0.91132
6782	0.921716
6785	0.920569
6786	0.908457
6805	0.927754
6938	0.927754
6987	0.907542
7125	0.915071
7469	0.91839
7489	0.914318
7536	0.921127
7545	0.920741
7552	0.908457
7590	0.907542
7595	0.910926
7596	0.927968
7598	0.927968
7626	0.914318
7647	0.908457
7653	0.914318
7659	0.920741
7660	0.907542
7668	0.914318
7675	0.910926
7684	0.928392
7697	0.924243
7701	0.914318
7703	0.911761
7704	0.908457
7705	0.908457
7708	0.904641
7714	0.921716
7716	0.921397
7717	0.928392
7720	0.910926
7722	0.91803
7723	0.904641
7726	0.927968
7730	0.91132
7732	0.924543
7733	0.928392
7736	0.908457
7741	0.921127
7742	0.915071
7743	0.928392
7747	0.915071
7748	0.915071
7749	0.908457
7757	0.908457
7758	0.927754
7764	0.904166
7769	0.924771
7770	0.914318
7773	0.92505
7776	0.91803
7778	0.927968
7786	0.914015
7796	0.91132
7801	0.927754
7810	0.927968
7813	0.915071
7833	0.914318
7838	0.927754
7852	0.921127
7858	0.907542
7860	0.920741
7875	0.934842
7885	0.928392
7952	0.910926
7958	0.91803
7960	0.915071
7985	0.928392
8007	0.916988
8016	0.935098
8036	0.908457
8101	0.910926
8110	0.914318
8122	0.927968
8145	0.907542
8153	0.910926
8162	0.914318
8204	0.908457
8211	0.908457
8213	0.910286
8230	0.927968
8247	0.915071
8318	0.913763
8344	0.913763
8346	0.934842
8349	0.915071
8389	0.914318
8392	0.914318
8400	0.910581
8411	0.920741
8473	0.914318
8476	0.907542
8481	0.907542
8482	0.907156
8550	0.907542
8551	0.921127
8555	0.910926
8556	0.908457
8599	0.913763
8616	0.916988
8641	0.914318
8665	0.921716
8668	0.907542
8671	0.921127
8714	0.927968
8720	0.927968
8795	0.921397
8806	0.908457
8808	0.914318
8811	0.917247
8955	0.920569
8968	0.914318
9014	0.916988
9035	0.904166
9085	0.907542
9126	0.910926
9168	0.921127
9182	0.941836
9194	0.915071
9205	0.92505
9211	0.914318
9227	0.918797
9235	0.927754
9262	0.924543
9286	0.915071
9287	0.907542
9449	0.927754
9483	0.913763
9527	0.904166
9584	0.917457
9625	0.908457
9719	0.920628
9842	0.910581
9949	0.913763
9964	0.920741
10024	0.917247
10108	0.908457
10257	0.921127
10297	0.914318
10347	0.913763
10440	0.907542
10481	0.907542
10483	0.907542
10505	0.927968
10509	0.914318
10514	0.907542
10609	0.921127
10776	0.920569
10818	0.917718
10820	0.917247
10853	0.904166
10855	0.921127
10871	0.914671
10886	0.934842
10888	0.904641
10889	0.914318
10898	0.904641
10903	0.921127
10915	0.908457
10916	0.904641
10927	0.914671
10939	0.907542
10959	0.904166
10984	0.908457
10997	0.928392
11031	0.921127
11049	0.913763
11110	0.913763
11124	0.907542
11203	0.907542
11237	0.907542
11239	0.920741
11263	0.914318
11307	0.921127
11309	0.910926
11341	0.917718
11373	0.920569
11405	0.904166
11411	0.914318
11419	0.915071
11441	0.921127
11444	0.917718
11445	0.924543
11450	0.917718
11484	0.907542
11512	0.927754
11535	0.927754
11542	0.914318
11544	0.921127
11552	0.927968
11556	0.927968
11558	0.920569
11622	0.921716
11639	0.935098
11685	0.920741
11864	0.920569
11928	0.920741
11939	0.920741
11946	0.920741
11957	0.927754
11974	0.920569
11995	0.908457
11996	0.917247
12037	0.927968
12055	0.920569
12057	0.915071
12070	0.908457
12083	0.917718
12099	0.910926
12102	0.907542
12103	0.908457
12106	0.915071
12112	0.920569
12117	0.915071
12120	0.908457
12123	0.908457
12126	0.915071
12133	0.908457
12136	0.908457
12157	0.927968
12161	0.927968
12216	0.907542
12247	0.914318
12367	0.928392
12372	0.924543
12396	0.920741
12462	0.927968
12465	0.904166
12539	0.904166
12551	0.927968
12566	0.92776
12641	0.914318
12644	0.910926
12657	0.914318
12710	0.916988
12711	0.920569
12715	0.921127
12754	0.914318
12766	0.920741
12778	0.907542
12841	0.908457
12917	0.920741
12968	0.921127
12974	0.91839
12981	0.915071
12983	0.908457
12999	0.915071
13007	0.931741
13014	0.904641
13026	0.907542
13066	0.91132
13072	0.907542
13083	0.914318
13115	0.907542
13120	0.91803
13129	0.927968
13130	0.914318
13136	0.914318
13138	0.920741
13141	0.907542
13150	0.931401
13154	0.924771
13190	0.915071
13197	0.904166
13202	0.907977
13208	0.911761
13227	0.914318
13228	0.921127
13245	0.907542
13264	0.917718
13289	0.921716
13291	0.907542
13295	0.904641
13304	0.914318
13306	0.910926
13357	0.908457
13465	0.928392
13468	0.931401
13469	0.928392
13516	0.924543
13518	0.927754
13607	0.915071
13667	0.920741
13731	0.921127
13733	0.910286
13738	0.913763
13740	0.920741
13741	0.913763
13752	0.914318
13813	0.927754
13814	0.914318
13925	0.907542
13969	0.934842
13977	0.920569
14034	0.914318
14039	0.916988
14101	0.914318
14114	0.904166
14143	0.910926
14167	0.920741
14173	0.908457
14204	0.924243
14207	0.920741
14208	0.913763
14213	0.908457
14259	0.917247
14272	0.935098
14285	0.915071
14319	0.915071
14335	0.908457
14396	0.921716
14423	0.908457
14428	0.920741
14433	0.907542
14435	0.913763
14452	0.914318
14455	0.916988
14497	0.921127
14573	0.921127
14587	0.913763
14609	0.927968
14645	0.915071
14660	0.914318
14797	0.927968
14870	0.914318
14873	0.904166
14874	0.916988
14875	0.920569
14883	0.921127
14885	0.921127
14894	0.935098
14895	0.917457
14953	0.934842
14966	0.921127
14967	0.927968

## Sheet: SCA_HID
1.843	0.0789038
17.0187	0.0789038
25.1726	0.0789038
57.2628	-0.00385969
61.624	0.907542
100.611	-0.00314799
100.991	-0.00240256
109.795	0.00301139
150.026	0.914318
157.815	0.0789038
173.586	-0.00023652
188.922	-0.00360615
189.788	0.0203137
199.203	0.915071
235.818	0.00301139
256.791	-0.00264888
271.835	-0.00399634
385.94	0.908457
392.368	0.927754
395.624	0.91803
409.18	0.91132
422.791	0.913763
456.565	0.91803
465.168	0.91132
501.78	0.914318
502.785	0.908457
502.785	0.920569
562.378	-0.00131613
610.356	0.920741
612.182	0.0901951
621.314	0.924543
627.471	0.924543
687.231	0.920741
697.546	0.907542
724.688	-0.00382313
754.309	0.907542
822.836	-0.00359229
918.31	0.920569
973.253	0.907542
1015.79	0.914318
1029.9	0.000619999
1033	0.914318
1084.99	0.921127
1227.16	-0.00331853
1300.61	0.910926
1300.61	0.914318
1399.12	0.908457
1405.28	0.0297114
1405.35	0.0320012
1451.22	0.920741
1462.97	0.00458412
1481.99	0.0187313
1709.33	0.000619999
1726.79	0.000619999
1732.21	0.0128376
1780.91	0.908457
1795.93	0.921127
2135.13	0.913763
2244.14	0.00281186
2250.42	0.920741
2321.68	0.907542
2324.81	0.00946589
2328.81	0.917247
2353.08	0.927754
2388.23	-0.00362522
2392.2	-0.00406227
2394.22	-0.0020913
2433.69	-0.00198477
2476.08	0.907542
2483.69	0.916988
2485.92	0.0283144
2494.34	-0.00406649
2501.65	0.921127
2706.9	0.914318
2734.32	0.914318
2759.62	0.921397
2759.68	0.914015
2775.91	0.914318
2818.56	-0.00342601
2832.68	0.91839
2842.95	0.0901951
2870.91	0.907542
2891.24	0.921127
2938.87	0.920741
2944.58	0.928392
2988.89	0.920741
2993.49	0.0901951
3157.73	0.00155075
3338.48	0.0901951
3451.8	0.907542
3792.5	0.910926
3899.69	0.917247
3914.05	0.920908
3925.65	0.917718
3928.24	0.921127
4008.77	0.908457
4027.92	-0.00283947
4041.14	0.02728
4042.59	0.908457
4071.57	0.907542
4092.52	0.907542
4096	0.913763
4096.01	0.927968
4171	-0.00221559
4174.29	-0.00267337
4196.89	0.00254882
4198.14	0.927754
4208.14	0.0324092
4217.09	0.00356858
4223.13	-0.00394806
4233.26	0.0901951
4233.99	-0.00377274
4240.33	0.0122702
4247.49	0.0901951
4262.01	-0.00175535
4262.09	-0.000256465
4319.28	-0.00372755
